# Supplementary material for: Emergence of Microvariants of African Swine Fever Virus Genotype II in the Asia–Pacific
Source: Transbound Emerg Dis. 2025 Jun 20;2025:9990044. doi: 10.1155/tbed/9990044 (PMC12204745; doi:10.1155/tbed/9990044)
Supplement: Supporting Information 1 — Fasta file of Mybaits enrichment probes designed to enrich African swine fever virus genomic DNA. [file 9990044.f1.txt]

>MK128995.1-African-swine-fever-virus-isolate-China/2018/AnhuiXCGQ-complete-genome_0
ATATACCATATTATTGCTATTGCCATCAATGAGAATGCCACGTAGGCATAGGTCATCCTATGGCCGGACCAATCCATGGC
>MK128995.1-African-swine-fever-virus-isolate-China/2018/AnhuiXCGQ-complete-genome_28
ATGAGAATGCCACGTAGGCATAGGTCATCCTATGGCCGGACCAATCCATGGCTGCACTTAAAAATATCAAAAAAGTTTAA
>MK128995.1-African-swine-fever-virus-isolate-China/2018/AnhuiXCGQ-complete-genome_56
CCTATGGCCGGACCAATCCATGGCTGCACTTAAAAATATCAAAAAAGTTTAAGTTTTGGGCCGGCGTTAAAATTTAAACC
>MK128995.1-African-swine-fever-virus-isolate-China/2018/AnhuiXCGQ-complete-genome_84
CTTAAAAATATCAAAAAAGTTTAAGTTTTGGGCCGGCGTTAAAATTTAAACCTTTTCTGGTTGATCTTTAGCCATGTATA
>MK128995.1-African-swine-fever-virus-isolate-China/2018/AnhuiXCGQ-complete-genome_112
TGGGCCGGCGTTAAAATTTAAACCTTTTCTGGTTGATCTTTAGCCATGTATAGCTGCGATGTTTGGTGCCTTATCTACAT
>MK128995.1-African-swine-fever-virus-isolate-China/2018/AnhuiXCGQ-complete-genome_140
CTGGTTGATCTTTAGCCATGTATAGCTGCGATGTTTGGTGCCTTATCTACATGCTATTGGCATTCCTGATATTCGCACTA
>MK128995.1-African-swine-fever-virus-isolate-China/2018/AnhuiXCGQ-complete-genome_168
CGATGTTTGGTGCCTTATCTACATGCTATTGGCATTCCTGATATTCGCACTAAAGTGCTATGTTACAACCGTCTTATGCG
>MK128995.1-African-swine-fever-virus-isolate-China/2018/AnhuiXCGQ-complete-genome_196
TTGGCATTCCTGATATTCGCACTAAAGTGCTATGTTACAACCGTCTTATGCGTGATTTTTATCCACCTTATTGGCCGAAG
>MK128995.1-African-swine-fever-virus-isolate-China/2018/AnhuiXCGQ-complete-genome_224
GCTATGTTACAACCGTCTTATGCGTGATTTTTATCCACCTTATTGGCCGAAGGGCCGCCTTGTATTTCCTGTTAGGTGGT
>MK128995.1-African-swine-fever-virus-isolate-China/2018/AnhuiXCGQ-complete-genome_252
TTTTATCCACCTTATTGGCCGAAGGGCCGCCTTGTATTTCCTGTTAGGTGGTTTGGCCGTATTCTACTGGTGGCAAGCAG
>MK128995.1-African-swine-fever-virus-isolate-China/2018/AnhuiXCGQ-complete-genome_280
GCCTTGTATTTCCTGTTAGGTGGTTTGGCCGTATTCTACTGGTGGCAAGCAGCTATCAATAAAATTTAATGGCTCTCACT
>MK128995.1-African-swine-fever-virus-isolate-China/2018/AnhuiXCGQ-complete-genome_308
CCGTATTCTACTGGTGGCAAGCAGCTATCAATAAAATTTAATGGCTCTCACTTAAGATCCTTGCTGTAAGCGGGCGTTTA
>MK128995.1-African-swine-fever-virus-isolate-China/2018/AnhuiXCGQ-complete-genome_336
CAATAAAATTTAATGGCTCTCACTTAAGATCCTTGCTGTAAGCGGGCGTTTACATACTTTGATCAAGAAAAAAAATTATT
>MK128995.1-African-swine-fever-virus-isolate-China/2018/AnhuiXCGQ-complete-genome_364
ATCCTTGCTGTAAGCGGGCGTTTACATACTTTGATCAAGAAAAAAAATTATTTTTGGACCCCCCCCATGTTTTATACAAA
>MK128995.1-African-swine-fever-virus-isolate-China/2018/AnhuiXCGQ-complete-genome_392
CTTTGATCAAGAAAAAAAATTATTTTTGGACCCCCCCCATGTTTTATACAAAAATCATATAATAAAGTGGCGACAATCAA
>MK128995.1-African-swine-fever-virus-isolate-China/2018/AnhuiXCGQ-complete-genome_420
GACCCCCCCCATGTTTTATACAAAAATCATATAATAAAGTGGCGACAATCAACATATTAATCAACCACAGCATTTTATGA
>MK128995.1-African-swine-fever-virus-isolate-China/2018/AnhuiXCGQ-complete-genome_448
ATATAATAAAGTGGCGACAATCAACATATTAATCAACCACAGCATTTTATGATGTGTTAATCAACATATACCATATTAAT
>MK128995.1-African-swine-fever-virus-isolate-China/2018/AnhuiXCGQ-complete-genome_476
TTAATCAACCACAGCATTTTATGATGTGTTAATCAACATATACCATATTAATCAACCACAGCATTTTATGATGCGTCAAT
>MK128995.1-African-swine-fever-virus-isolate-China/2018/AnhuiXCGQ-complete-genome_504
TTAATCAACATATACCATATTAATCAACCACAGCATTTTATGATGCGTCAATCAACATATTATTACGGAGAGCGTCAATC
>MK128995.1-African-swine-fever-virus-isolate-China/2018/AnhuiXCGQ-complete-genome_532
CACAGCATTTTATGATGCGTCAATCAACATATTATTACGGAGAGCGTCAATCAATATAATATTGAGAACAGCGACTTGAT
>MK128995.1-African-swine-fever-virus-isolate-China/2018/AnhuiXCGQ-complete-genome_560
ATATTATTACGGAGAGCGTCAATCAATATAATATTGAGAACAGCGACTTGATACCGTGTATGGTGGTGGCGGCGGCATGT
>MK128995.1-African-swine-fever-virus-isolate-China/2018/AnhuiXCGQ-complete-genome_588
TAATATTGAGAACAGCGACTTGATACCGTGTATGGTGGTGGCGGCGGCATGTTGTTTGTAACAGCATTTTTCATCATTCG
>MK128995.1-African-swine-fever-virus-isolate-China/2018/AnhuiXCGQ-complete-genome_616
TGTATGGTGGTGGCGGCGGCATGTTGTTTGTAACAGCATTTTTCATCATTCGAAGCTTACAAAAGATATGTATAAGATAG
>MK128995.1-African-swine-fever-virus-isolate-China/2018/AnhuiXCGQ-complete-genome_644
TGTAACAGCATTTTTCATCATTCGAAGCTTACAAAAGATATGTATAAGATAGCATATTAATGTTATTAACAGTAATATCA
>MK128995.1-African-swine-fever-virus-isolate-China/2018/AnhuiXCGQ-complete-genome_672
TTACAAAAGATATGTATAAGATAGCATATTAATGTTATTAACAGTAATATCAATAAGGCGTAGCTATAGATCTTCACTTT
>MK128995.1-African-swine-fever-virus-isolate-China/2018/AnhuiXCGQ-complete-genome_700
TTAATGTTATTAACAGTAATATCAATAAGGCGTAGCTATAGATCTTCACTTTGGTAGACCAATAATCCATGGTTGCGCTT
>MK128995.1-African-swine-fever-virus-isolate-China/2018/AnhuiXCGQ-complete-genome_728
GGCGTAGCTATAGATCTTCACTTTGGTAGACCAATAATCCATGGTTGCGCTTAAAAATACCAAAAAAAACATTAAGTTTT
>MK128995.1-African-swine-fever-virus-isolate-China/2018/AnhuiXCGQ-complete-genome_756
GACCAATAATCCATGGTTGCGCTTAAAAATACCAAAAAAAACATTAAGTTTTGGAGGGTAAGATTGGTTTTTCACCATTG
>MK128995.1-African-swine-fever-virus-isolate-China/2018/AnhuiXCGQ-complete-genome_784
ATACCAAAAAAAACATTAAGTTTTGGAGGGTAAGATTGGTTTTTCACCATTGGTAAAGATTATTATTCTAAATGTTTACC
>MK128995.1-African-swine-fever-virus-isolate-China/2018/AnhuiXCGQ-complete-genome_812
GGTAAGATTGGTTTTTCACCATTGGTAAAGATTATTATTCTAAATGTTTACCCCATAGATGTGAAACAATGATTCTTCAT
>MK128995.1-African-swine-fever-virus-isolate-China/2018/AnhuiXCGQ-complete-genome_840
AGATTATTATTCTAAATGTTTACCCCATAGATGTGAAACAATGATTCTTCATATATTAACATATTTTTTGACTTATACTT
>MK128995.1-African-swine-fever-virus-isolate-China/2018/AnhuiXCGQ-complete-genome_868
AGATGTGAAACAATGATTCTTCATATATTAACATATTTTTTGACTTATACTTTTCTTCATCTAGTAAGGCGTTAATTTTT
>MK128995.1-African-swine-fever-virus-isolate-China/2018/AnhuiXCGQ-complete-genome_896
TAACATATTTTTTGACTTATACTTTTCTTCATCTAGTAAGGCGTTAATTTTTTCCGGATCTGTCGTTTTTATTGATAAAA
>MK128995.1-African-swine-fever-virus-isolate-China/2018/AnhuiXCGQ-complete-genome_924
TCATCTAGTAAGGCGTTAATTTTTTCCGGATCTGTCGTTTTTATTGATAAAAGAGAAGAGTCTGGACTGTAATTTTTAAA
>MK128995.1-African-swine-fever-virus-isolate-China/2018/AnhuiXCGQ-complete-genome_952
GATCTGTCGTTTTTATTGATAAAAGAGAAGAGTCTGGACTGTAATTTTTAAATAATAAGATATTTATTAATATCCAATTA
>MK128995.1-African-swine-fever-virus-isolate-China/2018/AnhuiXCGQ-complete-genome_980
AGAGTCTGGACTGTAATTTTTAAATAATAAGATATTTATTAATATCCAATTATTCGTTTGGCTCGCTATTTCCATGCTCT
>MK128995.1-African-swine-fever-virus-isolate-China/2018/AnhuiXCGQ-complete-genome_1008
AAGATATTTATTAATATCCAATTATTCGTTTGGCTCGCTATTTCCATGCTCTCTTCGAAAGCATCAGCTCCTAAATCTAT
>MK128995.1-African-swine-fever-virus-isolate-China/2018/AnhuiXCGQ-complete-genome_1036
TTTGGCTCGCTATTTCCATGCTCTCTTCGAAAGCATCAGCTCCTAAATCTATACAAAGGAATAAGTTACCTTCACAAAAA
>MK128995.1-African-swine-fever-virus-isolate-China/2018/AnhuiXCGQ-complete-genome_1064
GAAAGCATCAGCTCCTAAATCTATACAAAGGAATAAGTTACCTTCACAAAAATTCATTACCGAGGTAATCATTGCCCGAT
>MK128995.1-African-swine-fever-virus-isolate-China/2018/AnhuiXCGQ-complete-genome_1092
AGGAATAAGTTACCTTCACAAAAATTCATTACCGAGGTAATCATTGCCCGATTAATGTCAGCCCCCAACATAAAACAATA
>MK128995.1-African-swine-fever-virus-isolate-China/2018/AnhuiXCGQ-complete-genome_1120
TTACCGAGGTAATCATTGCCCGATTAATGTCAGCCCCCAACATAAAACAATAATATATAGTTGTATAATTACAATCATAC
>MK128995.1-African-swine-fever-virus-isolate-China/2018/AnhuiXCGQ-complete-genome_1148
GTCAGCCCCCAACATAAAACAATAATATATAGTTGTATAATTACAATCATACATACAGGCCAACTGCATCATTTCATCAA
>MK128995.1-African-swine-fever-virus-isolate-China/2018/AnhuiXCGQ-complete-genome_1176
ATAGTTGTATAATTACAATCATACATACAGGCCAACTGCATCATTTCATCAATGTCTATATTTGTCTTCTCTTTGTTATA
>MK128995.1-African-swine-fever-virus-isolate-China/2018/AnhuiXCGQ-complete-genome_1204
AGGCCAACTGCATCATTTCATCAATGTCTATATTTGTCTTCTCTTTGTTATAAATTTCATGAAGGTCAAAGACGTTGTTA
>MK128995.1-African-swine-fever-virus-isolate-China/2018/AnhuiXCGQ-complete-genome_1232
TATATTTGTCTTCTCTTTGTTATAAATTTCATGAAGGTCAAAGACGTTGTTATAAGCAACCCCACATATTAACCGCCAAT
>MK128995.1-African-swine-fever-virus-isolate-China/2018/AnhuiXCGQ-complete-genome_1260
TCATGAAGGTCAAAGACGTTGTTATAAGCAACCCCACATATTAACCGCCAATCTTTAAAATGACTATATCGTTGATAAAA
>MK128995.1-African-swine-fever-virus-isolate-China/2018/AnhuiXCGQ-complete-genome_1288
CAACCCCACATATTAACCGCCAATCTTTAAAATGACTATATCGTTGATAAAAATATTGGATGGCTTCAGTAAGCTTATAT
>MK128995.1-African-swine-fever-virus-isolate-China/2018/AnhuiXCGQ-complete-genome_1316
AAAATGACTATATCGTTGATAAAAATATTGGATGGCTTCAGTAAGCTTATATAGTATCGCCATACTATACCAATACCTAG
>MK128995.1-African-swine-fever-virus-isolate-China/2018/AnhuiXCGQ-complete-genome_1344
TGGATGGCTTCAGTAAGCTTATATAGTATCGCCATACTATACCAATACCTAGTTAGCATTTCGTTGAATGAAATATTATC
>MK128995.1-African-swine-fever-virus-isolate-China/2018/AnhuiXCGQ-complete-genome_1372
TCGCCATACTATACCAATACCTAGTTAGCATTTCGTTGAATGAAATATTATCCAATGTAAAGTTAATTGATAATGTATCT
>MK128995.1-African-swine-fever-virus-isolate-China/2018/AnhuiXCGQ-complete-genome_1400
CATTTCGTTGAATGAAATATTATCCAATGTAAAGTTAATTGATAATGTATCTAGTTCACCAAAAATTCTTAATTTCAGTT
>MK128995.1-African-swine-fever-virus-isolate-China/2018/AnhuiXCGQ-complete-genome_1428
GTAAAGTTAATTGATAATGTATCTAGTTCACCAAAAATTCTTAATTTCAGTTGAGCATTATTTAGGAAAAGGGGATTATC
>MK128995.1-African-swine-fever-virus-isolate-China/2018/AnhuiXCGQ-complete-genome_1456
CACCAAAAATTCTTAATTTCAGTTGAGCATTATTTAGGAAAAGGGGATTATCAGATAATAATTCATGGCATAGAATAATA
>MK128995.1-African-swine-fever-virus-isolate-China/2018/AnhuiXCGQ-complete-genome_1484
ATTATTTAGGAAAAGGGGATTATCAGATAATAATTCATGGCATAGAATAATATTACTGCTAGTTTTAACATACTGTACAT
>MK128995.1-African-swine-fever-virus-isolate-China/2018/AnhuiXCGQ-complete-genome_1512
AATAATTCATGGCATAGAATAATATTACTGCTAGTTTTAACATACTGTACATTATAAAATATTTCTAAAATTTTATTTTC
>MK128995.1-African-swine-fever-virus-isolate-China/2018/AnhuiXCGQ-complete-genome_1540
TGCTAGTTTTAACATACTGTACATTATAAAATATTTCTAAAATTTTATTTTCACTCAAAGCTTTCCTCGCACCTAACTTT
>MK128995.1-African-swine-fever-virus-isolate-China/2018/AnhuiXCGQ-complete-genome_1568
AAATATTTCTAAAATTTTATTTTCACTCAAAGCTTTCCTCGCACCTAACTTTTGGCATAGGTCCTGGTGCACTCCATATT
>MK128995.1-African-swine-fever-virus-isolate-China/2018/AnhuiXCGQ-complete-genome_1596
AAAGCTTTCCTCGCACCTAACTTTTGGCATAGGTCCTGGTGCACTCCATATTGACAGTAACCAACCCAAAGCTGATGTCT
>MK128995.1-African-swine-fever-virus-isolate-China/2018/AnhuiXCGQ-complete-genome_1624
ATAGGTCCTGGTGCACTCCATATTGACAGTAACCAACCCAAAGCTGATGTCTGCACCCCATTCGGTAAACAGCTCTATTA
>MK128995.1-African-swine-fever-virus-isolate-China/2018/AnhuiXCGQ-complete-genome_1652
GTAACCAACCCAAAGCTGATGTCTGCACCCCATTCGGTAAACAGCTCTATTAAACCATGATTGTTTTCCTGTACAGCCTT
>MK128995.1-African-swine-fever-virus-isolate-China/2018/AnhuiXCGQ-complete-genome_1680
CCCATTCGGTAAACAGCTCTATTAAACCATGATTGTTTTCCTGTACAGCCTTCATTAATGCAACATTTAATGTTAAACCA
>MK128995.1-African-swine-fever-virus-isolate-China/2018/AnhuiXCGQ-complete-genome_1708
ATGATTGTTTTCCTGTACAGCCTTCATTAATGCAACATTTAATGTTAAACCATGTTTAAAACTTGCTGTTTTTATTAATA
>MK128995.1-African-swine-fever-virus-isolate-China/2018/AnhuiXCGQ-complete-genome_1736
AATGCAACATTTAATGTTAAACCATGTTTAAAACTTGCTGTTTTTATTAATATTTGTTCATCTATACAAGTATGATAAAT
>MK128995.1-African-swine-fever-virus-isolate-China/2018/AnhuiXCGQ-complete-genome_1764
TAAAACTTGCTGTTTTTATTAATATTTGTTCATCTATACAAGTATGATAAATCGTAATTGGGGCTTCATGCCACCACAAA
>MK128995.1-African-swine-fever-virus-isolate-China/2018/AnhuiXCGQ-complete-genome_1792
TTCATCTATACAAGTATGATAAATCGTAATTGGGGCTTCATGCCACCACAAACCACAACGCTCTAAAATACAATAATCAT
>MK128995.1-African-swine-fever-virus-isolate-China/2018/AnhuiXCGQ-complete-genome_1820
ATTGGGGCTTCATGCCACCACAAACCACAACGCTCTAAAATACAATAATCATCTTTTAACACAGGCTGTGTAGCTAGTAC
>MK128995.1-African-swine-fever-virus-isolate-China/2018/AnhuiXCGQ-complete-genome_1848
AACGCTCTAAAATACAATAATCATCTTTTAACACAGGCTGTGTAGCTAGTACTTTTTTAGTAAGTGCTTGTAAAGTAGAT
>MK128995.1-African-swine-fever-virus-isolate-China/2018/AnhuiXCGQ-complete-genome_1876
TAACACAGGCTGTGTAGCTAGTACTTTTTTAGTAAGTGCTTGTAAAGTAGATGGCATCTTCTATCTGCAAAATAATTATT
>MK128995.1-African-swine-fever-virus-isolate-China/2018/AnhuiXCGQ-complete-genome_1904
TTAGTAAGTGCTTGTAAAGTAGATGGCATCTTCTATCTGCAAAATAATTATTTCCGAAAAAAAAATCAAATTAAAATACT
>MK128995.1-African-swine-fever-virus-isolate-China/2018/AnhuiXCGQ-complete-genome_1932
TCTTCTATCTGCAAAATAATTATTTCCGAAAAAAAAATCAAATTAAAATACTAAATTCTATTTTTTTTTTAATAAAGCCT
>MK128995.1-African-swine-fever-virus-isolate-China/2018/AnhuiXCGQ-complete-genome_1960
AAAAAAAAATCAAATTAAAATACTAAATTCTATTTTTTTTTTAATAAAGCCTGTAAATTATATAATAAATCTCGCCCACC
>MK128995.1-African-swine-fever-virus-isolate-China/2018/AnhuiXCGQ-complete-genome_1988
TCTATTTTTTTTTTAATAAAGCCTGTAAATTATATAATAAATCTCGCCCACCGTATTATTTCCGGACACAACTTTTTATA
>MK128995.1-African-swine-fever-virus-isolate-China/2018/AnhuiXCGQ-complete-genome_2016
ATTATATAATAAATCTCGCCCACCGTATTATTTCCGGACACAACTTTTTATACCTCATTATATTTTTAGATCTATAGTTT
>MK128995.1-African-swine-fever-virus-isolate-China/2018/AnhuiXCGQ-complete-genome_2044
TATTTCCGGACACAACTTTTTATACCTCATTATATTTTTAGATCTATAGTTTTTTAACAAGGCATTAATTTTTTCTGGAT
>MK128995.1-African-swine-fever-virus-isolate-China/2018/AnhuiXCGQ-complete-genome_2072
ATTATATTTTTAGATCTATAGTTTTTTAACAAGGCATTAATTTTTTCTGGATCTGTCGTTTTTAAAGATAAAAGAGAGAC
>MK128995.1-African-swine-fever-virus-isolate-China/2018/AnhuiXCGQ-complete-genome_2100
ACAAGGCATTAATTTTTTCTGGATCTGTCGTTTTTAAAGATAAAAGAGAGACGTTTGAACTATAATAATCTTTAAATGAT
>MK128995.1-African-swine-fever-virus-isolate-China/2018/AnhuiXCGQ-complete-genome_2128
CGTTTTTAAAGATAAAAGAGAGACGTTTGAACTATAATAATCTTTAAATGATAATATTTCTACTAATATATCATGATTCT
>MK128995.1-African-swine-fever-virus-isolate-China/2018/AnhuiXCGQ-complete-genome_2156
GAACTATAATAATCTTTAAATGATAATATTTCTACTAATATATCATGATTCTTTTGTTTTGCTAATTCTAAGCTCTCTTC
>MK128995.1-African-swine-fever-virus-isolate-China/2018/AnhuiXCGQ-complete-genome_2184
TTTCTACTAATATATCATGATTCTTTTGTTTTGCTAATTCTAAGCTCTCTTCGAAAGCATTAGCTCCTAAATCTATACAA
>MK128995.1-African-swine-fever-virus-isolate-China/2018/AnhuiXCGQ-complete-genome_2212
TTTTGCTAATTCTAAGCTCTCTTCGAAAGCATTAGCTCCTAAATCTATACAAAAGAACAAGTTATTCATATAAAAGTTTT
>MK128995.1-African-swine-fever-virus-isolate-China/2018/AnhuiXCGQ-complete-genome_2240
GCATTAGCTCCTAAATCTATACAAAAGAACAAGTTATTCATATAAAAGTTTTTTACCGAGGTAACCATTGCCCGATTGAT
>MK128995.1-African-swine-fever-virus-isolate-China/2018/AnhuiXCGQ-complete-genome_2268
ACAAGTTATTCATATAAAAGTTTTTTACCGAGGTAACCATTGCCCGATTGATGTCAGCCCCCAATACAAAACAATAGTAA
>MK128995.1-African-swine-fever-virus-isolate-China/2018/AnhuiXCGQ-complete-genome_2296
CGAGGTAACCATTGCCCGATTGATGTCAGCCCCCAATACAAAACAATAGTAAATGGTTAAAAAATTGCTATCTCTCATAC
>MK128995.1-African-swine-fever-virus-isolate-China/2018/AnhuiXCGQ-complete-genome_2324
GCCCCCAATACAAAACAATAGTAAATGGTTAAAAAATTGCTATCTCTCATACAGGCCAGATATATCATTTCATCAATATT
>MK128995.1-African-swine-fever-virus-isolate-China/2018/AnhuiXCGQ-complete-genome_2352
TTAAAAAATTGCTATCTCTCATACAGGCCAGATATATCATTTCATCAATATTCATATCAACCTTTTTTATATGATACATT
>MK128995.1-African-swine-fever-virus-isolate-China/2018/AnhuiXCGQ-complete-genome_2380
CAGATATATCATTTCATCAATATTCATATCAACCTTTTTTATATGATACATTTCATGAAGATCAGACACGTTATTAAAAG
>MK128995.1-African-swine-fever-virus-isolate-China/2018/AnhuiXCGQ-complete-genome_2408
TCAACCTTTTTTATATGATACATTTCATGAAGATCAGACACGTTATTAAAAGAAAGCCCACATATTAGCCGCCAATCTTT
>MK128995.1-African-swine-fever-virus-isolate-China/2018/AnhuiXCGQ-complete-genome_2436
GAAGATCAGACACGTTATTAAAAGAAAGCCCACATATTAGCCGCCAATCTTTAAAATGACTATATCGTTGATAAAAATAT
>MK128995.1-African-swine-fever-virus-isolate-China/2018/AnhuiXCGQ-complete-genome_2464
CCCACATATTAGCCGCCAATCTTTAAAATGACTATATCGTTGATAAAAATATTGGATGGCTTCAGTAAGCTTACATAGTA
>MK128995.1-African-swine-fever-virus-isolate-China/2018/AnhuiXCGQ-complete-genome_2492
TGACTATATCGTTGATAAAAATATTGGATGGCTTCAGTAAGCTTACATAGTATCGCTATACTATACCAATATCTAGTTAG
>MK128995.1-African-swine-fever-virus-isolate-China/2018/AnhuiXCGQ-complete-genome_2520
TGGCTTCAGTAAGCTTACATAGTATCGCTATACTATACCAATATCTAGTTAGCATTTCGTTGAATGTTATTTCATTCAAT
>MK128995.1-African-swine-fever-virus-isolate-China/2018/AnhuiXCGQ-complete-genome_2548
TATACTATACCAATATCTAGTTAGCATTTCGTTGAATGTTATTTCATTCAATATAAAGTTGATCGATATCTTCTCTAGAA
>MK128995.1-African-swine-fever-virus-isolate-China/2018/AnhuiXCGQ-complete-genome_2576
TCGTTGAATGTTATTTCATTCAATATAAAGTTGATCGATATCTTCTCTAGAAAACAACAAATTATTACTTTTAATTCCTC
>MK128995.1-African-swine-fever-virus-isolate-China/2018/AnhuiXCGQ-complete-genome_2604
AGTTGATCGATATCTTCTCTAGAAAACAACAAATTATTACTTTTAATTCCTCTATATTCTGGAAAAGGGGATTATTAGAT
>MK128995.1-African-swine-fever-virus-isolate-China/2018/AnhuiXCGQ-complete-genome_2632
ACAAATTATTACTTTTAATTCCTCTATATTCTGGAAAAGGGGATTATTAGATAACAATTTATGGCATAAAATAATATTAC
>MK128995.1-African-swine-fever-virus-isolate-China/2018/AnhuiXCGQ-complete-genome_2660
TTCTGGAAAAGGGGATTATTAGATAACAATTTATGGCATAAAATAATATTACTACTAGTTTTAATACGATGTATTTTATA
>MK128995.1-African-swine-fever-virus-isolate-China/2018/AnhuiXCGQ-complete-genome_2688
ATTTATGGCATAAAATAATATTACTACTAGTTTTAATACGATGTATTTTATAAAATATTTGTACAATATCCATTTCATTC
>MK128995.1-African-swine-fever-virus-isolate-China/2018/AnhuiXCGQ-complete-genome_2716
AGTTTTAATACGATGTATTTTATAAAATATTTGTACAATATCCATTTCATTCAAAATTTTTGCGCCTAACTCCCGGCAGA
>MK128995.1-African-swine-fever-virus-isolate-China/2018/AnhuiXCGQ-complete-genome_2744
ATTTGTACAATATCCATTTCATTCAAAATTTTTGCGCCTAACTCCCGGCAGAAATTCCAAGTATGCTCCGTATTGACAGT
>MK128995.1-African-swine-fever-virus-isolate-China/2018/AnhuiXCGQ-complete-genome_2772
TTTTTGCGCCTAACTCCCGGCAGAAATTCCAAGTATGCTCCGTATTGACAGTGACTAAGCTAGAGTTGATGTCTGCACCC
>MK128995.1-African-swine-fever-virus-isolate-China/2018/AnhuiXCGQ-complete-genome_2800
CCAAGTATGCTCCGTATTGACAGTGACTAAGCTAGAGTTGATGTCTGCACCCCATTCAGTAAACAACTCTATTAGATCAT
>MK128995.1-African-swine-fever-virus-isolate-China/2018/AnhuiXCGQ-complete-genome_2828
AAGCTAGAGTTGATGTCTGCACCCCATTCAGTAAACAACTCTATTAGATCATAGTTGTTTTCCTGCACAGTTTTCATTAA
>MK128995.1-African-swine-fever-virus-isolate-China/2018/AnhuiXCGQ-complete-genome_2856
CAGTAAACAACTCTATTAGATCATAGTTGTTTTCCTGCACAGTTTTCATTAATGCGAGATTTAACTCTAAACCATCTTTA
>MK128995.1-African-swine-fever-virus-isolate-China/2018/AnhuiXCGQ-complete-genome_2884
GTTTTCCTGCACAGTTTTCATTAATGCGAGATTTAACTCTAAACCATCTTTAAAAATTGCTGATTTTATCATCAATTGAT
>MK128995.1-African-swine-fever-virus-isolate-China/2018/AnhuiXCGQ-complete-genome_2912
AGATTTAACTCTAAACCATCTTTAAAAATTGCTGATTTTATCATCAATTGATTATCCTCATTAGTAGAAAGCATAATTGG
>MK128995.1-African-swine-fever-virus-isolate-China/2018/AnhuiXCGQ-complete-genome_2940
TTGCTGATTTTATCATCAATTGATTATCCTCATTAGTAGAAAGCATAATTGGAGCTCCATGCCACCACAAACCACAATAT
>MK128995.1-African-swine-fever-virus-isolate-China/2018/AnhuiXCGQ-complete-genome_2968
CTCATTAGTAGAAAGCATAATTGGAGCTCCATGCCACCACAAACCACAATATTTCAAAATAAAGTAGTGTTCTTTAGATA
>MK128995.1-African-swine-fever-virus-isolate-China/2018/AnhuiXCGQ-complete-genome_2996
CCATGCCACCACAAACCACAATATTTCAAAATAAAGTAGTGTTCTTTAGATATGTGCTGTGTGGCCAGTATTTTTTTAGC
>MK128995.1-African-swine-fever-virus-isolate-China/2018/AnhuiXCGQ-complete-genome_3024
AAATAAAGTAGTGTTCTTTAGATATGTGCTGTGTGGCCAGTATTTTTTTAGCAAGAGCCTGCAGAGAAATTGGAGTAGAC
>MK128995.1-African-swine-fever-virus-isolate-China/2018/AnhuiXCGQ-complete-genome_3052
CTGTGTGGCCAGTATTTTTTTAGCAAGAGCCTGCAGAGAAATTGGAGTAGACATATTTTTTTTTGCAAAATGGTTTAAGT
>MK128995.1-African-swine-fever-virus-isolate-China/2018/AnhuiXCGQ-complete-genome_3080
GCCTGCAGAGAAATTGGAGTAGACATATTTTTTTTTGCAAAATGGTTTAAGTTTTTCAAGAATACAGATTGGATAAATTA
>MK128995.1-African-swine-fever-virus-isolate-China/2018/AnhuiXCGQ-complete-genome_3108
TTTTTTTTGCAAAATGGTTTAAGTTTTTCAAGAATACAGATTGGATAAATTAGGTTGTTGACTTAGTTACAGGAGGTATT
>MK128995.1-African-swine-fever-virus-isolate-China/2018/AnhuiXCGQ-complete-genome_3136
CAAGAATACAGATTGGATAAATTAGGTTGTTGACTTAGTTACAGGAGGTATTAAATATTATGTAGACATAAAAATGAGAT
>MK128995.1-African-swine-fever-virus-isolate-China/2018/AnhuiXCGQ-complete-genome_3332
TAAGAAACAACAACCACCGAAAAAGGTCTGTAAAGTAGATAAAGATTGTGGTAGTGGAGAGCATTGTGTTCGTGGATCAT
>MK128995.1-African-swine-fever-virus-isolate-China/2018/AnhuiXCGQ-complete-genome_3360
TGTAAAGTAGATAAAGATTGTGGTAGTGGAGAGCATTGTGTTCGTGGATCATGTAGCTCATTGAGCTGCTTAGATGCCGT
>MK128995.1-African-swine-fever-virus-isolate-China/2018/AnhuiXCGQ-complete-genome_3388
GAGAGCATTGTGTTCGTGGATCATGTAGCTCATTGAGCTGCTTAGATGCCGTAAAAATGGACAAACGAAATATTAAGATA
>MK128995.1-African-swine-fever-virus-isolate-China/2018/AnhuiXCGQ-complete-genome_3416
CTCATTGAGCTGCTTAGATGCCGTAAAAATGGACAAACGAAATATTAAGATAGATTCTAAGATTTCCTCATGCGAATTCA
>MK128995.1-African-swine-fever-virus-isolate-China/2018/AnhuiXCGQ-complete-genome_3444
ATGGACAAACGAAATATTAAGATAGATTCTAAGATTTCCTCATGCGAATTCACTCCCAATTTTTACCGTTTTACGGATAC
>MK128995.1-African-swine-fever-virus-isolate-China/2018/AnhuiXCGQ-complete-genome_3472
CTAAGATTTCCTCATGCGAATTCACTCCCAATTTTTACCGTTTTACGGATACTGCTGCTGATGAGCAGCAAGAATTTGGA
>MK128995.1-African-swine-fever-virus-isolate-China/2018/AnhuiXCGQ-complete-genome_3500
CAATTTTTACCGTTTTACGGATACTGCTGCTGATGAGCAGCAAGAATTTGGAAAAACACGGCATCCTATAAAAATAACTC
>MK128995.1-African-swine-fever-virus-isolate-China/2018/AnhuiXCGQ-complete-genome_3528
GCTGATGAGCAGCAAGAATTTGGAAAAACACGGCATCCTATAAAAATAACTCCATCTCCAAGTGAATCCCATAGCCCCCA
>MK128995.1-African-swine-fever-virus-isolate-China/2018/AnhuiXCGQ-complete-genome_3556
CACGGCATCCTATAAAAATAACTCCATCTCCAAGTGAATCCCATAGCCCCCAAGAGGTGTGTGAAAAATATTGTTCATGG
>MK128995.1-African-swine-fever-virus-isolate-China/2018/AnhuiXCGQ-complete-genome_3584
TCCAAGTGAATCCCATAGCCCCCAAGAGGTGTGTGAAAAATATTGTTCATGGGGAACCGATGACTGTACAGGTTGGGAAT
>MK128995.1-African-swine-fever-virus-isolate-China/2018/AnhuiXCGQ-complete-genome_3612
GTGTGTGAAAAATATTGTTCATGGGGAACCGATGACTGTACAGGTTGGGAATATGTTGGTGATGAAAAGGAGGGAACATG
>MK128995.1-African-swine-fever-virus-isolate-China/2018/AnhuiXCGQ-complete-genome_3640
CCGATGACTGTACAGGTTGGGAATATGTTGGTGATGAAAAGGAGGGAACATGTTATGTATATAATAATCCACATCACCCG
>MK128995.1-African-swine-fever-virus-isolate-China/2018/AnhuiXCGQ-complete-genome_3668
TGGTGATGAAAAGGAGGGAACATGTTATGTATATAATAATCCACATCACCCGGTTCTTAAATATGGTAAGGATCACATCA
>MK128995.1-African-swine-fever-virus-isolate-China/2018/AnhuiXCGQ-complete-genome_3696
GTATATAATAATCCACATCACCCGGTTCTTAAATATGGTAAGGATCACATCATAGCCTTACCTAGAAATCATAAACATGC
>MK128995.1-African-swine-fever-virus-isolate-China/2018/AnhuiXCGQ-complete-genome_3724
TTAAATATGGTAAGGATCACATCATAGCCTTACCTAGAAATCATAAACATGCATAAATAAATACATTAGGCTCATCGTAT
>MK128995.1-African-swine-fever-virus-isolate-China/2018/AnhuiXCGQ-complete-genome_3752
CTTACCTAGAAATCATAAACATGCATAAATAAATACATTAGGCTCATCGTATCTTTTTAAAATCCATAAATATTCGTTTG
>MK128995.1-African-swine-fever-virus-isolate-China/2018/AnhuiXCGQ-complete-genome_3780
ATAAATACATTAGGCTCATCGTATCTTTTTAAAATCCATAAATATTCGTTTGATATATGCTGAAATTTTTATAAAAAAAA
>MK128995.1-African-swine-fever-virus-isolate-China/2018/AnhuiXCGQ-complete-genome_3808
TTAAAATCCATAAATATTCGTTTGATATATGCTGAAATTTTTATAAAAAAAAATAACTATTTCCTATAAATCATCTAGAA
>MK128995.1-African-swine-fever-virus-isolate-China/2018/AnhuiXCGQ-complete-genome_3836
ATGCTGAAATTTTTATAAAAAAAAATAACTATTTCCTATAAATCATCTAGAAATAGTCCTCGTTTTGATCGGTTTATATC
>MK128995.1-African-swine-fever-virus-isolate-China/2018/AnhuiXCGQ-complete-genome_3864
CTATTTCCTATAAATCATCTAGAAATAGTCCTCGTTTTGATCGGTTTATATCTTATAATATTGTGCATCGATGCACAACT
>MK128995.1-African-swine-fever-virus-isolate-China/2018/AnhuiXCGQ-complete-genome_3892
TCCTCGTTTTGATCGGTTTATATCTTATAATATTGTGCATCGATGCACAACTGCTTTTTTTGGTCCTTCTGGAACATCAT
>MK128995.1-African-swine-fever-virus-isolate-China/2018/AnhuiXCGQ-complete-genome_3920
AATATTGTGCATCGATGCACAACTGCTTTTTTTGGTCCTTCTGGAACATCATTATATTTTCTTTCATTAATATACCATTC
>MK128995.1-African-swine-fever-virus-isolate-China/2018/AnhuiXCGQ-complete-genome_3948
TTTTTGGTCCTTCTGGAACATCATTATATTTTCTTTCATTAATATACCATTCAGATGTAAACGTTGAATAATTTTTATGG
>MK128995.1-African-swine-fever-virus-isolate-China/2018/AnhuiXCGQ-complete-genome_3976
TTTTCTTTCATTAATATACCATTCAGATGTAAACGTTGAATAATTTTTATGGCAACAATCTACCATTGAATTATATTTAG
>MK128995.1-African-swine-fever-virus-isolate-China/2018/AnhuiXCGQ-complete-genome_4004
GTAAACGTTGAATAATTTTTATGGCAACAATCTACCATTGAATTATATTTAGTAACATCTAATACATCGTTTGTTTTATC
>MK128995.1-African-swine-fever-virus-isolate-China/2018/AnhuiXCGQ-complete-genome_4032
AATCTACCATTGAATTATATTTAGTAACATCTAATACATCGTTTGTTTTATCAGGCTCAGCTCTATAATCTTGATAATTT
>MK128995.1-African-swine-fever-virus-isolate-China/2018/AnhuiXCGQ-complete-genome_4060
ATCTAATACATCGTTTGTTTTATCAGGCTCAGCTCTATAATCTTGATAATTTTTGTTATCAGCTTCTAAAGCTCCATCAT
>MK128995.1-African-swine-fever-virus-isolate-China/2018/AnhuiXCGQ-complete-genome_4088
TCAGCTCTATAATCTTGATAATTTTTGTTATCAGCTTCTAAAGCTCCATCATTATTTTTCAAAGAAGTATCCATAATTAT
>MK128995.1-African-swine-fever-virus-isolate-China/2018/AnhuiXCGQ-complete-genome_4116
TATCAGCTTCTAAAGCTCCATCATTATTTTTCAAAGAAGTATCCATAATTATGTTTGGTAAAAATACTTTAAGTTTTAAT
>MK128995.1-African-swine-fever-virus-isolate-China/2018/AnhuiXCGQ-complete-genome_4144
TTTCAAAGAAGTATCCATAATTATGTTTGGTAAAAATACTTTAAGTTTTAATGTGATATTTAAAATGGTTGTTATATAAA
>MK128995.1-African-swine-fever-virus-isolate-China/2018/AnhuiXCGQ-complete-genome_4172
GGTAAAAATACTTTAAGTTTTAATGTGATATTTAAAATGGTTGTTATATAAATTTACCGCTTACAGGTAATCTTTATTCA
>MK128995.1-African-swine-fever-virus-isolate-China/2018/AnhuiXCGQ-complete-genome_4200
TATTTAAAATGGTTGTTATATAAATTTACCGCTTACAGGTAATCTTTATTCAGTGTCATAAACTATACTTTTGATGATTC
>MK128995.1-African-swine-fever-virus-isolate-China/2018/AnhuiXCGQ-complete-genome_4228
CCGCTTACAGGTAATCTTTATTCAGTGTCATAAACTATACTTTTGATGATTCAGTATTTTGTGAATCAGTACATTTATTA
>MK128995.1-African-swine-fever-virus-isolate-China/2018/AnhuiXCGQ-complete-genome_4256
CATAAACTATACTTTTGATGATTCAGTATTTTGTGAATCAGTACATTTATTATCATTAATATTTTTAGGCTGTTTTTCCA
>MK128995.1-African-swine-fever-virus-isolate-China/2018/AnhuiXCGQ-complete-genome_4284
TTTTGTGAATCAGTACATTTATTATCATTAATATTTTTAGGCTGTTTTTCCAATGTTTTATTGTTGCAATGAGCCTGCTC
>MK128995.1-African-swine-fever-virus-isolate-China/2018/AnhuiXCGQ-complete-genome_4312
TAATATTTTTAGGCTGTTTTTCCAATGTTTTATTGTTGCAATGAGCCTGCTCCTCCTTTGACGAGGAAGTGTCTGTTGGA
>MK128995.1-African-swine-fever-virus-isolate-China/2018/AnhuiXCGQ-complete-genome_4340
TTTATTGTTGCAATGAGCCTGCTCCTCCTTTGACGAGGAAGTGTCTGTTGGAGTCATCTGTTTAGGAAGAGTATCATCCA
>MK128995.1-African-swine-fever-virus-isolate-China/2018/AnhuiXCGQ-complete-genome_4452
tatacaatcaaaaatatTTTTGATCACGTCTTTGTTATCTATCGATATTGTTGATAACGTCTTGAATAACCTACATCATT
>MK128995.1-African-swine-fever-virus-isolate-China/2018/AnhuiXCGQ-complete-genome_4480
TCTTTGTTATCTATCGATATTGTTGATAACGTCTTGAATAACCTACATCATTTTTTTACATAAAAAAATAGATATAATTT
>MK128995.1-African-swine-fever-virus-isolate-China/2018/AnhuiXCGQ-complete-genome_4508
ACGTCTTGAATAACCTACATCATTTTTTTACATAAAAAAATAGATATAATTTTTATTATATCTCAATTATTTTAAAGATA
>MK128995.1-African-swine-fever-virus-isolate-China/2018/AnhuiXCGQ-complete-genome_4536
TACATAAAAAAATAGATATAATTTTTATTATATCTCAATTATTTTAAAGATAATTATCAATACAGCAAATATCATAAGCT
>MK128995.1-African-swine-fever-virus-isolate-China/2018/AnhuiXCGQ-complete-genome_4564
TATATCTCAATTATTTTAAAGATAATTATCAATACAGCAAATATCATAAGCTAACATATTTTTCGAATAATAGTTTTTTA
>MK128995.1-African-swine-fever-virus-isolate-China/2018/AnhuiXCGQ-complete-genome_4592
TCAATACAGCAAATATCATAAGCTAACATATTTTTCGAATAATAGTTTTTTAGTAAAGTATTAATCTTTTCAGGATTGGT
>MK128995.1-African-swine-fever-virus-isolate-China/2018/AnhuiXCGQ-complete-genome_4620
TATTTTTCGAATAATAGTTTTTTAGTAAAGTATTAATCTTTTCAGGATTGGTTTCTTTTGATAATAAGATAGGATTCGCT
>MK128995.1-African-swine-fever-virus-isolate-China/2018/AnhuiXCGQ-complete-genome_4648
AGTATTAATCTTTTCAGGATTGGTTTCTTTTGATAATAAGATAGGATTCGCTTTATAAATTTTTAAAGATAATATATTCA
>MK128995.1-African-swine-fever-virus-isolate-China/2018/AnhuiXCGQ-complete-genome_4676
TTTGATAATAAGATAGGATTCGCTTTATAAATTTTTAAAGATAATATATTCACAATGATAGAATAACCGTATATATCTGC
>MK128995.1-African-swine-fever-virus-isolate-China/2018/AnhuiXCGQ-complete-genome_4704
AAATTTTTAAAGATAATATATTCACAATGATAGAATAACCGTATATATCTGCTAATGTCTTACTGTGTTCAATAACATTA
>MK128995.1-African-swine-fever-virus-isolate-China/2018/AnhuiXCGQ-complete-genome_4732
GATAGAATAACCGTATATATCTGCTAATGTCTTACTGTGTTCAATAACATTAGCCCCTAAATCCATACAAAAGAACATAT
>MK128995.1-African-swine-fever-virus-isolate-China/2018/AnhuiXCGQ-complete-genome_4760
GTCTTACTGTGTTCAATAACATTAGCCCCTAAATCCATACAAAAGAACATATTTTCAATACAAAAGTTTTTTACCGAGAT
>MK128995.1-African-swine-fever-virus-isolate-China/2018/AnhuiXCGQ-complete-genome_4788
CTAAATCCATACAAAAGAACATATTTTCAATACAAAAGTTTTTTACCGAGATTAACATTGCTCGATTAGCGTTGGCTCCC
>MK128995.1-African-swine-fever-virus-isolate-China/2018/AnhuiXCGQ-complete-genome_4816
AATACAAAAGTTTTTTACCGAGATTAACATTGCTCGATTAGCGTTGGCTCCCAATGCAAAACAGTAGTAAATGGTCAAAA
>MK128995.1-African-swine-fever-virus-isolate-China/2018/AnhuiXCGQ-complete-genome_4844
ATTGCTCGATTAGCGTTGGCTCCCAATGCAAAACAGTAGTAAATGGTCAAAAAATTATTATCGCGCATACAGGCCAGCTC
>MK128995.1-African-swine-fever-virus-isolate-China/2018/AnhuiXCGQ-complete-genome_4872
CAAAACAGTAGTAAATGGTCAAAAAATTATTATCGCGCATACAGGCCAGCTCCATCATTTTATTAATACTCATATGAATT
>MK128995.1-African-swine-fever-virus-isolate-China/2018/AnhuiXCGQ-complete-genome_4900
ATTATCGCGCATACAGGCCAGCTCCATCATTTTATTAATACTCATATGAATTTTCGTTGTGTTACATATTTCATGAAGGT
>MK128995.1-African-swine-fever-virus-isolate-China/2018/AnhuiXCGQ-complete-genome_4928
ATTTTATTAATACTCATATGAATTTTCGTTGTGTTACATATTTCATGAAGGTCAAACACATTGTTGAAAGAAAGTGCACA
>MK128995.1-African-swine-fever-virus-isolate-China/2018/AnhuiXCGQ-complete-genome_4956
TTGTGTTACATATTTCATGAAGGTCAAACACATTGTTGAAAGAAAGTGCACAAATTAATCGCCATTCATCAAAATGCCTG
>MK128995.1-African-swine-fever-virus-isolate-China/2018/AnhuiXCGQ-complete-genome_4984
CACATTGTTGAAAGAAAGTGCACAAATTAATCGCCATTCATCAAAATGCCTGTATTCTTGACAAAAATATTGAATAGCTT
>MK128995.1-African-swine-fever-virus-isolate-China/2018/AnhuiXCGQ-complete-genome_5012
AATCGCCATTCATCAAAATGCCTGTATTCTTGACAAAAATATTGAATAGCTTCTTTAAGATTATATTTTACCGCTATGCC
>MK128995.1-African-swine-fever-virus-isolate-China/2018/AnhuiXCGQ-complete-genome_5040
CTTGACAAAAATATTGAATAGCTTCTTTAAGATTATATTTTACCGCTATGCCATACCAATATTTGGTTAGCATCTCACTA
>MK128995.1-African-swine-fever-virus-isolate-China/2018/AnhuiXCGQ-complete-genome_5068
AAGATTATATTTTACCGCTATGCCATACCAATATTTGGTTAGCATCTCACTAAATGAGATCTCATTTAACATAGAATTTG
>MK128995.1-African-swine-fever-virus-isolate-China/2018/AnhuiXCGQ-complete-genome_5096
CAATATTTGGTTAGCATCTCACTAAATGAGATCTCATTTAACATAGAATTTGTTGTTAAATCCTTCAACTCCCAATAAAT
>MK128995.1-African-swine-fever-virus-isolate-China/2018/AnhuiXCGQ-complete-genome_5124
AGATCTCATTTAACATAGAATTTGTTGTTAAATCCTTCAACTCCCAATAAATGATCATCCTTAAATCCACCATGTTTACA
>MK128995.1-African-swine-fever-virus-isolate-China/2018/AnhuiXCGQ-complete-genome_5152
TAAATCCTTCAACTCCCAATAAATGATCATCCTTAAATCCACCATGTTTACATTTTGTAAAAAAGGGTTATTAGAAAATA
>MK128995.1-African-swine-fever-virus-isolate-China/2018/AnhuiXCGQ-complete-genome_5180
ATCCTTAAATCCACCATGTTTACATTTTGTAAAAAAGGGTTATTAGAAAATAATTCATGACACAAAATGACATTACTACT
>MK128995.1-African-swine-fever-virus-isolate-China/2018/AnhuiXCGQ-complete-genome_5208
GTAAAAAAGGGTTATTAGAAAATAATTCATGACACAAAATGACATTACTACTTGTTATTTTACACTTTGTTTCAAAGAAA
>MK128995.1-African-swine-fever-virus-isolate-China/2018/AnhuiXCGQ-complete-genome_5236
ATGACACAAAATGACATTACTACTTGTTATTTTACACTTTGTTTCAAAGAAAAATCGTAAAATTTCACTTGTCTCAAGCT
>MK128995.1-African-swine-fever-virus-isolate-China/2018/AnhuiXCGQ-complete-genome_5264
ATTTTACACTTTGTTTCAAAGAAAAATCGTAAAATTTCACTTGTCTCAAGCTCTTCTTTAGCTCCCAATTTTCGGCATAG
>MK128995.1-African-swine-fever-virus-isolate-China/2018/AnhuiXCGQ-complete-genome_5292
GTAAAATTTCACTTGTCTCAAGCTCTTCTTTAGCTCCCAATTTTCGGCATAGGTTTCGAGTATGCTCGTTATTAATAAAA
>MK128995.1-African-swine-fever-virus-isolate-China/2018/AnhuiXCGQ-complete-genome_5320
TTTAGCTCCCAATTTTCGGCATAGGTTTCGAGTATGCTCGTTATTAATAAAAAGTAACCCATAATTAATATTTGCACCCC
>MK128995.1-African-swine-fever-virus-isolate-China/2018/AnhuiXCGQ-complete-genome_5348
CGAGTATGCTCGTTATTAATAAAAAGTAACCCATAATTAATATTTGCACCCCATTCAGTAAACAACATGATTAGATCATC
>MK128995.1-African-swine-fever-virus-isolate-China/2018/AnhuiXCGQ-complete-genome_5376
ACCCATAATTAATATTTGCACCCCATTCAGTAAACAACATGATTAGATCATCATTGTTTTCCTTAACTGCCAATACCAAT
>MK128995.1-African-swine-fever-virus-isolate-China/2018/AnhuiXCGQ-complete-genome_5404
AGTAAACAACATGATTAGATCATCATTGTTTTCCTTAACTGCCAATACCAATGCAGTATTAAGCCTTATACCCTCTTTAA
>MK128995.1-African-swine-fever-virus-isolate-China/2018/AnhuiXCGQ-complete-genome_5432
TTTTCCTTAACTGCCAATACCAATGCAGTATTAAGCCTTATACCCTCTTTAAAGCATAATGTCCTTATCATTATTTGATT
>MK128995.1-African-swine-fever-virus-isolate-China/2018/AnhuiXCGQ-complete-genome_5460
TATTAAGCCTTATACCCTCTTTAAAGCATAATGTCCTTATCATTATTTGATTATCATCATCTATATACATTGAGATAGGA
>MK128995.1-African-swine-fever-virus-isolate-China/2018/AnhuiXCGQ-complete-genome_5488
TAATGTCCTTATCATTATTTGATTATCATCATCTATATACATTGAGATAGGAGCTTCATGCCACCATAAACCATAACGCT
>MK128995.1-African-swine-fever-virus-isolate-China/2018/AnhuiXCGQ-complete-genome_5516
TCATCTATATACATTGAGATAGGAGCTTCATGCCACCATAAACCATAACGCTCTAAAATATAATAATCATCTTTAGATAC
>MK128995.1-African-swine-fever-virus-isolate-China/2018/AnhuiXCGQ-complete-genome_5544
CATGCCACCATAAACCATAACGCTCTAAAATATAATAATCATCTTTAGATACGTGTTGCGTGGCCAATGCCCTTTTAGCA
>MK128995.1-African-swine-fever-virus-isolate-China/2018/AnhuiXCGQ-complete-genome_5572
AATATAATAATCATCTTTAGATACGTGTTGCGTGGCCAATGCCCTTTTAGCAAGTGCTTGTAAAGTCGATGGCTGCATGT
>MK128995.1-African-swine-fever-virus-isolate-China/2018/AnhuiXCGQ-complete-genome_5600
TGCGTGGCCAATGCCCTTTTAGCAAGTGCTTGTAAAGTCGATGGCTGCATGTTTATTCTGTTAAAAAAAAATCAAATTAT
>MK128995.1-African-swine-fever-virus-isolate-China/2018/AnhuiXCGQ-complete-genome_5628
CTTGTAAAGTCGATGGCTGCATGTTTATTCTGTTAAAAAAAAATCAAATTATCGGGTAAACATAAGGATCAACCCGTAGT
>MK128995.1-African-swine-fever-virus-isolate-China/2018/AnhuiXCGQ-complete-genome_5656
TCTGTTAAAAAAAAATCAAATTATCGGGTAAACATAAGGATCAACCCGTAGTTAATATTTGCAGTAGTATTTTTTAACAA
>MK128995.1-African-swine-fever-virus-isolate-China/2018/AnhuiXCGQ-complete-genome_5684
TAAACATAAGGATCAACCCGTAGTTAATATTTGCAGTAGTATTTTTTAACAATGAATTATAATAAAAAAATAATTCATTA
>MK128995.1-African-swine-fever-virus-isolate-China/2018/AnhuiXCGQ-complete-genome_5712
ATTTGCAGTAGTATTTTTTAACAATGAATTATAATAAAAAAATAATTCATTACTATCTATTATAAAACCCATCTTTAACT
>MK128995.1-African-swine-fever-virus-isolate-China/2018/AnhuiXCGQ-complete-genome_5740
TTATAATAAAAAAATAATTCATTACTATCTATTATAAAACCCATCTTTAACTTTAAAGAAGAACTAGATCATCTTTTTTT
>MK128995.1-African-swine-fever-virus-isolate-China/2018/AnhuiXCGQ-complete-genome_5768
CTATTATAAAACCCATCTTTAACTTTAAAGAAGAACTAGATCATCTTTTTTTTGTTGTGTCAGAACTTCTTCAATTTATT
>MK128995.1-African-swine-fever-virus-isolate-China/2018/AnhuiXCGQ-complete-genome_5796
AGAAGAACTAGATCATCTTTTTTTTGTTGTGTCAGAACTTCTTCAATTTATTACCCACATTTTATCTAAAAAAAATAAAA
>MK128995.1-African-swine-fever-virus-isolate-China/2018/AnhuiXCGQ-complete-genome_5824
GTGTCAGAACTTCTTCAATTTATTACCCACATTTTATCTAAAAAAAATAAAAACTACATCATATCTTGTTTCTTCATCAA
>MK128995.1-African-swine-fever-virus-isolate-China/2018/AnhuiXCGQ-complete-genome_5852
ACATTTTATCTAAAAAAAATAAAAACTACATCATATCTTGTTTCTTCATCAAATTATCATACCATTTATAGGGTGTAGGT
>MK128995.1-African-swine-fever-virus-isolate-China/2018/AnhuiXCGQ-complete-genome_5880
CATCATATCTTGTTTCTTCATCAAATTATCATACCATTTATAGGGTGTAGGTTGGGAACATTCCATCATGTGGTAATCAG
>MK128995.1-African-swine-fever-virus-isolate-China/2018/AnhuiXCGQ-complete-genome_5908
TCATACCATTTATAGGGTGTAGGTTGGGAACATTCCATCATGTGGTAATCAGGGTATTTATATATTTTTTGATAGTAACA
>MK128995.1-African-swine-fever-virus-isolate-China/2018/AnhuiXCGQ-complete-genome_5936
AACATTCCATCATGTGGTAATCAGGGTATTTATATATTTTTTGATAGTAACATCTATTTGGCAGATGTATTGTCCAACAA
>MK128995.1-African-swine-fever-virus-isolate-China/2018/AnhuiXCGQ-complete-genome_5964
TTTATATATTTTTTGATAGTAACATCTATTTGGCAGATGTATTGTCCAACAATCATGTCTAATAAAATCATTTTCACCTA
>MK128995.1-African-swine-fever-virus-isolate-China/2018/AnhuiXCGQ-complete-genome_5992
TTTGGCAGATGTATTGTCCAACAATCATGTCTAATAAAATCATTTTCACCTATGGGGGAATCATCTTAAAAACCTTATTC
>MK128995.1-African-swine-fever-virus-isolate-China/2018/AnhuiXCGQ-complete-genome_6020
GTCTAATAAAATCATTTTCACCTATGGGGGAATCATCTTAAAAACCTTATTCCTACAGATTCCATTTTGACAGTCCTAGC
>MK128995.1-African-swine-fever-virus-isolate-China/2018/AnhuiXCGQ-complete-genome_6048
GGAATCATCTTAAAAACCTTATTCCTACAGATTCCATTTTGACAGTCCTAGCAAAAGTCACAATATTTTCCATGAGTACA
>MK128995.1-African-swine-fever-virus-isolate-China/2018/AnhuiXCGQ-complete-genome_6076
AGATTCCATTTTGACAGTCCTAGCAAAAGTCACAATATTTTCCATGAGTACACCAATGTTCAAGCTCTCTTTCGGGAGGA
>MK128995.1-African-swine-fever-virus-isolate-China/2018/AnhuiXCGQ-complete-genome_6104
GTCACAATATTTTCCATGAGTACACCAATGTTCAAGCTCTCTTTCGGGAGGAATGCTGCCAATTTTATGTTTTTTAGCTT
>MK128995.1-African-swine-fever-virus-isolate-China/2018/AnhuiXCGQ-complete-genome_6132
TGTTCAAGCTCTCTTTCGGGAGGAATGCTGCCAATTTTATGTTTTTTAGCTTCTAACTCTCTGTACAACATCAGTTGGGA
>MK128995.1-African-swine-fever-virus-isolate-China/2018/AnhuiXCGQ-complete-genome_6160
TGCCAATTTTATGTTTTTTAGCTTCTAACTCTCTGTACAACATCAGTTGGGAAAGCAGAAAGAAGATTACCAGGAGAACC
>MK128995.1-African-swine-fever-virus-isolate-China/2018/AnhuiXCGQ-complete-genome_6188
CTCTCTGTACAACATCAGTTGGGAAAGCAGAAAGAAGATTACCAGGAGAACCATTAAATATATAATAGTCTGCAAACTAC
>MK128995.1-African-swine-fever-virus-isolate-China/2018/AnhuiXCGQ-complete-genome_6216
AGAAAGAAGATTACCAGGAGAACCATTAAATATATAATAGTCTGCAAACTACGTTTGCGAATGTAATTTGCAACTAAAAC
>MK128995.1-African-swine-fever-virus-isolate-China/2018/AnhuiXCGQ-complete-genome_6244
AATATATAATAGTCTGCAAACTACGTTTGCGAATGTAATTTGCAACTAAAACACAACCCACAAGGTAAAATCCATAAGTT
>MK128995.1-African-swine-fever-virus-isolate-China/2018/AnhuiXCGQ-complete-genome_6272
GCGAATGTAATTTGCAACTAAAACACAACCCACAAGGTAAAATCCATAAGTTAATAACTTTTGCCATTTTCGTATGACAG
>MK128995.1-African-swine-fever-virus-isolate-China/2018/AnhuiXCGQ-complete-genome_6300
CCCACAAGGTAAAATCCATAAGTTAATAACTTTTGCCATTTTCGTATGACAGCCTCGTGCCATTCATGGTTGTGTTGTGG
>MK128995.1-African-swine-fever-virus-isolate-China/2018/AnhuiXCGQ-complete-genome_6328
ACTTTTGCCATTTTCGTATGACAGCCTCGTGCCATTCATGGTTGTGTTGTGGGCATTCTGTTCGGTAAACTTCATGAGGC
>MK128995.1-African-swine-fever-virus-isolate-China/2018/AnhuiXCGQ-complete-genome_6356
GTGCCATTCATGGTTGTGTTGTGGGCATTCTGTTCGGTAAACTTCATGAGGCTTTATAGAAGTTACATAGTAGGTACAGA
>MK128995.1-African-swine-fever-virus-isolate-China/2018/AnhuiXCGQ-complete-genome_6384
TCTGTTCGGTAAACTTCATGAGGCTTTATAGAAGTTACATAGTAGGTACAGAATTCATTGTGACGAAAAACACTGCAGTT
>MK128995.1-African-swine-fever-virus-isolate-China/2018/AnhuiXCGQ-complete-genome_6412
TAGAAGTTACATAGTAGGTACAGAATTCATTGTGACGAAAAACACTGCAGTTAGCTATGTAGTCATTTTCAAGAATGGGA
>MK128995.1-African-swine-fever-virus-isolate-China/2018/AnhuiXCGQ-complete-genome_6440
ATTGTGACGAAAAACACTGCAGTTAGCTATGTAGTCATTTTCAAGAATGGGAGAATGGTTTTCAAAGACCTTATTCTTAC
>MK128995.1-African-swine-fever-virus-isolate-China/2018/AnhuiXCGQ-complete-genome_6468
ATGTAGTCATTTTCAAGAATGGGAGAATGGTTTTCAAAGACCTTATTCTTACAGATGCCATCTTGACAGTCCCAACAGAA
>MK128995.1-African-swine-fever-virus-isolate-China/2018/AnhuiXCGQ-complete-genome_6496
GGTTTTCAAAGACCTTATTCTTACAGATGCCATCTTGACAGTCCCAACAGAACCTACAATGATTTGCATAGGTGCACCAG
>MK128995.1-African-swine-fever-virus-isolate-China/2018/AnhuiXCGQ-complete-genome_6524
GCCATCTTGACAGTCCCAACAGAACCTACAATGATTTGCATAGGTGCACCAGTATTCAAGCTCCTTTTCAGGAGGGGTTC
>MK128995.1-African-swine-fever-virus-isolate-China/2018/AnhuiXCGQ-complete-genome_6552
CAATGATTTGCATAGGTGCACCAGTATTCAAGCTCCTTTTCAGGAGGGGTTCTTGTTAGATCCAGGAGCTCTAGCTCATA
>MK128995.1-African-swine-fever-virus-isolate-China/2018/AnhuiXCGQ-complete-genome_6580
CAAGCTCCTTTTCAGGAGGGGTTCTTGTTAGATCCAGGAGCTCTAGCTCATATGTATAAAGAAGAGTTGGAATGGATAGT
>MK128995.1-African-swine-fever-virus-isolate-China/2018/AnhuiXCGQ-complete-genome_6608
TAGATCCAGGAGCTCTAGCTCATATGTATAAAGAAGAGTTGGAATGGATAGTAAAGTAAATATTTGCAGACCAAGCATGG
>MK128995.1-African-swine-fever-virus-isolate-China/2018/AnhuiXCGQ-complete-genome_6636
TAAAGAAGAGTTGGAATGGATAGTAAAGTAAATATTTGCAGACCAAGCATGGCTACTTGTGAACAAGTGGCTGCTCGTCA
>MK128995.1-African-swine-fever-virus-isolate-China/2018/AnhuiXCGQ-complete-genome_6664
TAAATATTTGCAGACCAAGCATGGCTACTTGTGAACAAGTGGCTGCTCGTCAACAAATAGCTGTTTATCAGCAAATAGCT
>MK128995.1-African-swine-fever-virus-isolate-China/2018/AnhuiXCGQ-complete-genome_6692
TTGTGAACAAGTGGCTGCTCGTCAACAAATAGCTGTTTATCAGCAAATAGCTGTTTATCAGCAACAACTAATTATCAGCA
>MK128995.1-African-swine-fever-virus-isolate-China/2018/AnhuiXCGQ-complete-genome_6720
ATAGCTGTTTATCAGCAAATAGCTGTTTATCAGCAACAACTAATTATCAGCAAATGCTGCTTGTGGGTAAGCCAATAAAT
>MK128995.1-African-swine-fever-virus-isolate-China/2018/AnhuiXCGQ-complete-genome_6748
ATCAGCAACAACTAATTATCAGCAAATGCTGCTTGTGGGTAAGCCAATAAATAGGCCATACCCTTGAAAGGAGAATTCAG
>MK128995.1-African-swine-fever-virus-isolate-China/2018/AnhuiXCGQ-complete-genome_6776
CTGCTTGTGGGTAAGCCAATAAATAGGCCATACCCTTGAAAGGAGAATTCAGTTTGATAAAAAAAATAACGAGTTTTCTA
>MK128995.1-African-swine-fever-virus-isolate-China/2018/AnhuiXCGQ-complete-genome_6804
CATACCCTTGAAAGGAGAATTCAGTTTGATAAAAAAAATAACGAGTTTTCTAATAACCCGGTCAAGCATTTAATAAATGA
>MK128995.1-African-swine-fever-virus-isolate-China/2018/AnhuiXCGQ-complete-genome_6832
ATAAAAAAAATAACGAGTTTTCTAATAACCCGGTCAAGCATTTAATAAATGAATAGCATCACACGTCTGCATCGTGCATT
>MK128995.1-African-swine-fever-virus-isolate-China/2018/AnhuiXCGQ-complete-genome_6860
CCCGGTCAAGCATTTAATAAATGAATAGCATCACACGTCTGCATCGTGCATTCTGCCTGGAAAATGGGCCCATCTCTAAT
>MK128995.1-African-swine-fever-virus-isolate-China/2018/AnhuiXCGQ-complete-genome_6888
CATCACACGTCTGCATCGTGCATTCTGCCTGGAAAATGGGCCCATCTCTAATATATTTACACTGACGGTGAATCATACAG
>MK128995.1-African-swine-fever-virus-isolate-China/2018/AnhuiXCGQ-complete-genome_6916
CTGGAAAATGGGCCCATCTCTAATATATTTACACTGACGGTGAATCATACAGTGTTCCATGGGATAGCTATGCTCCTGTA
>MK128995.1-African-swine-fever-virus-isolate-China/2018/AnhuiXCGQ-complete-genome_6944
TTACACTGACGGTGAATCATACAGTGTTCCATGGGATAGCTATGCTCCTGTACAGGAGGCATATCTTTTAGAACTTTATT
>MK128995.1-African-swine-fever-virus-isolate-China/2018/AnhuiXCGQ-complete-genome_6972
CCATGGGATAGCTATGCTCCTGTACAGGAGGCATATCTTTTAGAACTTTATTCTTACAAAGACCATCTTGACAAGCCCAG
>MK128995.1-African-swine-fever-virus-isolate-China/2018/AnhuiXCGQ-complete-genome_7000
AGGCATATCTTTTAGAACTTTATTCTTACAAAGACCATCTTGACAAGCCCAGCAAAACCGACAATTTTTCACATATTGAC
>MK128995.1-African-swine-fever-virus-isolate-China/2018/AnhuiXCGQ-complete-genome_7028
CAAAGACCATCTTGACAAGCCCAGCAAAACCGACAATTTTTCACATATTGACACCAGTATCTAAGCTCCTCTTCCAGGGG
>MK128995.1-African-swine-fever-virus-isolate-China/2018/AnhuiXCGQ-complete-genome_7056
ACCGACAATTTTTCACATATTGACACCAGTATCTAAGCTCCTCTTCCAGGGGATTGTCGGTCGAAAACCCCTGTAGACTA
>MK128995.1-African-swine-fever-virus-isolate-China/2018/AnhuiXCGQ-complete-genome_7084
GTATCTAAGCTCCTCTTCCAGGGGATTGTCGGTCGAAAACCCCTGTAGACTAGCTAGGCCAGCTAGCAGCAAGCCGAGGT
>MK128995.1-African-swine-fever-virus-isolate-China/2018/AnhuiXCGQ-complete-genome_7112
TCGGTCGAAAACCCCTGTAGACTAGCTAGGCCAGCTAGCAGCAAGCCGAGGTAACTAAAGAACCTCATTGTAGTGTTATA
>MK128995.1-African-swine-fever-virus-isolate-China/2018/AnhuiXCGQ-complete-genome_7140
GGCCAGCTAGCAGCAAGCCGAGGTAACTAAAGAACCTCATTGTAGTGTTATATTACGAAAAAACATGTTAAAATTTGGAA
>MK128995.1-African-swine-fever-virus-isolate-China/2018/AnhuiXCGQ-complete-genome_7168
AAAGAACCTCATTGTAGTGTTATATTACGAAAAAACATGTTAAAATTTGGAAAAAAAAGCCCTTTTTATAGATCTGGAAA
>MK128995.1-African-swine-fever-virus-isolate-China/2018/AnhuiXCGQ-complete-genome_7196
GAAAAAACATGTTAAAATTTGGAAAAAAAAGCCCTTTTTATAGATCTGGAAAAAAATTTTCACAAATCTAATTAAAAGCC
>MK128995.1-African-swine-fever-virus-isolate-China/2018/AnhuiXCGQ-complete-genome_7224
AAGCCCTTTTTATAGATCTGGAAAAAAATTTTCACAAATCTAATTAAAAGCCTTACAGATCATCCTTTTCATAAATTTTC
>MK128995.1-African-swine-fever-virus-isolate-China/2018/AnhuiXCGQ-complete-genome_7252
TTTTCACAAATCTAATTAAAAGCCTTACAGATCATCCTTTTCATAAATTTTCATTAACAATTGGTGGGGGCGGTTGTGAG
>MK128995.1-African-swine-fever-virus-isolate-China/2018/AnhuiXCGQ-complete-genome_7280
AGATCATCCTTTTCATAAATTTTCATTAACAATTGGTGGGGGCGGTTGTGAGGTACTGGATCAGAACAATCCATAACATG
>MK128995.1-African-swine-fever-virus-isolate-China/2018/AnhuiXCGQ-complete-genome_7308
ACAATTGGTGGGGGCGGTTGTGAGGTACTGGATCAGAACAATCCATAACATGGTAATGTCCATTTCCTTCACCATATGTA
>MK128995.1-African-swine-fever-virus-isolate-China/2018/AnhuiXCGQ-complete-genome_7336
TGGATCAGAACAATCCATAACATGGTAATGTCCATTTCCTTCACCATATGTACACTGGTTATACCAGCGAGAAACCTCAC
>MK128995.1-African-swine-fever-virus-isolate-China/2018/AnhuiXCGQ-complete-genome_7364
TGTCCATTTCCTTCACCATATGTACACTGGTTATACCAGCGAGAAACCTCACAAGATGTCAAATAACTGTTCTCAACAAT
>MK128995.1-African-swine-fever-virus-isolate-China/2018/AnhuiXCGQ-complete-genome_7392
GGTTATACCAGCGAGAAACCTCACAAGATGTCAAATAACTGTTCTCAACAATCAATGGCATGCTCTTATTCACCTTGTTC
>MK128995.1-African-swine-fever-virus-isolate-China/2018/AnhuiXCGQ-complete-genome_7420
TGTCAAATAACTGTTCTCAACAATCAATGGCATGCTCTTATTCACCTTGTTCTTGCAAATTCCATGTGCACATTCCCAGC
>MK128995.1-African-swine-fever-virus-isolate-China/2018/AnhuiXCGQ-complete-genome_7448
GGCATGCTCTTATTCACCTTGTTCTTGCAAATTCCATGTGCACATTCCCAGCAAAACTTGCAGTTTTCCATGTAAGTACA
>MK128995.1-African-swine-fever-virus-isolate-China/2018/AnhuiXCGQ-complete-genome_7476
AAATTCCATGTGCACATTCCCAGCAAAACTTGCAGTTTTCCATGTAAGTACACCAGTATCCAAGTTCTTCTTGTGGAGGA
>MK128995.1-African-swine-fever-virus-isolate-China/2018/AnhuiXCGQ-complete-genome_7504
CTTGCAGTTTTCCATGTAAGTACACCAGTATCCAAGTTCTTCTTGTGGAGGATTATCCGTTGAACGAAGATGCCCTCCTG
>MK128995.1-African-swine-fever-virus-isolate-China/2018/AnhuiXCGQ-complete-genome_7532
TATCCAAGTTCTTCTTGTGGAGGATTATCCGTTGAACGAAGATGCCCTCCTGCCTGAGTAGGTAGTCCTAAGACCTGATT
>MK128995.1-African-swine-fever-virus-isolate-China/2018/AnhuiXCGQ-complete-genome_7560
CCGTTGAACGAAGATGCCCTCCTGCCTGAGTAGGTAGTCCTAAGACCTGATTGGCCAGCAGGCCAAGAATTTCCAAGAAG
>MK128995.1-African-swine-fever-virus-isolate-China/2018/AnhuiXCGQ-complete-genome_7588
AGTAGGTAGTCCTAAGACCTGATTGGCCAGCAGGCCAAGAATTTCCAAGAAGATCACCAACATTGCTACGGCTGGCTGAA
>MK128995.1-African-swine-fever-virus-isolate-China/2018/AnhuiXCGQ-complete-genome_7616
AGCAGGCCAAGAATTTCCAAGAAGATCACCAACATTGCTACGGCTGGCTGAACAGCTGGCAGATAGCTAGCTAATTAGCA
>MK128995.1-African-swine-fever-virus-isolate-China/2018/AnhuiXCGQ-complete-genome_7644
CCAACATTGCTACGGCTGGCTGAACAGCTGGCAGATAGCTAGCTAATTAGCAAACCAAGTGACTCGCCCTCTCTACTCTT
>MK128995.1-African-swine-fever-virus-isolate-China/2018/AnhuiXCGQ-complete-genome_7672
TGGCAGATAGCTAGCTAATTAGCAAACCAAGTGACTCGCCCTCTCTACTCTTAATATGAGAATTTAAGATTCGGTCCGGC
>MK128995.1-African-swine-fever-virus-isolate-China/2018/AnhuiXCGQ-complete-genome_7700
AAGTGACTCGCCCTCTCTACTCTTAATATGAGAATTTAAGATTCGGTCCGGCTTTTTTCCCATGTTTTACAGGGAAAAGG
>MK128995.1-African-swine-fever-virus-isolate-China/2018/AnhuiXCGQ-complete-genome_7728
TGAGAATTTAAGATTCGGTCCGGCTTTTTTCCCATGTTTTACAGGGAAAAGGTATTTTTAGCCTATGAATGTACATGGTT
>MK128995.1-African-swine-fever-virus-isolate-China/2018/AnhuiXCGQ-complete-genome_7756
TTCCCATGTTTTACAGGGAAAAGGTATTTTTAGCCTATGAATGTACATGGTTCCGCACATTAAAAAAAAATAAAAGAAAT
>MK128995.1-African-swine-fever-virus-isolate-China/2018/AnhuiXCGQ-complete-genome_7784
TTTAGCCTATGAATGTACATGGTTCCGCACATTAAAAAAAAATAAAAGAAATTATTTAATATTGGCTGTTATTTTCTTTC
>MK128995.1-African-swine-fever-virus-isolate-China/2018/AnhuiXCGQ-complete-genome_7812
ACATTAAAAAAAAATAAAAGAAATTATTTAATATTGGCTGTTATTTTCTTTCAACTAGCAACAAGCCAGGTAACTAAAGA
>MK128995.1-African-swine-fever-virus-isolate-China/2018/AnhuiXCGQ-complete-genome_7840
TAATATTGGCTGTTATTTTCTTTCAACTAGCAACAAGCCAGGTAACTAAAGAACTTCATTGTAGTTTTATATTACGGAAA
>MK128995.1-African-swine-fever-virus-isolate-China/2018/AnhuiXCGQ-complete-genome_7868
AGCAACAAGCCAGGTAACTAAAGAACTTCATTGTAGTTTTATATTACGGAAAAGGTTAAATTTTGGACAAAAAAAATCAT
>MK128995.1-African-swine-fever-virus-isolate-China/2018/AnhuiXCGQ-complete-genome_7896
CATTGTAGTTTTATATTACGGAAAAGGTTAAATTTTGGACAAAAAAAATCATATCTAATTAAAAATCCTCACAGATCTTT
>MK128995.1-African-swine-fever-virus-isolate-China/2018/AnhuiXCGQ-complete-genome_7924
TAAATTTTGGACAAAAAAAATCATATCTAATTAAAAATCCTCACAGATCTTTCTTTTCATAAATTTTCATTAACAATTGG
>MK128995.1-African-swine-fever-virus-isolate-China/2018/AnhuiXCGQ-complete-genome_7952
AATTAAAAATCCTCACAGATCTTTCTTTTCATAAATTTTCATTAACAATTGGTAGGGGCGGTTGTGAGGTACTGGATCAG
>MK128995.1-African-swine-fever-virus-isolate-China/2018/AnhuiXCGQ-complete-genome_7980
TCATAAATTTTCATTAACAATTGGTAGGGGCGGTTGTGAGGTACTGGATCAGAACAATCCATAACATGGTAATGCCCATT
>MK128995.1-African-swine-fever-virus-isolate-China/2018/AnhuiXCGQ-complete-genome_8008
GGCGGTTGTGAGGTACTGGATCAGAACAATCCATAACATGGTAATGCCCATTTCCTTCACCATATGTACACTGGTTATAC
>MK128995.1-African-swine-fever-virus-isolate-China/2018/AnhuiXCGQ-complete-genome_8036
ATCCATAACATGGTAATGCCCATTTCCTTCACCATATGTACACTGGTTATACCAGCGAGAAACCTCACATGTTGTCAAGT
>MK128995.1-African-swine-fever-virus-isolate-China/2018/AnhuiXCGQ-complete-genome_8064
TCACCATATGTACACTGGTTATACCAGCGAGAAACCTCACATGTTGTCAAGTAGCTGTTTTCAATAATCAATGGCATGCT
>MK128995.1-African-swine-fever-virus-isolate-China/2018/AnhuiXCGQ-complete-genome_8092
GAGAAACCTCACATGTTGTCAAGTAGCTGTTTTCAATAATCAATGGCATGCTATTATTCACCTTGTTCTTGCAAATTCCA
>MK128995.1-African-swine-fever-virus-isolate-China/2018/AnhuiXCGQ-complete-genome_8120
GTTTTCAATAATCAATGGCATGCTATTATTCACCTTGTTCTTGCAAATTCCATGTGCACATTCCCAGCAAAACTTGCACC
>MK128995.1-African-swine-fever-virus-isolate-China/2018/AnhuiXCGQ-complete-genome_8148
TTCACCTTGTTCTTGCAAATTCCATGTGCACATTCCCAGCAAAACTTGCACCTTTCCATGTAAGTGCACCAGTATCCAAG
>MK128995.1-African-swine-fever-virus-isolate-China/2018/AnhuiXCGQ-complete-genome_8176
CACATTCCCAGCAAAACTTGCACCTTTCCATGTAAGTGCACCAGTATCCAAGTTCTTCTTGTGGAGGATTATCCGTTGAA
>MK128995.1-African-swine-fever-virus-isolate-China/2018/AnhuiXCGQ-complete-genome_8204
CATGTAAGTGCACCAGTATCCAAGTTCTTCTTGTGGAGGATTATCCGTTGAACGAAGATGCCCTCCTGCCTGAGTAGGTA
>MK128995.1-African-swine-fever-virus-isolate-China/2018/AnhuiXCGQ-complete-genome_8232
TCTTGTGGAGGATTATCCGTTGAACGAAGATGCCCTCCTGCCTGAGTAGGTAGTCCTACGACCTGATTGGCCAGCAGGCC
>MK128995.1-African-swine-fever-virus-isolate-China/2018/AnhuiXCGQ-complete-genome_8260
GATGCCCTCCTGCCTGAGTAGGTAGTCCTACGACCTGATTGGCCAGCAGGCCAAGAATTCCCAAGAAGACTACCAACATT
>MK128995.1-African-swine-fever-virus-isolate-China/2018/AnhuiXCGQ-complete-genome_8288
TACGACCTGATTGGCCAGCAGGCCAAGAATTCCCAAGAAGACTACCAACATTGCTACGGCTGGCTGAACAGCTGGCAGAT
>MK128995.1-African-swine-fever-virus-isolate-China/2018/AnhuiXCGQ-complete-genome_8316
ATTCCCAAGAAGACTACCAACATTGCTACGGCTGGCTGAACAGCTGGCAGATAGCTAGCTAATTAGCAAACCAAGTGACT
>MK128995.1-African-swine-fever-virus-isolate-China/2018/AnhuiXCGQ-complete-genome_8344
CGGCTGGCTGAACAGCTGGCAGATAGCTAGCTAATTAGCAAACCAAGTGACTCACCCTCTCTACTCTTAATATGAGAATT
>MK128995.1-African-swine-fever-virus-isolate-China/2018/AnhuiXCGQ-complete-genome_8372
AGCTAATTAGCAAACCAAGTGACTCACCCTCTCTACTCTTAATATGAGAATTTAAGATCCGGTCCGACATTTTTCCGATA
>MK128995.1-African-swine-fever-virus-isolate-China/2018/AnhuiXCGQ-complete-genome_8400
CTCTCTACTCTTAATATGAGAATTTAAGATCCGGTCCGACATTTTTCCGATATTTTACAAGAAAAAGATATTTTTAGCTA
>MK128995.1-African-swine-fever-virus-isolate-China/2018/AnhuiXCGQ-complete-genome_8428
ATCCGGTCCGACATTTTTCCGATATTTTACAAGAAAAAGATATTTTTAGCTACAAATACACTTCATATATCCCTAAAAAA
>MK128995.1-African-swine-fever-virus-isolate-China/2018/AnhuiXCGQ-complete-genome_8456
ACAAGAAAAAGATATTTTTAGCTACAAATACACTTCATATATCCCTAAAAAAAACAAAAATTTATTTAATTTTAACTATT
>MK128995.1-African-swine-fever-virus-isolate-China/2018/AnhuiXCGQ-complete-genome_8484
TACACTTCATATATCCCTAAAAAAAACAAAAATTTATTTAATTTTAACTATTATTTTCTTTCCACTCTCTCTTTAAGATT
>MK128995.1-African-swine-fever-virus-isolate-China/2018/AnhuiXCGQ-complete-genome_8512
AAAATTTATTTAATTTTAACTATTATTTTCTTTCCACTCTCTCTTTAAGATTTTGTAAGGATTCCAGGGCTTTGGTTCAG
>MK128995.1-African-swine-fever-virus-isolate-China/2018/AnhuiXCGQ-complete-genome_8540
TCTTTCCACTCTCTCTTTAAGATTTTGTAAGGATTCCAGGGCTTTGGTTCAGAACAGGCCATTACATGGTGAATCCCCTG
>MK128995.1-African-swine-fever-virus-isolate-China/2018/AnhuiXCGQ-complete-genome_8568
AAGGATTCCAGGGCTTTGGTTCAGAACAGGCCATTACATGGTGAATCCCCTGTCCTAGATCATACATACATTTATTTAGC
>MK128995.1-African-swine-fever-virus-isolate-China/2018/AnhuiXCGQ-complete-genome_8596
GGCCATTACATGGTGAATCCCCTGTCCTAGATCATACATACATTTATTTAGCCAGCGGGAAACTATACATGATTGCACAT
>MK128995.1-African-swine-fever-virus-isolate-China/2018/AnhuiXCGQ-complete-genome_8624
AGATCATACATACATTTATTTAGCCAGCGGGAAACTATACATGATTGCACATACTCATTTTCAAGAATTGTTGTATTCTC
>MK128995.1-African-swine-fever-virus-isolate-China/2018/AnhuiXCGQ-complete-genome_8652
GGGAAACTATACATGATTGCACATACTCATTTTCAAGAATTGTTGTATTCTCCAATTTGCCCTCACAAAGGCCATTTTGA
>MK128995.1-African-swine-fever-virus-isolate-China/2018/AnhuiXCGQ-complete-genome_8680
ATTTTCAAGAATTGTTGTATTCTCCAATTTGCCCTCACAAAGGCCATTTTGACAATTCCAGCAAAACTTGCAGTTTTCTG
>MK128995.1-African-swine-fever-virus-isolate-China/2018/AnhuiXCGQ-complete-genome_8708
TTGCCCTCACAAAGGCCATTTTGACAATTCCAGCAAAACTTGCAGTTTTCTGTATAAGTGCACCAGTATTCAAGTTCTTC
>MK128995.1-African-swine-fever-virus-isolate-China/2018/AnhuiXCGQ-complete-genome_8736
TCCAGCAAAACTTGCAGTTTTCTGTATAAGTGCACCAGTATTCAAGTTCTTCTTGTGGAGGATTATCCGTTGGATGAAGT
>MK128995.1-African-swine-fever-virus-isolate-China/2018/AnhuiXCGQ-complete-genome_8764
AGTGCACCAGTATTCAAGTTCTTCTTGTGGAGGATTATCCGTTGGATGAAGTTGTCCAGCTGGTTGATTAGGTAGCCCTA
>MK128995.1-African-swine-fever-virus-isolate-China/2018/AnhuiXCGQ-complete-genome_8792
GGAGGATTATCCGTTGGATGAAGTTGTCCAGCTGGTTGATTAGGTAGCCCTAAGACCTGGTTGCAATTCATGGTATGGTA
>MK128995.1-African-swine-fever-virus-isolate-China/2018/AnhuiXCGQ-complete-genome_8820
CAGCTGGTTGATTAGGTAGCCCTAAGACCTGGTTGCAATTCATGGTATGGTAGATACCCTTATCTAAATCATACATACAT
>MK128995.1-African-swine-fever-virus-isolate-China/2018/AnhuiXCGQ-complete-genome_8848
CTGGTTGCAATTCATGGTATGGTAGATACCCTTATCTAAATCATACATACATTTATCCAGCCAACGGGAAACCAGACATG
>MK128995.1-African-swine-fever-virus-isolate-China/2018/AnhuiXCGQ-complete-genome_8876
CCCTTATCTAAATCATACATACATTTATCCAGCCAACGGGAAACCAGACATGATTTCACATACTCATTCTTGTAAATTAC
>MK128995.1-African-swine-fever-virus-isolate-China/2018/AnhuiXCGQ-complete-genome_8904
CCAGCCAACGGGAAACCAGACATGATTTCACATACTCATTCTTGTAAATTACTGACCCATCTATTTTGTTTATACAAGTG
>MK128995.1-African-swine-fever-virus-isolate-China/2018/AnhuiXCGQ-complete-genome_8932
CACATACTCATTCTTGTAAATTACTGACCCATCTATTTTGTTTATACAAGTGCCGTCTTGGCAGTCCCAGCAAAATTGGC
>MK128995.1-African-swine-fever-virus-isolate-China/2018/AnhuiXCGQ-complete-genome_8960
CCATCTATTTTGTTTATACAAGTGCCGTCTTGGCAGTCCCAGCAAAATTGGCAACTTTCCATGTAGGCACACCAGTATTC
>MK128995.1-African-swine-fever-virus-isolate-China/2018/AnhuiXCGQ-complete-genome_8988
CTTGGCAGTCCCAGCAAAATTGGCAACTTTCCATGTAGGCACACCAGTATTCGAGTTCTTCCTCTGGAGGCTCCTCTGTT
>MK128995.1-African-swine-fever-virus-isolate-China/2018/AnhuiXCGQ-complete-genome_9016
TTCCATGTAGGCACACCAGTATTCGAGTTCTTCCTCTGGAGGCTCCTCTGTTGGACGAAGTTGTCCAACGAGCTGACTTG
>MK128995.1-African-swine-fever-virus-isolate-China/2018/AnhuiXCGQ-complete-genome_9044
TCTTCCTCTGGAGGCTCCTCTGTTGGACGAAGTTGTCCAACGAGCTGACTTGAAACCTGGCTGGCCAGAAGGCCAAGAAT
>MK128995.1-African-swine-fever-virus-isolate-China/2018/AnhuiXCGQ-complete-genome_9072
GAAGTTGTCCAACGAGCTGACTTGAAACCTGGCTGGCCAGAAGGCCAAGAATTCCCAAGAAGATCACCAACATTGCTACG
>MK128995.1-African-swine-fever-virus-isolate-China/2018/AnhuiXCGQ-complete-genome_9100
CTGGCTGGCCAGAAGGCCAAGAATTCCCAAGAAGATCACCAACATTGCTACGGCTGGCTGAACAGCTGACTGAATAGCTA
>MK128995.1-African-swine-fever-virus-isolate-China/2018/AnhuiXCGQ-complete-genome_9128
AAGAAGATCACCAACATTGCTACGGCTGGCTGAACAGCTGACTGAATAGCTAGCCAATTAGCAATCCACTGTACTTTTCA
>MK128995.1-African-swine-fever-virus-isolate-China/2018/AnhuiXCGQ-complete-genome_9156
GCTGAACAGCTGACTGAATAGCTAGCCAATTAGCAATCCACTGTACTTTTCATAAGATCATTTAAGATTCGGTCGGCATT
>MK128995.1-African-swine-fever-virus-isolate-China/2018/AnhuiXCGQ-complete-genome_9184
ATTAGCAATCCACTGTACTTTTCATAAGATCATTTAAGATTCGGTCGGCATTTTTTCAATAGTTTGCTAGGAAAAAATTT
>MK128995.1-African-swine-fever-virus-isolate-China/2018/AnhuiXCGQ-complete-genome_9212
ATCATTTAAGATTCGGTCGGCATTTTTTCAATAGTTTGCTAGGAAAAAATTTTTAATTTTATAGATTCACACTACTTCAT
>MK128995.1-African-swine-fever-virus-isolate-China/2018/AnhuiXCGQ-complete-genome_9240
CAATAGTTTGCTAGGAAAAAATTTTTAATTTTATAGATTCACACTACTTCATTCTCATGCTTAGGAAAAAAACAAACTAA
>MK128995.1-African-swine-fever-virus-isolate-China/2018/AnhuiXCGQ-complete-genome_9268
TTTTATAGATTCACACTACTTCATTCTCATGCTTAGGAAAAAAACAAACTAAATCTTACAATGTATCTGGATCTAATGAG
>MK128995.1-African-swine-fever-virus-isolate-China/2018/AnhuiXCGQ-complete-genome_9296
ATGCTTAGGAAAAAAACAAACTAAATCTTACAATGTATCTGGATCTAATGAGAAGCTAGAATTCATCTTTTTTCAAATCC
>MK128995.1-African-swine-fever-virus-isolate-China/2018/AnhuiXCGQ-complete-genome_9324
TACAATGTATCTGGATCTAATGAGAAGCTAGAATTCATCTTTTTTCAAATCCTTTCTGGGATGTTCATTCTTTTTCCACT
>MK128995.1-African-swine-fever-virus-isolate-China/2018/AnhuiXCGQ-complete-genome_9352
TAGAATTCATCTTTTTTCAAATCCTTTCTGGGATGTTCATTCTTTTTCCACTCCTTCCTTGCAATTTTATAAGGATTCCA
>MK128995.1-African-swine-fever-virus-isolate-China/2018/AnhuiXCGQ-complete-genome_9380
TGGGATGTTCATTCTTTTTCCACTCCTTCCTTGCAATTTTATAAGGATTCCAGGGCTTTGGGTCAGAACAGTTCATGCTA
>MK128995.1-African-swine-fever-virus-isolate-China/2018/AnhuiXCGQ-complete-genome_9408
CCTTGCAATTTTATAAGGATTCCAGGGCTTTGGGTCAGAACAGTTCATGCTATGGTAAATGTGCTCCTCCACATCATATC
>MK128995.1-African-swine-fever-virus-isolate-China/2018/AnhuiXCGQ-complete-genome_9436
TTTGGGTCAGAACAGTTCATGCTATGGTAAATGTGCTCCTCCACATCATATCTACATAGGTCACCCCAGCGGGAAACCTC
>MK128995.1-African-swine-fever-virus-isolate-China/2018/AnhuiXCGQ-complete-genome_9464
AAATGTGCTCCTCCACATCATATCTACATAGGTCACCCCAGCGGGAAACCTCACAATATTTTACATAGTCATTCTCAATA
>MK128995.1-African-swine-fever-virus-isolate-China/2018/AnhuiXCGQ-complete-genome_9492
TAGGTCACCCCAGCGGGAAACCTCACAATATTTTACATAGTCATTCTCAATAATACTTGTGGAGTTGTTTCCCCAAACCC
>MK128995.1-African-swine-fever-virus-isolate-China/2018/AnhuiXCGQ-complete-genome_9520
TATTTTACATAGTCATTCTCAATAATACTTGTGGAGTTGTTTCCCCAAACCCTGCTGGTACAAATCCCATCTTCACAATC
>MK128995.1-African-swine-fever-virus-isolate-China/2018/AnhuiXCGQ-complete-genome_9548
TTGTGGAGTTGTTTCCCCAAACCCTGCTGGTACAAATCCCATCTTCACAATCCCAGCAGAACCGACAGCTTTCCACATAA
>MK128995.1-African-swine-fever-virus-isolate-China/2018/AnhuiXCGQ-complete-genome_9576
GGTACAAATCCCATCTTCACAATCCCAGCAGAACCGACAGCTTTCCACATAAGTGCACCAGTATCCAAGTTCATTCTCTG
>MK128995.1-African-swine-fever-virus-isolate-China/2018/AnhuiXCGQ-complete-genome_9604
CAGAACCGACAGCTTTCCACATAAGTGCACCAGTATCCAAGTTCATTCTCTGGGGGTTCAAATGTTAGAGGAAGATGTCC
>MK128995.1-African-swine-fever-virus-isolate-China/2018/AnhuiXCGQ-complete-genome_9632
ACCAGTATCCAAGTTCATTCTCTGGGGGTTCAAATGTTAGAGGAAGATGTCCACCTACCCGAGTAGAAGTGGAGGATGAA
>MK128995.1-African-swine-fever-virus-isolate-China/2018/AnhuiXCGQ-complete-genome_9660
TTCAAATGTTAGAGGAAGATGTCCACCTACCCGAGTAGAAGTGGAGGATGAAACCAGGTTGCTACTGGCCAGCAGGCCAA
>MK128995.1-African-swine-fever-virus-isolate-China/2018/AnhuiXCGQ-complete-genome_9688
ACCCGAGTAGAAGTGGAGGATGAAACCAGGTTGCTACTGGCCAGCAGGCCAATAATTCCCAGGATAATCACCAGCATTGT
>MK128995.1-African-swine-fever-virus-isolate-China/2018/AnhuiXCGQ-complete-genome_9716
GGTTGCTACTGGCCAGCAGGCCAATAATTCCCAGGATAATCACCAGCATTGTGCTCAACCAGCAACGGCTAGCAACGACT
>MK128995.1-African-swine-fever-virus-isolate-China/2018/AnhuiXCGQ-complete-genome_9744
TCCCAGGATAATCACCAGCATTGTGCTCAACCAGCAACGGCTAGCAACGACTAGCAACTGACTAGCAATAGCTAGAAATG
>MK128995.1-African-swine-fever-virus-isolate-China/2018/AnhuiXCGQ-complete-genome_9772
AACCAGCAACGGCTAGCAACGACTAGCAACTGACTAGCAATAGCTAGAAATGGCTAGCAATCAGTAGTAGCTAACGCTCT
>MK128995.1-African-swine-fever-virus-isolate-China/2018/AnhuiXCGQ-complete-genome_9800
ACTGACTAGCAATAGCTAGAAATGGCTAGCAATCAGTAGTAGCTAACGCTCTACTCTTTATAAGAAAATTTAAAATTCGA
>MK128995.1-African-swine-fever-virus-isolate-China/2018/AnhuiXCGQ-complete-genome_9828
GCAATCAGTAGTAGCTAACGCTCTACTCTTTATAAGAAAATTTAAAATTCGATCAGATTTTTTTAGAATTGAGAATGAGT
>MK128995.1-African-swine-fever-virus-isolate-China/2018/AnhuiXCGQ-complete-genome_9856
TTTATAAGAAAATTTAAAATTCGATCAGATTTTTTTAGAATTGAGAATGAGTAAAACGCTTATATTCTTTTTCTAGCTAG
>MK128995.1-African-swine-fever-virus-isolate-China/2018/AnhuiXCGQ-complete-genome_9884
ATTTTTTTAGAATTGAGAATGAGTAAAACGCTTATATTCTTTTTCTAGCTAGAAAAAATAAGCTAGTTTAAGATAGGATT
>MK128995.1-African-swine-fever-virus-isolate-China/2018/AnhuiXCGQ-complete-genome_9912
CGCTTATATTCTTTTTCTAGCTAGAAAAAATAAGCTAGTTTAAGATAGGATTTCCCTTACTAACGGTTTAATTTTTAGCA
>MK128995.1-African-swine-fever-virus-isolate-China/2018/AnhuiXCGQ-complete-genome_9940
AATAAGCTAGTTTAAGATAGGATTTCCCTTACTAACGGTTTAATTTTTAGCAAAGGTATAGGTAAAATACACTTGTACTT
>MK128995.1-African-swine-fever-virus-isolate-China/2018/AnhuiXCGQ-complete-genome_9968
TTACTAACGGTTTAATTTTTAGCAAAGGTATAGGTAAAATACACTTGTACTTAGCTGCAAAAAAATAAGCTTATGGCGTA
>MK128995.1-African-swine-fever-virus-isolate-China/2018/AnhuiXCGQ-complete-genome_9996
TATAGGTAAAATACACTTGTACTTAGCTGCAAAAAAATAAGCTTATGGCGTATAAGCCGCCATAAGTTTATTTAATTAAA
>MK128995.1-African-swine-fever-virus-isolate-China/2018/AnhuiXCGQ-complete-genome_10024
GCAAAAAAATAAGCTTATGGCGTATAAGCCGCCATAAGTTTATTTAATTAAAATGTTAAACTCTGTGATAAGACTGGAAT
>MK128995.1-African-swine-fever-virus-isolate-China/2018/AnhuiXCGQ-complete-genome_10052
CCGCCATAAGTTTATTTAATTAAAATGTTAAACTCTGTGATAAGACTGGAATCTTAGGCAGGTTTGATGTGGAGAACAGC
>MK128995.1-African-swine-fever-virus-isolate-China/2018/AnhuiXCGQ-complete-genome_10080
TAAACTCTGTGATAAGACTGGAATCTTAGGCAGGTTTGATGTGGAGAACAGCATGAAATACAAGAGTGCCTGTTACACGA
>MK128995.1-African-swine-fever-virus-isolate-China/2018/AnhuiXCGQ-complete-genome_10108
GGCAGGTTTGATGTGGAGAACAGCATGAAATACAAGAGTGCCTGTTACACGAATAAGTTCTCTCAAACCGGGGATGGTCA
>MK128995.1-African-swine-fever-virus-isolate-China/2018/AnhuiXCGQ-complete-genome_10136
AATACAAGAGTGCCTGTTACACGAATAAGTTCTCTCAAACCGGGGATGGTCATACTCACATCTATGAAATCCTGGTCTAG
>MK128995.1-African-swine-fever-virus-isolate-China/2018/AnhuiXCGQ-complete-genome_10164
GTTCTCTCAAACCGGGGATGGTCATACTCACATCTATGAAATCCTGGTCTAGGAGATTCATTTGATGCATGATGGCCGCA
>MK128995.1-African-swine-fever-virus-isolate-China/2018/AnhuiXCGQ-complete-genome_10192
CACATCTATGAAATCCTGGTCTAGGAGATTCATTTGATGCATGATGGCCGCACCCACACTTATGAGACACTGAAGAACTA
>MK128995.1-African-swine-fever-virus-isolate-China/2018/AnhuiXCGQ-complete-genome_10220
TTCATTTGATGCATGATGGCCGCACCCACACTTATGAGACACTGAAGAACTAAAGGGTTTAATTTTGATCTGAATGGTAC
>MK128995.1-African-swine-fever-virus-isolate-China/2018/AnhuiXCGQ-complete-genome_10248
CACTTATGAGACACTGAAGAACTAAAGGGTTTAATTTTGATCTGAATGGTACTATATAGGATGATGGCAATCCATATCAA
>MK128995.1-African-swine-fever-virus-isolate-China/2018/AnhuiXCGQ-complete-genome_10276
GTTTAATTTTGATCTGAATGGTACTATATAGGATGATGGCAATCCATATCAAGATTAGAGCAATCAAAATCACCTCCTCA
>MK128995.1-African-swine-fever-virus-isolate-China/2018/AnhuiXCGQ-complete-genome_10304
TAGGATGATGGCAATCCATATCAAGATTAGAGCAATCAAAATCACCTCCTCAAGAAGCATGATGTAGCCTTAAATCTTAG
>MK128995.1-African-swine-fever-virus-isolate-China/2018/AnhuiXCGQ-complete-genome_10332
AGAGCAATCAAAATCACCTCCTCAAGAAGCATGATGTAGCCTTAAATCTTAGACTGCTTTAAACCTTAGGCCCTCACTAT
>MK128995.1-African-swine-fever-virus-isolate-China/2018/AnhuiXCGQ-complete-genome_10360
GCATGATGTAGCCTTAAATCTTAGACTGCTTTAAACCTTAGGCCCTCACTATCTTTAATGAAGGAGTTTAAATTTTGATC
>MK128995.1-African-swine-fever-virus-isolate-China/2018/AnhuiXCGQ-complete-genome_10388
CTTTAAACCTTAGGCCCTCACTATCTTTAATGAAGGAGTTTAAATTTTGATCCCTTTTTCAAGACCCATTTAGAAGAAAA
>MK128995.1-African-swine-fever-virus-isolate-China/2018/AnhuiXCGQ-complete-genome_10416
AATGAAGGAGTTTAAATTTTGATCCCTTTTTCAAGACCCATTTAGAAGAAAAAAATAAAGTTTATATCAATCTAATTCAT
>MK128995.1-African-swine-fever-virus-isolate-China/2018/AnhuiXCGQ-complete-genome_10444
TTTCAAGACCCATTTAGAAGAAAAAAATAAAGTTTATATCAATCTAATTCATAAGTCATCTCTTTCATAAATCTTCATGT
>MK128995.1-African-swine-fever-virus-isolate-China/2018/AnhuiXCGQ-complete-genome_10472
AAAGTTTATATCAATCTAATTCATAAGTCATCTCTTTCATAAATCTTCATGTATTCTCTATGTGGATAAGTATGGGATGT
>MK128995.1-African-swine-fever-virus-isolate-China/2018/AnhuiXCGQ-complete-genome_10500
CATCTCTTTCATAAATCTTCATGTATTCTCTATGTGGATAAGTATGGGATGTTGGATTTGCGCAGTCCATTTGATGATCT
>MK128995.1-African-swine-fever-virus-isolate-China/2018/AnhuiXCGQ-complete-genome_10528
TCTATGTGGATAAGTATGGGATGTTGGATTTGCGCAGTCCATTTGATGATCTGTATGGTTTTTGGGTCCTTCATAATAAC
>MK128995.1-African-swine-fever-virus-isolate-China/2018/AnhuiXCGQ-complete-genome_10556
TTTGCGCAGTCCATTTGATGATCTGTATGGTTTTTGGGTCCTTCATAATAACTACATATACCATTCCAGCGGGAAACCGT
>MK128995.1-African-swine-fever-virus-isolate-China/2018/AnhuiXCGQ-complete-genome_10584
GGTTTTTGGGTCCTTCATAATAACTACATATACCATTCCAGCGGGAAACCGTGCAATTTATAATCCAGTCATTTTGATGA
>MK128995.1-African-swine-fever-virus-isolate-China/2018/AnhuiXCGQ-complete-genome_10612
TATACCATTCCAGCGGGAAACCGTGCAATTTATAATCCAGTCATTTTGATGAATAACTGGCCAATCTGTTTGAATCCTGT
>MK128995.1-African-swine-fever-virus-isolate-China/2018/AnhuiXCGQ-complete-genome_10640
TTTATAATCCAGTCATTTTGATGAATAACTGGCCAATCTGTTTGAATCCTGTTTCGGCAGATACCGTGGACGCATTCCCA
>MK128995.1-African-swine-fever-virus-isolate-China/2018/AnhuiXCGQ-complete-genome_10668
CTGGCCAATCTGTTTGAATCCTGTTTCGGCAGATACCGTGGACGCATTCCCAGCAAAAGTCACATTGGTTTGCGTAAGTG
>MK128995.1-African-swine-fever-virus-isolate-China/2018/AnhuiXCGQ-complete-genome_10696
GCAGATACCGTGGACGCATTCCCAGCAAAAGTCACATTGGTTTGCGTAAGTGCACCAATAAACTAGCTCATGTTCAGGAG
>MK128995.1-African-swine-fever-virus-isolate-China/2018/AnhuiXCGQ-complete-genome_10724
AAGTCACATTGGTTTGCGTAAGTGCACCAATAAACTAGCTCATGTTCAGGAGGATAACGGGTTGGTAGTAAATCTTCTAA
>MK128995.1-African-swine-fever-virus-isolate-China/2018/AnhuiXCGQ-complete-genome_10752
AATAAACTAGCTCATGTTCAGGAGGATAACGGGTTGGTAGTAAATCTTCTAATTTACGTATAGGAGCGGCTTGAAGGACA
>MK128995.1-African-swine-fever-virus-isolate-China/2018/AnhuiXCGQ-complete-genome_10780
ACGGGTTGGTAGTAAATCTTCTAATTTACGTATAGGAGCGGCTTGAAGGACAACCACCCCCAGTAGTACTAGAATCAGTA
>MK128995.1-African-swine-fever-virus-isolate-China/2018/AnhuiXCGQ-complete-genome_10808
CGTATAGGAGCGGCTTGAAGGACAACCACCCCCAGTAGTACTAGAATCAGTACCTTTATAGTGGCCACCCTACACTAGAC
>MK128995.1-African-swine-fever-virus-isolate-China/2018/AnhuiXCGQ-complete-genome_10836
CCCCCAGTAGTACTAGAATCAGTACCTTTATAGTGGCCACCCTACACTAGACCTCTAAGTTGAAGACAAAGAACTAAAAT
>MK128995.1-African-swine-fever-virus-isolate-China/2018/AnhuiXCGQ-complete-genome_10864
TATAGTGGCCACCCTACACTAGACCTCTAAGTTGAAGACAAAGAACTAAAATTTAGAGCCGTTTAATTACTACTAATAAT
>MK128995.1-African-swine-fever-virus-isolate-China/2018/AnhuiXCGQ-complete-genome_10892
AAGTTGAAGACAAAGAACTAAAATTTAGAGCCGTTTAATTACTACTAATAATTATATTTTTTATTGTCTACAATAGGATT
>MK128995.1-African-swine-fever-virus-isolate-China/2018/AnhuiXCGQ-complete-genome_10920
AGCCGTTTAATTACTACTAATAATTATATTTTTTATTGTCTACAATAGGATTCTATTAAAAAATAATGATTTTTACCAAG
>MK128995.1-African-swine-fever-virus-isolate-China/2018/AnhuiXCGQ-complete-genome_10948
TTTTTTATTGTCTACAATAGGATTCTATTAAAAAATAATGATTTTTACCAAGAAATATTTTTATAAAAAATTAATATATT
>MK128995.1-African-swine-fever-virus-isolate-China/2018/AnhuiXCGQ-complete-genome_10976
TAAAAAATAATGATTTTTACCAAGAAATATTTTTATAAAAAATTAATATATTTTGTAATAAACTTTATTTCCAATGACTG
>MK128995.1-African-swine-fever-virus-isolate-China/2018/AnhuiXCGQ-complete-genome_11004
ATTTTTATAAAAAATTAATATATTTTGTAATAAACTTTATTTCCAATGACTGTTAAAATAAGGAAACTATCCTTAGTTAG
>MK128995.1-African-swine-fever-virus-isolate-China/2018/AnhuiXCGQ-complete-genome_11032
AATAAACTTTATTTCCAATGACTGTTAAAATAAGGAAACTATCCTTAGTTAGTCGAGGAAGATGGTTAGGTTATTTCGCA
>MK128995.1-African-swine-fever-virus-isolate-China/2018/AnhuiXCGQ-complete-genome_11060
AATAAGGAAACTATCCTTAGTTAGTCGAGGAAGATGGTTAGGTTATTTCGCAATCCGATAAAATGTTTATTTTATCGTAG
>MK128995.1-African-swine-fever-virus-isolate-China/2018/AnhuiXCGQ-complete-genome_11088
GGAAGATGGTTAGGTTATTTCGCAATCCGATAAAATGTTTATTTTATCGTAGGTCTCGTAAAATCCAGGAAAAAAAATTA
>MK128995.1-African-swine-fever-virus-isolate-China/2018/AnhuiXCGQ-complete-genome_11116
GATAAAATGTTTATTTTATCGTAGGTCTCGTAAAATCCAGGAAAAAAAATTACGGAAGAGTTTAAAAAAGCTAAATTTTT
>MK128995.1-African-swine-fever-virus-isolate-China/2018/AnhuiXCGQ-complete-genome_11144
CGTAAAATCCAGGAAAAAAAATTACGGAAGAGTTTAAAAAAGCTAAATTTTTACCACCCTCCAGAAGATTGTTGTCAAAT
>MK128995.1-African-swine-fever-virus-isolate-China/2018/AnhuiXCGQ-complete-genome_11172
AGAGTTTAAAAAAGCTAAATTTTTACCACCCTCCAGAAGATTGTTGTCAAATATATCGTTTGCTAGAAAATGTTCCTGGA
>MK128995.1-African-swine-fever-virus-isolate-China/2018/AnhuiXCGQ-complete-genome_11200
CCCTCCAGAAGATTGTTGTCAAATATATCGTTTGCTAGAAAATGTTCCTGGAGGAACTTACTTTATTACAGAAAATATGA
>MK128995.1-African-swine-fever-virus-isolate-China/2018/AnhuiXCGQ-complete-genome_11228
CGTTTGCTAGAAAATGTTCCTGGAGGAACTTACTTTATTACAGAAAATATGACGAATGATTTAATTATGGTCGTAAAGGA
>MK128995.1-African-swine-fever-virus-isolate-China/2018/AnhuiXCGQ-complete-genome_11256
CTTACTTTATTACAGAAAATATGACGAATGATTTAATTATGGTCGTAAAGGATTCGGTGGATAAAAAAATTAAAAGCATT
>MK128995.1-African-swine-fever-virus-isolate-China/2018/AnhuiXCGQ-complete-genome_11284
TGATTTAATTATGGTCGTAAAGGATTCGGTGGATAAAAAAATTAAAAGCATTAAATTATATCTTCATGGAAGTTATATTA
>MK128995.1-African-swine-fever-virus-isolate-China/2018/AnhuiXCGQ-complete-genome_11312
GTGGATAAAAAAATTAAAAGCATTAAATTATATCTTCATGGAAGTTATATTAAGATTCATCAGCACTATTATATTAATAT
>MK128995.1-African-swine-fever-virus-isolate-China/2018/AnhuiXCGQ-complete-genome_11340
TATATCTTCATGGAAGTTATATTAAGATTCATCAGCACTATTATATTAATATTTATATGTATCTTATGAGATATACCCAA
>MK128995.1-African-swine-fever-virus-isolate-China/2018/AnhuiXCGQ-complete-genome_11368
TCATCAGCACTATTATATTAATATTTATATGTATCTTATGAGATATACCCAAATTTATAAATATCCCTTAATTTGTTTTA
>MK128995.1-African-swine-fever-virus-isolate-China/2018/AnhuiXCGQ-complete-genome_11396
ATGTATCTTATGAGATATACCCAAATTTATAAATATCCCTTAATTTGTTTTAACAAATATTATAACATCTAAGTAAATAT
>MK128995.1-African-swine-fever-virus-isolate-China/2018/AnhuiXCGQ-complete-genome_11424
ATAAATATCCCTTAATTTGTTTTAACAAATATTATAACATCTAAGTAAATATTCTTGGAATGGATTTTCTTATAGAATGG
>MK128995.1-African-swine-fever-virus-isolate-China/2018/AnhuiXCGQ-complete-genome_11452
ATATTATAACATCTAAGTAAATATTCTTGGAATGGATTTTCTTATAGAATGGTTACAGGATATGTCAGCGACAGGCTTAA
>MK128995.1-African-swine-fever-virus-isolate-China/2018/AnhuiXCGQ-complete-genome_11480
GGAATGGATTTTCTTATAGAATGGTTACAGGATATGTCAGCGACAGGCTTAATAACAAATTTGTTAATATTTTTTTGTTA
>MK128995.1-African-swine-fever-virus-isolate-China/2018/AnhuiXCGQ-complete-genome_11508
AGGATATGTCAGCGACAGGCTTAATAACAAATTTGTTAATATTTTTTTGTTAAATAAATGAACAGGCCACCATTTAATAT
>MK128995.1-African-swine-fever-virus-isolate-China/2018/AnhuiXCGQ-complete-genome_11536
AAATTTGTTAATATTTTTTTGTTAAATAAATGAACAGGCCACCATTTAATATTACCCGTTGCAAAATAAGAAAAAAAAAC
>MK128995.1-African-swine-fever-virus-isolate-China/2018/AnhuiXCGQ-complete-genome_11564
AATGAACAGGCCACCATTTAATATTACCCGTTGCAAAATAAGAAAAAAAAACAAACTTATAGTTACAAATCATCTTGATT
>MK128995.1-African-swine-fever-virus-isolate-China/2018/AnhuiXCGQ-complete-genome_11592
CGTTGCAAAATAAGAAAAAAAAACAAACTTATAGTTACAAATCATCTTGATTAATCACATGTCGTTTTAACTCAATGAAC
>MK128995.1-African-swine-fever-virus-isolate-China/2018/AnhuiXCGQ-complete-genome_11620
TTATAGTTACAAATCATCTTGATTAATCACATGTCGTTTTAACTCAATGAACCATTCTAAATCTTTGGGTTGTGAACAAT
>MK128995.1-African-swine-fever-virus-isolate-China/2018/AnhuiXCGQ-complete-genome_11648
ACATGTCGTTTTAACTCAATGAACCATTCTAAATCTTTGGGTTGTGAACAATTCATGTTATGTTGATAGTGTATCCTAAA
>MK128995.1-African-swine-fever-virus-isolate-China/2018/AnhuiXCGQ-complete-genome_11676
CTAAATCTTTGGGTTGTGAACAATTCATGTTATGTTGATAGTGTATCCTAAAGTGAGCTTCATACATACACCGGTCATGC
>MK128995.1-African-swine-fever-virus-isolate-China/2018/AnhuiXCGQ-complete-genome_11704
GTTATGTTGATAGTGTATCCTAAAGTGAGCTTCATACATACACCGGTCATGCCACCGGGAAACTGTACAATTAACAATAT
>MK128995.1-African-swine-fever-virus-isolate-China/2018/AnhuiXCGQ-complete-genome_11732
GCTTCATACATACACCGGTCATGCCACCGGGAAACTGTACAATTAACAATATAATCATTTTGCGTAATAATAGGGTGGTC
>MK128995.1-African-swine-fever-virus-isolate-China/2018/AnhuiXCGQ-complete-genome_11760
GGGAAACTGTACAATTAACAATATAATCATTTTGCGTAATAATAGGGTGGTCACTAAACACTTTATTTTTACACATTCCA
>MK128995.1-African-swine-fever-virus-isolate-China/2018/AnhuiXCGQ-complete-genome_11788
ATTTTGCGTAATAATAGGGTGGTCACTAAACACTTTATTTTTACACATTCCATCTTTACAGGTCCAGCAGAAGTCACAGT
>MK128995.1-African-swine-fever-virus-isolate-China/2018/AnhuiXCGQ-complete-genome_11816
AACACTTTATTTTTACACATTCCATCTTTACAGGTCCAGCAGAAGTCACAGTGTTTTGCATAGGTGCACCAGAACTTGAG
>MK128995.1-African-swine-fever-virus-isolate-China/2018/AnhuiXCGQ-complete-genome_11844
TACAGGTCCAGCAGAAGTCACAGTGTTTTGCATAGGTGCACCAGAACTTGAGATCCCTTTCAGGAGGCCTACGCATTTGC
>MK128995.1-African-swine-fever-virus-isolate-China/2018/AnhuiXCGQ-complete-genome_11872
TGCATAGGTGCACCAGAACTTGAGATCCCTTTCAGGAGGCCTACGCATTTGCATCGGATTATCTGTGGAAAGAGGTAGGT
>MK128995.1-African-swine-fever-virus-isolate-China/2018/AnhuiXCGQ-complete-genome_11900
CTTTCAGGAGGCCTACGCATTTGCATCGGATTATCTGTGGAAAGAGGTAGGTTCATTATTATGTTCGTCATCAAAATTCC
>MK128995.1-African-swine-fever-virus-isolate-China/2018/AnhuiXCGQ-complete-genome_11928
GATTATCTGTGGAAAGAGGTAGGTTCATTATTATGTTCGTCATCAAAATTCCTAAAAGAACATAGAAGCCAAGAAAGATA
>MK128995.1-African-swine-fever-virus-isolate-China/2018/AnhuiXCGQ-complete-genome_11956
TATTATGTTCGTCATCAAAATTCCTAAAAGAACATAGAAGCCAAGAAAGATAAGCAGTCTTGTAGCGGCTTGCATTCGCA
>MK128995.1-African-swine-fever-virus-isolate-China/2018/AnhuiXCGQ-complete-genome_11984
AGAACATAGAAGCCAAGAAAGATAAGCAGTCTTGTAGCGGCTTGCATTCGCATTCGTGAGTATTGTTTGCGAACATAGCT
>MK128995.1-African-swine-fever-virus-isolate-China/2018/AnhuiXCGQ-complete-genome_12012
GTCTTGTAGCGGCTTGCATTCGCATTCGTGAGTATTGTTTGCGAACATAGCTTATGAGAGCAATGGTAGCTATCATACAA
>MK128995.1-African-swine-fever-virus-isolate-China/2018/AnhuiXCGQ-complete-genome_12040
TGAGTATTGTTTGCGAACATAGCTTATGAGAGCAATGGTAGCTATCATACAAAGACAAGTATGTTTGATATTCTCAGTGT
>MK128995.1-African-swine-fever-virus-isolate-China/2018/AnhuiXCGQ-complete-genome_12068
AGAGCAATGGTAGCTATCATACAAAGACAAGTATGTTTGATATTCTCAGTGTCAATGACCCTATCCTCCTTTATTTGCAT
>MK128995.1-African-swine-fever-virus-isolate-China/2018/AnhuiXCGQ-complete-genome_12096
AAGTATGTTTGATATTCTCAGTGTCAATGACCCTATCCTCCTTTATTTGCATTAACTCATCAAACCAATCATAATATGTG
>MK128995.1-African-swine-fever-virus-isolate-China/2018/AnhuiXCGQ-complete-genome_12124
GACCCTATCCTCCTTTATTTGCATTAACTCATCAAACCAATCATAATATGTGGGATTTGTACAGCTCATGATGTGAAAGC
>MK128995.1-African-swine-fever-virus-isolate-China/2018/AnhuiXCGQ-complete-genome_12152
TCATCAAACCAATCATAATATGTGGGATTTGTACAGCTCATGATGTGAAAGCGGCGTATCCTAGAGTCTGTAAAGTAGCT
>MK128995.1-African-swine-fever-virus-isolate-China/2018/AnhuiXCGQ-complete-genome_12180
TTGTACAGCTCATGATGTGAAAGCGGCGTATCCTAGAGTCTGTAAAGTAGCTACATCTTTCATTATAGCGAGAAACCCTA
>MK128995.1-African-swine-fever-virus-isolate-China/2018/AnhuiXCGQ-complete-genome_12208
TATCCTAGAGTCTGTAAAGTAGCTACATCTTTCATTATAGCGAGAAACCCTACATATTTGTATGTAATCATTTTTTTTGA
>MK128995.1-African-swine-fever-virus-isolate-China/2018/AnhuiXCGQ-complete-genome_12236
CTTTCATTATAGCGAGAAACCCTACATATTTGTATGTAATCATTTTTTTTGATGAGAGGGTGTTTTTCAAAAACCTTATT
>MK128995.1-African-swine-fever-virus-isolate-China/2018/AnhuiXCGQ-complete-genome_12264
TTTGTATGTAATCATTTTTTTTGATGAGAGGGTGTTTTTCAAAAACCTTATTTTTACAAACCCCGTGTCGACAATTCCAG
>MK128995.1-African-swine-fever-virus-isolate-China/2018/AnhuiXCGQ-complete-genome_12292
AGGGTGTTTTTCAAAAACCTTATTTTTACAAACCCCGTGTCGACAATTCCAGCAGAAGTCACACGATTTTGCATAGGTGC
>MK128995.1-African-swine-fever-virus-isolate-China/2018/AnhuiXCGQ-complete-genome_12320
CAAACCCCGTGTCGACAATTCCAGCAGAAGTCACACGATTTTGCATAGGTGCACCAATACTCAAGCTCTCTCTTTGGAGG
>MK128995.1-African-swine-fever-virus-isolate-China/2018/AnhuiXCGQ-complete-genome_12348
AGTCACACGATTTTGCATAGGTGCACCAATACTCAAGCTCTCTCTTTGGAGGTCTCCGGGTCATTGGTAACTCTCCTGTT
>MK128995.1-African-swine-fever-virus-isolate-China/2018/AnhuiXCGQ-complete-genome_12376
ATACTCAAGCTCTCTCTTTGGAGGTCTCCGGGTCATTGGTAACTCTCCTGTTCCTGGAAAAGATTGGCTTTGAATGACCG
>MK128995.1-African-swine-fever-virus-isolate-China/2018/AnhuiXCGQ-complete-genome_12404
CGGGTCATTGGTAACTCTCCTGTTCCTGGAAAAGATTGGCTTTGAATGACCGGCTGCATGACCGCCAGTACCAAAAGGAA
>MK128995.1-African-swine-fever-virus-isolate-China/2018/AnhuiXCGQ-complete-genome_12432
GAAAAGATTGGCTTTGAATGACCGGCTGCATGACCGCCAGTACCAAAAGGAACACAATCACCTTCATGGCTGCAACTTAT
>MK128995.1-African-swine-fever-virus-isolate-China/2018/AnhuiXCGQ-complete-genome_12460
CATGACCGCCAGTACCAAAAGGAACACAATCACCTTCATGGCTGCAACTTATAAGTTGCAACTTATGGGTTGCAATACTG
>MK128995.1-African-swine-fever-virus-isolate-China/2018/AnhuiXCGQ-complete-genome_12488
ATCACCTTCATGGCTGCAACTTATAAGTTGCAACTTATGGGTTGCAATACTGCAACGTATAGGTTGCACCTTATAGATCG
>MK128995.1-African-swine-fever-virus-isolate-China/2018/AnhuiXCGQ-complete-genome_12516
TGCAACTTATGGGTTGCAATACTGCAACGTATAGGTTGCACCTTATAGATCGCGACTCAAAAGGTATGAAAACCTTACCC
>MK128995.1-African-swine-fever-virus-isolate-China/2018/AnhuiXCGQ-complete-genome_12544
GTATAGGTTGCACCTTATAGATCGCGACTCAAAAGGTATGAAAACCTTACCCTCAATACAGAATTTAAGTTTTAATCCTG
>MK128995.1-African-swine-fever-virus-isolate-China/2018/AnhuiXCGQ-complete-genome_12572
TCAAAAGGTATGAAAACCTTACCCTCAATACAGAATTTAAGTTTTAATCCTGATAATGTATCTGTTTATGAAAAAAAATT
>MK128995.1-African-swine-fever-virus-isolate-China/2018/AnhuiXCGQ-complete-genome_12600
TACAGAATTTAAGTTTTAATCCTGATAATGTATCTGTTTATGAAAAAAAATTTTTTTTACTCATGTATGAATTCTTATAC
>MK128995.1-African-swine-fever-virus-isolate-China/2018/AnhuiXCGQ-complete-genome_12628
TGTATCTGTTTATGAAAAAAAATTTTTTTTACTCATGTATGAATTCTTATACGAATCATAATATGTAGGCTGAGAATAAT
>MK128995.1-African-swine-fever-virus-isolate-China/2018/AnhuiXCGQ-complete-genome_12656
TTACTCATGTATGAATTCTTATACGAATCATAATATGTAGGCTGAGAATAATAATTCATATACGGTGTTGCGGGCTCAAT
>MK128995.1-African-swine-fever-virus-isolate-China/2018/AnhuiXCGQ-complete-genome_12684
CATAATATGTAGGCTGAGAATAATAATTCATATACGGTGTTGCGGGCTCAATAAAAATTTTGTTACCACAAAAAATAAAT
>MK128995.1-African-swine-fever-virus-isolate-China/2018/AnhuiXCGQ-complete-genome_12712
CATATACGGTGTTGCGGGCTCAATAAAAATTTTGTTACCACAAAAAATAAATGCTGGATTTTTAAGATATATATCTATTA
>MK128995.1-African-swine-fever-virus-isolate-China/2018/AnhuiXCGQ-complete-genome_12740
ATTTTGTTACCACAAAAAATAAATGCTGGATTTTTAAGATATATATCTATTAATGACTAAACCCTTTATACGCTGTAGGC
>MK128995.1-African-swine-fever-virus-isolate-China/2018/AnhuiXCGQ-complete-genome_12768
GATTTTTAAGATATATATCTATTAATGACTAAACCCTTTATACGCTGTAGGCTGAAAACAATCCATATAATGAATATACG
>MK128995.1-African-swine-fever-virus-isolate-China/2018/AnhuiXCGQ-complete-genome_12796
CTAAACCCTTTATACGCTGTAGGCTGAAAACAATCCATATAATGAATATACGGTGATTTGGGTTTAATAAAATACATACA
>MK128995.1-African-swine-fever-virus-isolate-China/2018/AnhuiXCGQ-complete-genome_12824
AACAATCCATATAATGAATATACGGTGATTTGGGTTTAATAAAATACATACAACGGTCAAAATAGCGGGCAATACTACAT
>MK128995.1-African-swine-fever-virus-isolate-China/2018/AnhuiXCGQ-complete-genome_12852
TTTGGGTTTAATAAAATACATACAACGGTCAAAATAGCGGGCAATACTACATTGACTAATATAATCATTTTGTTTAATAA
>MK128995.1-African-swine-fever-virus-isolate-China/2018/AnhuiXCGQ-complete-genome_12880
TCAAAATAGCGGGCAATACTACATTGACTAATATAATCATTTTGTTTAATAAGAGGCATATCATCCCACACTTTATTTTT
>MK128995.1-African-swine-fever-virus-isolate-China/2018/AnhuiXCGQ-complete-genome_12908
TAATATAATCATTTTGTTTAATAAGAGGCATATCATCCCACACTTTATTTTTACAAATACCGTTCCTACATTCCCAGCAG
>MK128995.1-African-swine-fever-virus-isolate-China/2018/AnhuiXCGQ-complete-genome_12936
CATATCATCCCACACTTTATTTTTACAAATACCGTTCCTACATTCCCAGCAGAAATCACAGTGTTTTCCATACGTGCACC
>MK128995.1-African-swine-fever-virus-isolate-China/2018/AnhuiXCGQ-complete-genome_12964
ATACCGTTCCTACATTCCCAGCAGAAATCACAGTGTTTTCCATACGTGCACCAGTATTCAAGCTCTCTTATAGGAGGCGT
>MK128995.1-African-swine-fever-virus-isolate-China/2018/AnhuiXCGQ-complete-genome_12992
CACAGTGTTTTCCATACGTGCACCAGTATTCAAGCTCTCTTATAGGAGGCGTATAAGTCCTTGGTAAATTTTGTTTCATA
>MK128995.1-African-swine-fever-virus-isolate-China/2018/AnhuiXCGQ-complete-genome_13020
TTCAAGCTCTCTTATAGGAGGCGTATAAGTCCTTGGTAAATTTTGTTTCATATAAAAGATGGAAAGGGGTCGATTTAAAC
>MK128995.1-African-swine-fever-virus-isolate-China/2018/AnhuiXCGQ-complete-genome_13048
GTCCTTGGTAAATTTTGTTTCATATAAAAGATGGAAAGGGGTCGATTTAAACCCGGCTGAGATAGCCAAATCAAAATACA
>MK128995.1-African-swine-fever-virus-isolate-China/2018/AnhuiXCGQ-complete-genome_13076
AGATGGAAAGGGGTCGATTTAAACCCGGCTGAGATAGCCAAATCAAAATACATAAAAGAGCAAGTAGTTTCATAGTGGTA
>MK128995.1-African-swine-fever-virus-isolate-China/2018/AnhuiXCGQ-complete-genome_13104
CTGAGATAGCCAAATCAAAATACATAAAAGAGCAAGTAGTTTCATAGTGGTATTTAGATGTAAATTTTTATAGTATGCAA
>MK128995.1-African-swine-fever-virus-isolate-China/2018/AnhuiXCGQ-complete-genome_13132
AGAGCAAGTAGTTTCATAGTGGTATTTAGATGTAAATTTTTATAGTATGCAAATACAATGTAACCTACAAATACAATACT
>MK128995.1-African-swine-fever-virus-isolate-China/2018/AnhuiXCGQ-complete-genome_13160
GATGTAAATTTTTATAGTATGCAAATACAATGTAACCTACAAATACAATACTAAATACAAGGTAAAAACAACAATGTCTT
>MK128995.1-African-swine-fever-virus-isolate-China/2018/AnhuiXCGQ-complete-genome_13188
AATGTAACCTACAAATACAATACTAAATACAAGGTAAAAACAACAATGTCTTATAATGATTGGCCAATAATCACCCCCCC
>MK128995.1-African-swine-fever-virus-isolate-China/2018/AnhuiXCGQ-complete-genome_13216
ACAAGGTAAAAACAACAATGTCTTATAATGATTGGCCAATAATCACCCCCCCCCCCATTTTTCCATGAATATTTCATTTC
>MK128995.1-African-swine-fever-virus-isolate-China/2018/AnhuiXCGQ-complete-genome_13244
TGATTGGCCAATAATCACCCCCCCCCCCATTTTTCCATGAATATTTCATTTCCTGTATAGGGTCTAGGATGTGAACACTC
>MK128995.1-African-swine-fever-virus-isolate-China/2018/AnhuiXCGQ-complete-genome_13272
ATTTTTCCATGAATATTTCATTTCCTGTATAGGGTCTAGGATGTGAACACTCCATGTTATGATGATTAGGCATTTTAACT
>MK128995.1-African-swine-fever-virus-isolate-China/2018/AnhuiXCGQ-complete-genome_13300
ATAGGGTCTAGGATGTGAACACTCCATGTTATGATGATTAGGCATTTTAACTGATATTTCATAAAAACACCCCCAGGAAT
>MK128995.1-African-swine-fever-virus-isolate-China/2018/AnhuiXCGQ-complete-genome_13328
TTATGATGATTAGGCATTTTAACTGATATTTCATAAAAACACCCCCAGGAATTGCGATTAACTATACAGTTTACAATCGA
>MK128995.1-African-swine-fever-virus-isolate-China/2018/AnhuiXCGQ-complete-genome_13356
TTTCATAAAAACACCCCCAGGAATTGCGATTAACTATACAGTTTACAATCGAATTCATCGAATTAGACTCATTTGTTATC
>MK128995.1-African-swine-fever-virus-isolate-China/2018/AnhuiXCGQ-complete-genome_13384
ATTAACTATACAGTTTACAATCGAATTCATCGAATTAGACTCATTTGTTATCTTATTTTTACAAATGCCATTTTGACAAT
>MK128995.1-African-swine-fever-virus-isolate-China/2018/AnhuiXCGQ-complete-genome_13412
ATCGAATTAGACTCATTTGTTATCTTATTTTTACAAATGCCATTTTGACAATCCCAGCAGAAGTCACAATTCTTTACATA
>MK128995.1-African-swine-fever-virus-isolate-China/2018/AnhuiXCGQ-complete-genome_13440
TTTTACAAATGCCATTTTGACAATCCCAGCAGAAGTCACAATTCTTTACATACGTACACCAATATGGAAGCTCCTCCTTA
>MK128995.1-African-swine-fever-virus-isolate-China/2018/AnhuiXCGQ-complete-genome_13468
GCAGAAGTCACAATTCTTTACATACGTACACCAATATGGAAGCTCCTCCTTAGGAGGATGCTGGGTTCTTGGTAATTCTG
>MK128995.1-African-swine-fever-virus-isolate-China/2018/AnhuiXCGQ-complete-genome_13496
CACCAATATGGAAGCTCCTCCTTAGGAGGATGCTGGGTTCTTGGTAATTCTGGTAATTCATGTGCAAGAATGAGGACTGA
>MK128995.1-African-swine-fever-virus-isolate-China/2018/AnhuiXCGQ-complete-genome_13524
GATGCTGGGTTCTTGGTAATTCTGGTAATTCATGTGCAAGAATGAGGACTGAGTAGCCCAACAAAAGTCCTAGAACCTTC
>MK128995.1-African-swine-fever-virus-isolate-China/2018/AnhuiXCGQ-complete-genome_13552
TTCATGTGCAAGAATGAGGACTGAGTAGCCCAACAAAAGTCCTAGAACCTTCATGTTGTGTCCAAATGGCACCTGTCATT
>MK128995.1-African-swine-fever-virus-isolate-China/2018/AnhuiXCGQ-complete-genome_13580
CCCAACAAAAGTCCTAGAACCTTCATGTTGTGTCCAAATGGCACCTGTCATTTTAAAAAAGATTTAAATTTTGCTACCGC
>MK128995.1-African-swine-fever-virus-isolate-China/2018/AnhuiXCGQ-complete-genome_13608
TGTGTCCAAATGGCACCTGTCATTTTAAAAAAGATTTAAATTTTGCTACCGCAAAAAAAAATCCAGTATGTATTTTTTTA
>MK128995.1-African-swine-fever-virus-isolate-China/2018/AnhuiXCGQ-complete-genome_13636
AAAAGATTTAAATTTTGCTACCGCAAAAAAAAATCCAGTATGTATTTTTTTAATACATATAATTATTGAAGTCTTATAAG
>MK128995.1-African-swine-fever-virus-isolate-China/2018/AnhuiXCGQ-complete-genome_13664
AAAAATCCAGTATGTATTTTTTTAATACATATAATTATTGAAGTCTTATAAGATAAAGCCGAGAACACTATATTTTGTAT
>MK128995.1-African-swine-fever-virus-isolate-China/2018/AnhuiXCGQ-complete-genome_13692
ATATAATTATTGAAGTCTTATAAGATAAAGCCGAGAACACTATATTTTGTATAGATGATGTATCCGGTATTCAAACTCTC
>MK128995.1-African-swine-fever-virus-isolate-China/2018/AnhuiXCGQ-complete-genome_13720
AGCCGAGAACACTATATTTTGTATAGATGATGTATCCGGTATTCAAACTCTCTTATAAGTACATGTAGGAAATGGTCAAT
>MK128995.1-African-swine-fever-virus-isolate-China/2018/AnhuiXCGQ-complete-genome_13748
GATGTATCCGGTATTCAAACTCTCTTATAAGTACATGTAGGAAATGGTCAATTATTCAAGATTGGCTGAGATAACAACAA
>MK128995.1-African-swine-fever-virus-isolate-China/2018/AnhuiXCGQ-complete-genome_13776
AAGTACATGTAGGAAATGGTCAATTATTCAAGATTGGCTGAGATAACAACAAAACCAAAATACTCAAAAGCATAAGTAAT
>MK128995.1-African-swine-fever-virus-isolate-China/2018/AnhuiXCGQ-complete-genome_13804
CAAGATTGGCTGAGATAACAACAAAACCAAAATACTCAAAAGCATAAGTAATTTCATGGTTGTACTCAGTCGTAGATTTT
>MK128995.1-African-swine-fever-virus-isolate-China/2018/AnhuiXCGQ-complete-genome_13832
AAAATACTCAAAAGCATAAGTAATTTCATGGTTGTACTCAGTCGTAGATTTTTGCAGATCGCAAATGCAACGCAACCAGC
>MK128995.1-African-swine-fever-virus-isolate-China/2018/AnhuiXCGQ-complete-genome_13860
TGGTTGTACTCAGTCGTAGATTTTTGCAGATCGCAAATGCAACGCAACCAGCAAATACAAAGCTAAATACAAGGTAAAAA
>MK128995.1-African-swine-fever-virus-isolate-China/2018/AnhuiXCGQ-complete-genome_13888
GATCGCAAATGCAACGCAACCAGCAAATACAAAGCTAAATACAAGGTAAAAACAATAATACCTTATAATGATTGGCCAAT
>MK128995.1-African-swine-fever-virus-isolate-China/2018/AnhuiXCGQ-complete-genome_13916
ACAAAGCTAAATACAAGGTAAAAACAATAATACCTTATAATGATTGGCCAATTCTTATCCCTCCATTTTTCCATGAACAT
>MK128995.1-African-swine-fever-virus-isolate-China/2018/AnhuiXCGQ-complete-genome_13944
AATACCTTATAATGATTGGCCAATTCTTATCCCTCCATTTTTCCATGAACATTTCATGTTCATAAAGTCTAGGATACGAA
>MK128995.1-African-swine-fever-virus-isolate-China/2018/AnhuiXCGQ-complete-genome_13972
ATCCCTCCATTTTTCCATGAACATTTCATGTTCATAAAGTCTAGGATACGAACAACATTTCATGCTATGATGATTAGGTA
>MK128995.1-African-swine-fever-virus-isolate-China/2018/AnhuiXCGQ-complete-genome_14000
TGTTCATAAAGTCTAGGATACGAACAACATTTCATGCTATGATGATTAGGTATTTTAAGTGATATTTCATAAAAACACCA
>MK128995.1-African-swine-fever-virus-isolate-China/2018/AnhuiXCGQ-complete-genome_14028
ATTTCATGCTATGATGATTAGGTATTTTAAGTGATATTTCATAAAAACACCACGGGGTTGTTGGTGATTGATAGGTAAGA
>MK128995.1-African-swine-fever-virus-isolate-China/2018/AnhuiXCGQ-complete-genome_14056
AAGTGATATTTCATAAAAACACCACGGGGTTGTTGGTGATTGATAGGTAAGAATAAGGATGGTTGAATAACCTAGTAAAA
>MK128995.1-African-swine-fever-virus-isolate-China/2018/AnhuiXCGQ-complete-genome_14084
GTTGTTGGTGATTGATAGGTAAGAATAAGGATGGTTGAATAACCTAGTAAAAGTCCTAGAAAAACCTTCATATTGCGTTC
>MK128995.1-African-swine-fever-virus-isolate-China/2018/AnhuiXCGQ-complete-genome_14112
GGATGGTTGAATAACCTAGTAAAAGTCCTAGAAAAACCTTCATATTGCGTTCATACCACAGATGTTATTTAAAAAAAATA
>MK128995.1-African-swine-fever-virus-isolate-China/2018/AnhuiXCGQ-complete-genome_14140
TAGAAAAACCTTCATATTGCGTTCATACCACAGATGTTATTTAAAAAAAATATAAATTTTACAGTATGTGATATACACAT
>MK128995.1-African-swine-fever-virus-isolate-China/2018/AnhuiXCGQ-complete-genome_14168
CACAGATGTTATTTAAAAAAAATATAAATTTTACAGTATGTGATATACACATACCACAAAAATGTTCTTATATTAACTAA
>MK128995.1-African-swine-fever-virus-isolate-China/2018/AnhuiXCGQ-complete-genome_14196
TTTTACAGTATGTGATATACACATACCACAAAAATGTTCTTATATTAACTAAAATATGTGGGCAGAGAGCAATTCATATA
>MK128995.1-African-swine-fever-virus-isolate-China/2018/AnhuiXCGQ-complete-genome_14224
CAAAAATGTTCTTATATTAACTAAAATATGTGGGCAGAGAGCAATTCATATAATGAATATATGGTATTTTAGGCTCAATA
>MK128995.1-African-swine-fever-virus-isolate-China/2018/AnhuiXCGQ-complete-genome_14252
TGTGGGCAGAGAGCAATTCATATAATGAATATATGGTATTTTAGGCTCAATAAAGTACATACAACGATCAATAAAACGGG
>MK128995.1-African-swine-fever-virus-isolate-China/2018/AnhuiXCGQ-complete-genome_14280
ATATATGGTATTTTAGGCTCAATAAAGTACATACAACGATCAATAAAACGGGTAATACTACATTTACTGATGTAATCATT
>MK128995.1-African-swine-fever-virus-isolate-China/2018/AnhuiXCGQ-complete-genome_14308
ACATACAACGATCAATAAAACGGGTAATACTACATTTACTGATGTAATCATTTTGAACAATAAGAGGCATATCATCCAAA
>MK128995.1-African-swine-fever-virus-isolate-China/2018/AnhuiXCGQ-complete-genome_14336
ACTACATTTACTGATGTAATCATTTTGAACAATAAGAGGCATATCATCCAAAACCTTATTTTTACAAATACCATTCTTAC
>MK128995.1-African-swine-fever-virus-isolate-China/2018/AnhuiXCGQ-complete-genome_14364
ACAATAAGAGGCATATCATCCAAAACCTTATTTTTACAAATACCATTCTTACAATCCCAGCAGAAATCACAGTGTTTTCC
>MK128995.1-African-swine-fever-virus-isolate-China/2018/AnhuiXCGQ-complete-genome_14392
TATTTTTACAAATACCATTCTTACAATCCCAGCAGAAATCACAGTGTTTTCCATACGTACACCAATATTCAAGTTCTCTC
>MK128995.1-African-swine-fever-virus-isolate-China/2018/AnhuiXCGQ-complete-genome_14420
CCAGCAGAAATCACAGTGTTTTCCATACGTACACCAATATTCAAGTTCTCTCATAGGAGGCGTATAGGTCCTTGGTAAAA
>MK128995.1-African-swine-fever-virus-isolate-China/2018/AnhuiXCGQ-complete-genome_14448
GTACACCAATATTCAAGTTCTCTCATAGGAGGCGTATAGGTCCTTGGTAAAATTTGTTTCGTATAAAAGATGGAAAGGGG
>MK128995.1-African-swine-fever-virus-isolate-China/2018/AnhuiXCGQ-complete-genome_14476
GAGGCGTATAGGTCCTTGGTAAAATTTGTTTCGTATAAAAGATGGAAAGGGGTCGATTTAAAACTGGCTGTGCTAACCAA
>MK128995.1-African-swine-fever-virus-isolate-China/2018/AnhuiXCGQ-complete-genome_14504
TTTCGTATAAAAGATGGAAAGGGGTCGATTTAAAACTGGCTGTGCTAACCAAACCAAAATACTCAAAAGAACGAAAAGTT
>MK128995.1-African-swine-fever-virus-isolate-China/2018/AnhuiXCGQ-complete-genome_14532
TTTAAAACTGGCTGTGCTAACCAAACCAAAATACTCAAAAGAACGAAAAGTTTCATGGTTGTACTCAGACGCAGATTCTT
>MK128995.1-African-swine-fever-virus-isolate-China/2018/AnhuiXCGQ-complete-genome_14560
AAATACTCAAAAGAACGAAAAGTTTCATGGTTGTACTCAGACGCAGATTCTTACAAAGCGCACATACAAAGCAGCCTGTA
>MK128995.1-African-swine-fever-virus-isolate-China/2018/AnhuiXCGQ-complete-genome_14588
GGTTGTACTCAGACGCAGATTCTTACAAAGCGCACATACAAAGCAGCCTGTATATGCAATACCAATGATGAAATAGAGAC
>MK128995.1-African-swine-fever-virus-isolate-China/2018/AnhuiXCGQ-complete-genome_14616
AGCGCACATACAAAGCAGCCTGTATATGCAATACCAATGATGAAATAGAGACAGTATTGCTTTATAGATAATTGTTGATG
>MK128995.1-African-swine-fever-virus-isolate-China/2018/AnhuiXCGQ-complete-genome_14644
CAATACCAATGATGAAATAGAGACAGTATTGCTTTATAGATAATTGTTGATGGTCACCCCCCCCCCCCCCCCATGTTTGC
>MK128995.1-African-swine-fever-virus-isolate-China/2018/AnhuiXCGQ-complete-genome_14672
TTGCTTTATAGATAATTGTTGATGGTCACCCCCCCCCCCCCCCCATGTTTGCATGAATATTTCATTTCCTGTATAGGGTC
>MK128995.1-African-swine-fever-virus-isolate-China/2018/AnhuiXCGQ-complete-genome_14700
CCCCCCCCCCCCCCCCATGTTTGCATGAATATTTCATTTCCTGTATAGGGTCTAGGATGTAAACATTCCATGCTAAAGTG
>MK128995.1-African-swine-fever-virus-isolate-China/2018/AnhuiXCGQ-complete-genome_14728
ATATTTCATTTCCTGTATAGGGTCTAGGATGTAAACATTCCATGCTAAAGTGATTAGGCATTTTAGATGAAATTTCATAT
>MK128995.1-African-swine-fever-virus-isolate-China/2018/AnhuiXCGQ-complete-genome_14756
ATGTAAACATTCCATGCTAAAGTGATTAGGCATTTTAGATGAAATTTCATATAAACAGGATTGAGTCTTGGAATCACGGA
>MK128995.1-African-swine-fever-virus-isolate-China/2018/AnhuiXCGQ-complete-genome_14784
GGCATTTTAGATGAAATTTCATATAAACAGGATTGAGTCTTGGAATCACGGAAAACTCTACAGTTTACAATAGAATGATT
>MK128995.1-African-swine-fever-virus-isolate-China/2018/AnhuiXCGQ-complete-genome_14812
AGGATTGAGTCTTGGAATCACGGAAAACTCTACAGTTTACAATAGAATGATTGGAGTCAATGAAACGAGATTCCGTTATC
>MK128995.1-African-swine-fever-virus-isolate-China/2018/AnhuiXCGQ-complete-genome_14840
TCTACAGTTTACAATAGAATGATTGGAGTCAATGAAACGAGATTCCGTTATCTTATTTTTGCAAATGCCATCTTGACAGT
>MK128995.1-African-swine-fever-virus-isolate-China/2018/AnhuiXCGQ-complete-genome_14868
TCAATGAAACGAGATTCCGTTATCTTATTTTTGCAAATGCCATCTTGACAGTCCCAACAGAAATCGCATTGTGGTACATA
>MK128995.1-African-swine-fever-virus-isolate-China/2018/AnhuiXCGQ-complete-genome_14896
TTTTGCAAATGCCATCTTGACAGTCCCAACAGAAATCGCATTGTGGTACATACGTACACCAATATGAAAGCTCACTCTTG
>MK128995.1-African-swine-fever-virus-isolate-China/2018/AnhuiXCGQ-complete-genome_14924
ACAGAAATCGCATTGTGGTACATACGTACACCAATATGAAAGCTCACTCTTGGGAGGATGCTGGGTTCTTGGTAAGTCTG
>MK128995.1-African-swine-fever-virus-isolate-China/2018/AnhuiXCGQ-complete-genome_14952
CACCAATATGAAAGCTCACTCTTGGGAGGATGCTGGGTTCTTGGTAAGTCTGGTAATTCATGTGCGAGAATGAGGACTGA
>MK128995.1-African-swine-fever-virus-isolate-China/2018/AnhuiXCGQ-complete-genome_14980
GATGCTGGGTTCTTGGTAAGTCTGGTAATTCATGTGCGAGAATGAGGACTGAGTAGCCCAACAAAAGTCCCAGAAGAACC
>MK128995.1-African-swine-fever-virus-isolate-China/2018/AnhuiXCGQ-complete-genome_15008
TTCATGTGCGAGAATGAGGACTGAGTAGCCCAACAAAAGTCCCAGAAGAACCTTCATGTTGCGTCTAAATGACACCTGCA
>MK128995.1-African-swine-fever-virus-isolate-China/2018/AnhuiXCGQ-complete-genome_15036
CCCAACAAAAGTCCCAGAAGAACCTTCATGTTGCGTCTAAATGACACCTGCACTTACAAAAAAAAATTTAAATTTTGAAT
>MK128995.1-African-swine-fever-virus-isolate-China/2018/AnhuiXCGQ-complete-genome_15064
TGTTGCGTCTAAATGACACCTGCACTTACAAAAAAAAATTTAAATTTTGAATATAACACAAAAAAACCACCTTAAAATTT
>MK128995.1-African-swine-fever-virus-isolate-China/2018/AnhuiXCGQ-complete-genome_15092
CAAAAAAAAATTTAAATTTTGAATATAACACAAAAAAACCACCTTAAAATTTCTTATATTATTTCTTGGATCTGCCCCGA
>MK128995.1-African-swine-fever-virus-isolate-China/2018/AnhuiXCGQ-complete-genome_15120
CACAAAAAAACCACCTTAAAATTTCTTATATTATTTCTTGGATCTGCCCCGACGTCATACAATGTATTAAAATTATAGAC
>MK128995.1-African-swine-fever-virus-isolate-China/2018/AnhuiXCGQ-complete-genome_15148
TATTATTTCTTGGATCTGCCCCGACGTCATACAATGTATTAAAATTATAGACCAATCATCTTTTTGTATATAGGCTAATC
>MK128995.1-African-swine-fever-virus-isolate-China/2018/AnhuiXCGQ-complete-genome_15176
ATACAATGTATTAAAATTATAGACCAATCATCTTTTTGTATATAGGCTAATCATCTTTATATATAGATTTTAGATGTTTG
>MK128995.1-African-swine-fever-virus-isolate-China/2018/AnhuiXCGQ-complete-genome_15204
CATCTTTTTGTATATAGGCTAATCATCTTTATATATAGATTTTAGATGTTTGCTTGTTGTATCAACTTAACTGCTAGCGA
>MK128995.1-African-swine-fever-virus-isolate-China/2018/AnhuiXCGQ-complete-genome_15232
TTATATATAGATTTTAGATGTTTGCTTGTTGTATCAACTTAACTGCTAGCGAAGAAAATGGATAAAAACTTTCTGTATTT
>MK128995.1-African-swine-fever-virus-isolate-China/2018/AnhuiXCGQ-complete-genome_15260
TTGTATCAACTTAACTGCTAGCGAAGAAAATGGATAAAAACTTTCTGTATTTTTATAGGTTGAAATCATTTTATGCACAT
>MK128995.1-African-swine-fever-virus-isolate-China/2018/AnhuiXCGQ-complete-genome_15288
AATGGATAAAAACTTTCTGTATTTTTATAGGTTGAAATCATTTTATGCACATCGCTAGGATCTAATATTTTATTTTGAAG
>MK128995.1-African-swine-fever-virus-isolate-China/2018/AnhuiXCGQ-complete-genome_15316
AGGTTGAAATCATTTTATGCACATCGCTAGGATCTAATATTTTATTTTGAAGAACCGAATGTGGGCTTAAAATTTTTTTC
>MK128995.1-African-swine-fever-virus-isolate-China/2018/AnhuiXCGQ-complete-genome_15344
AGGATCTAATATTTTATTTTGAAGAACCGAATGTGGGCTTAAAATTTTTTTCTTAGAAAAAAGTAGAATCATAATATTGC
>MK128995.1-African-swine-fever-virus-isolate-China/2018/AnhuiXCGQ-complete-genome_15372
GAATGTGGGCTTAAAATTTTTTTCTTAGAAAAAAGTAGAATCATAATATTGCTATGTTTTTGTTTAATGATTTCTTGTAT
>MK128995.1-African-swine-fever-virus-isolate-China/2018/AnhuiXCGQ-complete-genome_15400
AAAAAAGTAGAATCATAATATTGCTATGTTTTTGTTTAATGATTTCTTGTATCTTTTTTGTATACGGGTTGGCACCCAAA
>MK128995.1-African-swine-fever-virus-isolate-China/2018/AnhuiXCGQ-complete-genome_15428
TTTTTGTTTAATGATTTCTTGTATCTTTTTTGTATACGGGTTGGCACCCAAACCTATACAAAAATATACATTACTCAAAT
>MK128995.1-African-swine-fever-virus-isolate-China/2018/AnhuiXCGQ-complete-genome_15456
TTTGTATACGGGTTGGCACCCAAACCTATACAAAAATATACATTACTCAAATAACTACCTTCTATACATAATCTTTTTTC
>MK128995.1-African-swine-fever-virus-isolate-China/2018/AnhuiXCGQ-complete-genome_15484
TACAAAAATATACATTACTCAAATAACTACCTTCTATACATAATCTTTTTTCCCCACGTATTTTCCTATTTATTTCCCTA
>MK128995.1-African-swine-fever-virus-isolate-China/2018/AnhuiXCGQ-complete-genome_15512
ACCTTCTATACATAATCTTTTTTCCCCACGTATTTTCCTATTTATTTCCCTATTTATGGAATTAAAGGATATCAATCTCT
>MK128995.1-African-swine-fever-virus-isolate-China/2018/AnhuiXCGQ-complete-genome_15540
CGTATTTTCCTATTTATTTCCCTATTTATGGAATTAAAGGATATCAATCTCTCTAAGGCACGGTCAAGGTCTGCGCCTAA
>MK128995.1-African-swine-fever-virus-isolate-China/2018/AnhuiXCGQ-complete-genome_15568
TGGAATTAAAGGATATCAATCTCTCTAAGGCACGGTCAAGGTCTGCGCCTAAGGCAAAACAATAATATATACCTAATTTA
>MK128995.1-African-swine-fever-virus-isolate-China/2018/AnhuiXCGQ-complete-genome_15596
GGCACGGTCAAGGTCTGCGCCTAAGGCAAAACAATAATATATACCTAATTTATTCCCAGGGCGTGCACAGGCAAGAAACA
>MK128995.1-African-swine-fever-virus-isolate-China/2018/AnhuiXCGQ-complete-genome_15624
AAACAATAATATATACCTAATTTATTCCCAGGGCGTGCACAGGCAAGAAACATCATGACGTTTAGCCCTAAACGTATATT
>MK128995.1-African-swine-fever-virus-isolate-China/2018/AnhuiXCGQ-complete-genome_15652
CAGGGCGTGCACAGGCAAGAAACATCATGACGTTTAGCCCTAAACGTATATTTTCCTGAAAATACGCATGATGAACTTCA
>MK128995.1-African-swine-fever-virus-isolate-China/2018/AnhuiXCGQ-complete-genome_15680
GACGTTTAGCCCTAAACGTATATTTTCCTGAAAATACGCATGATGAACTTCATCAATATTACCTAAGTATATGGCCGTTT
>MK128995.1-African-swine-fever-virus-isolate-China/2018/AnhuiXCGQ-complete-genome_15708
TGAAAATACGCATGATGAACTTCATCAATATTACCTAAGTATATGGCCGTTTGTAAACGCCAAAGATCTAAATGAGGAAA
>MK128995.1-African-swine-fever-virus-isolate-China/2018/AnhuiXCGQ-complete-genome_15736
TATTACCTAAGTATATGGCCGTTTGTAAACGCCAAAGATCTAAATGAGGAAATTTTTTACTAAGATAATGAATAGGTTTT
>MK128995.1-African-swine-fever-virus-isolate-China/2018/AnhuiXCGQ-complete-genome_15764
ACGCCAAAGATCTAAATGAGGAAATTTTTTACTAAGATAATGAATAGGTTTTGTGAGATTAAAATCTATGGCGAACTTAT
>MK128995.1-African-swine-fever-virus-isolate-China/2018/AnhuiXCGQ-complete-genome_15792
TTACTAAGATAATGAATAGGTTTTGTGAGATTAAAATCTATGGCGAACTTATACCAAAATTTTAATACAAGTGTATTTCT
>MK128995.1-African-swine-fever-virus-isolate-China/2018/AnhuiXCGQ-complete-genome_15820
GATTAAAATCTATGGCGAACTTATACCAAAATTTTAATACAAGTGTATTTCTCGTCATTTCTTCTTCTTTTTCATCTAAA
>MK128995.1-African-swine-fever-virus-isolate-China/2018/AnhuiXCGQ-complete-genome_15848
AAATTTTAATACAAGTGTATTTCTCGTCATTTCTTCTTCTTTTTCATCTAAATATAAGATAAAACGATTGTAAACAAAGT
>MK128995.1-African-swine-fever-virus-isolate-China/2018/AnhuiXCGQ-complete-genome_15876
ATTTCTTCTTCTTTTTCATCTAAATATAAGATAAAACGATTGTAAACAAAGTCTATCAATAGGTGAAAATCATTGCTATT
>MK128995.1-African-swine-fever-virus-isolate-China/2018/AnhuiXCGQ-complete-genome_15904
AGATAAAACGATTGTAAACAAAGTCTATCAATAGGTGAAAATCATTGCTATTAAAGCTGTCGAGAATCAAAATATTGTCA
>MK128995.1-African-swine-fever-virus-isolate-China/2018/AnhuiXCGQ-complete-genome_15932
CAATAGGTGAAAATCATTGCTATTAAAGCTGTCGAGAATCAAAATATTGTCATAATAAATTTCGATCGCCAGTAAAACCT
>MK128995.1-African-swine-fever-virus-isolate-China/2018/AnhuiXCGQ-complete-genome_15960
CTGTCGAGAATCAAAATATTGTCATAATAAATTTCGATCGCCAGTAAAACCTTTTTTCGTTTGACGAGATAAACAAACAT
>MK128995.1-African-swine-fever-virus-isolate-China/2018/AnhuiXCGQ-complete-genome_15988
AAATTTCGATCGCCAGTAAAACCTTTTTTCGTTTGACGAGATAAACAAACATATTATACAACCCTACATCTAAAAATTCT
>MK128995.1-African-swine-fever-virus-isolate-China/2018/AnhuiXCGQ-complete-genome_16016
TCGTTTGACGAGATAAACAAACATATTATACAACCCTACATCTAAAAATTCTGGATTGGCTCCTAGTTGGATACACAGGT
>MK128995.1-African-swine-fever-virus-isolate-China/2018/AnhuiXCGQ-complete-genome_16044
TACAACCCTACATCTAAAAATTCTGGATTGGCTCCTAGTTGGATACACAGGTCTTTAGTCTGCTTCGTTTTGGCACACAT
>MK128995.1-African-swine-fever-virus-isolate-China/2018/AnhuiXCGQ-complete-genome_16072
TGGCTCCTAGTTGGATACACAGGTCTTTAGTCTGCTTCGTTTTGGCACACATGATGCCAAAATTAATATCAGCACCCCAT
>MK128995.1-African-swine-fever-virus-isolate-China/2018/AnhuiXCGQ-complete-genome_16100
AGTCTGCTTCGTTTTGGCACACATGATGCCAAAATTAATATCAGCACCCCATAAAACAAATAACTTGATTAGATCAGTCT
>MK128995.1-African-swine-fever-virus-isolate-China/2018/AnhuiXCGQ-complete-genome_16128
CCAAAATTAATATCAGCACCCCATAAAACAAATAACTTGATTAGATCAGTCTGGTTTTCCTTCACAGCTTTTACTAAGGC
>MK128995.1-African-swine-fever-virus-isolate-China/2018/AnhuiXCGQ-complete-genome_16156
CAAATAACTTGATTAGATCAGTCTGGTTTTCCTTCACAGCTTTTACTAAGGCTCTGTCAAGCTCATAGCTGTCGACATCA
>MK128995.1-African-swine-fever-virus-isolate-China/2018/AnhuiXCGQ-complete-genome_16184
TTCCTTCACAGCTTTTACTAAGGCTCTGTCAAGCTCATAGCTGTCGACATCAGAGCATGACATAGAGCCACCGGTTACCA
>MK128995.1-African-swine-fever-virus-isolate-China/2018/AnhuiXCGQ-complete-genome_16212
TCAAGCTCATAGCTGTCGACATCAGAGCATGACATAGAGCCACCGGTTACCATTTTACATTGCTTACAAAAACCTATGGG
>MK128995.1-African-swine-fever-virus-isolate-China/2018/AnhuiXCGQ-complete-genome_16240
ATGACATAGAGCCACCGGTTACCATTTTACATTGCTTACAAAAACCTATGGGTCCGTTTTCCCACCATAGTCCAAGCTGT
>MK128995.1-African-swine-fever-virus-isolate-China/2018/AnhuiXCGQ-complete-genome_16268
ACATTGCTTACAAAAACCTATGGGTCCGTTTTCCCACCATAGTCCAAGCTGTTGTAGAATAAAAATATCATCCTCATGAT
>MK128995.1-African-swine-fever-virus-isolate-China/2018/AnhuiXCGQ-complete-genome_16296
TTTTCCCACCATAGTCCAAGCTGTTGTAGAATAAAAATATCATCCTCATGATAATTTGAAAAAGCCTTGGTTTCTATCAA
>MK128995.1-African-swine-fever-virus-isolate-China/2018/AnhuiXCGQ-complete-genome_16324
GAATAAAAATATCATCCTCATGATAATTTGAAAAAGCCTTGGTTTCTATCAAGACTTTTTTTGTAAGAACCTGTAAAGAG
>MK128995.1-African-swine-fever-virus-isolate-China/2018/AnhuiXCGQ-complete-genome_16352
TGAAAAAGCCTTGGTTTCTATCAAGACTTTTTTTGTAAGAACCTGTAAAGAGTTCATCGTATTATTATGAATAACAGGAG
>MK128995.1-African-swine-fever-virus-isolate-China/2018/AnhuiXCGQ-complete-genome_16380
TTTTTTGTAAGAACCTGTAAAGAGTTCATCGTATTATTATGAATAACAGGAGTAAACGTAATCAATTATAAAAGTGATTT
>MK128995.1-African-swine-fever-virus-isolate-China/2018/AnhuiXCGQ-complete-genome_16408
TCGTATTATTATGAATAACAGGAGTAAACGTAATCAATTATAAAAGTGATTTTTTCGAAAAAAACTTTAGATGGTTGAAA
>MK128995.1-African-swine-fever-virus-isolate-China/2018/AnhuiXCGQ-complete-genome_16436
CGTAATCAATTATAAAAGTGATTTTTTCGAAAAAAACTTTAGATGGTTGAAAATGATAATGTACATGTTCATACAAAAAA
>MK128995.1-African-swine-fever-virus-isolate-China/2018/AnhuiXCGQ-complete-genome_16464
GAAAAAAACTTTAGATGGTTGAAAATGATAATGTACATGTTCATACAAAAAATAGATGCAGTGATGTCTAAAATCAAAAT
>MK128995.1-African-swine-fever-virus-isolate-China/2018/AnhuiXCGQ-complete-genome_16492
TAATGTACATGTTCATACAAAAAATAGATGCAGTGATGTCTAAAATCAAAATTTAATTTTCTATGTAAAAAGTACAGACT
>MK128995.1-African-swine-fever-virus-isolate-China/2018/AnhuiXCGQ-complete-genome_16520
TGCAGTGATGTCTAAAATCAAAATTTAATTTTCTATGTAAAAAGTACAGACTTACTTATTTGGGTTAAATTGTTTATTTT
>MK128995.1-African-swine-fever-virus-isolate-China/2018/AnhuiXCGQ-complete-genome_16548
TTTTCTATGTAAAAAGTACAGACTTACTTATTTGGGTTAAATTGTTTATTTTAAACTTTAATTAACCGTTTGAGTTAGCG
>MK128995.1-African-swine-fever-virus-isolate-China/2018/AnhuiXCGQ-complete-genome_16576
TATTTGGGTTAAATTGTTTATTTTAAACTTTAATTAACCGTTTGAGTTAGCGATGTTTGATTTATCTTCCATACTCATCC
>MK128995.1-African-swine-fever-virus-isolate-China/2018/AnhuiXCGQ-complete-genome_16604
TTTAATTAACCGTTTGAGTTAGCGATGTTTGATTTATCTTCCATACTCATCCGGGGGGGGTCCTTATAGCTCTGACATTA
>MK128995.1-African-swine-fever-virus-isolate-China/2018/AnhuiXCGQ-complete-genome_16632
TTGATTTATCTTCCATACTCATCCGGGGGGGGTCCTTATAGCTCTGACATTATTGTGGATTATTGAATATAATGAATACT
>MK128995.1-African-swine-fever-virus-isolate-China/2018/AnhuiXCGQ-complete-genome_16660
GGGGTCCTTATAGCTCTGACATTATTGTGGATTATTGAATATAATGAATACTTCATAGATGCTAAACATTTTAATAGTAG
>MK128995.1-African-swine-fever-virus-isolate-China/2018/AnhuiXCGQ-complete-genome_16688
GGATTATTGAATATAATGAATACTTCATAGATGCTAAACATTTTAATAGTAGTTCTGAGGCTTAATTGTACTCTATAAAT
>MK128995.1-African-swine-fever-virus-isolate-China/2018/AnhuiXCGQ-complete-genome_16716
AGATGCTAAACATTTTAATAGTAGTTCTGAGGCTTAATTGTACTCTATAAATTTATAAAAACTTTTTGATCAAAATTTAA
>MK128995.1-African-swine-fever-virus-isolate-China/2018/AnhuiXCGQ-complete-genome_16744
GAGGCTTAATTGTACTCTATAAATTTATAAAAACTTTTTGATCAAAATTTAATTTCTTATAAAAAGAGTACAGACGTCGC
>MK128995.1-African-swine-fever-virus-isolate-China/2018/AnhuiXCGQ-complete-genome_16772
AAAAACTTTTTGATCAAAATTTAATTTCTTATAAAAAGAGTACAGACGTCGCTTGTTTAAGCTTCATCATGTTTCATTCA
>MK128995.1-African-swine-fever-virus-isolate-China/2018/AnhuiXCGQ-complete-genome_16800
TTATAAAAAGAGTACAGACGTCGCTTGTTTAAGCTTCATCATGTTTCATTCATTACTTTCTACAATTACGGGGGGGGGAG
>MK128995.1-African-swine-fever-virus-isolate-China/2018/AnhuiXCGQ-complete-genome_16828
TTAAGCTTCATCATGTTTCATTCATTACTTTCTACAATTACGGGGGGGGGAGTCCCCTCATAGCTTTAGTATTGCTATGG
>MK128995.1-African-swine-fever-virus-isolate-China/2018/AnhuiXCGQ-complete-genome_16856
TTTCTACAATTACGGGGGGGGGAGTCCCCTCATAGCTTTAGTATTGCTATGGTTTACTAATTATTATGTAGAATTTATAG
>MK128995.1-African-swine-fever-virus-isolate-China/2018/AnhuiXCGQ-complete-genome_16884
CTCATAGCTTTAGTATTGCTATGGTTTACTAATTATTATGTAGAATTTATAGAAGCATATGTACCTGAAAGTATACCTAC
>MK128995.1-African-swine-fever-virus-isolate-China/2018/AnhuiXCGQ-complete-genome_16912
CTAATTATTATGTAGAATTTATAGAAGCATATGTACCTGAAAGTATACCTACTCTATAAAATTAAATAATTTCAGTATAT
>MK128995.1-African-swine-fever-virus-isolate-China/2018/AnhuiXCGQ-complete-genome_16940
ATATGTACCTGAAAGTATACCTACTCTATAAAATTAAATAATTTCAGTATATTTTTTTTATGAATAGAACGGAAATGATA
>MK128995.1-African-swine-fever-virus-isolate-China/2018/AnhuiXCGQ-complete-genome_16968
TAAAATTAAATAATTTCAGTATATTTTTTTTATGAATAGAACGGAAATGATATAAAAATAATTTAATATTGCAAAAAAAA
>MK128995.1-African-swine-fever-virus-isolate-China/2018/AnhuiXCGQ-complete-genome_16996
TTTATGAATAGAACGGAAATGATATAAAAATAATTTAATATTGCAAAAAAAATTCATAATGTTGGTATGTATTATAAACA
>MK128995.1-African-swine-fever-virus-isolate-China/2018/AnhuiXCGQ-complete-genome_17024
AATAATTTAATATTGCAAAAAAAATTCATAATGTTGGTATGTATTATAAACATAATAGCATGTGTAATTTATAAACTGAC
>MK128995.1-African-swine-fever-virus-isolate-China/2018/AnhuiXCGQ-complete-genome_17052
TAATGTTGGTATGTATTATAAACATAATAGCATGTGTAATTTATAAACTGACTCCTCTATATAATTATTAGATGAGGTAC
>MK128995.1-African-swine-fever-virus-isolate-China/2018/AnhuiXCGQ-complete-genome_17080
AGCATGTGTAATTTATAAACTGACTCCTCTATATAATTATTAGATGAGGTACCAACCTACTTATGATATGCCGATGATAG
>MK128995.1-African-swine-fever-virus-isolate-China/2018/AnhuiXCGQ-complete-genome_17108
CTATATAATTATTAGATGAGGTACCAACCTACTTATGATATGCCGATGATAGATATTGTATACTATAAAACAAAATTATT
>MK128995.1-African-swine-fever-virus-isolate-China/2018/AnhuiXCGQ-complete-genome_17136
CTACTTATGATATGCCGATGATAGATATTGTATACTATAAAACAAAATTATTTTAAATGTATTCATGGATACATTATAAC
>MK128995.1-African-swine-fever-virus-isolate-China/2018/AnhuiXCGQ-complete-genome_17164
TGTATACTATAAAACAAAATTATTTTAAATGTATTCATGGATACATTATAACATTTTTACCGCAAATTGTCTCTCAGCGA
>MK128995.1-African-swine-fever-virus-isolate-China/2018/AnhuiXCGQ-complete-genome_17192
ATGTATTCATGGATACATTATAACATTTTTACCGCAAATTGTCTCTCAGCGAAGAAAATGAATGAAACGTTTCTGTATAT
>MK128995.1-African-swine-fever-virus-isolate-China/2018/AnhuiXCGQ-complete-genome_17220
TTACCGCAAATTGTCTCTCAGCGAAGAAAATGAATGAAACGTTTCTGTATATTCATAGGTTGAAATTATTTTACGCACTT
>MK128995.1-African-swine-fever-virus-isolate-China/2018/AnhuiXCGQ-complete-genome_17248
AATGAATGAAACGTTTCTGTATATTCATAGGTTGAAATTATTTTACGCACTTCACTAGGTTCTAATATTTTCTTATGAAG
>MK128995.1-African-swine-fever-virus-isolate-China/2018/AnhuiXCGQ-complete-genome_17276
AGGTTGAAATTATTTTACGCACTTCACTAGGTTCTAATATTTTCTTATGAAGTATTGAATGGGGGCTTAAAAGTCCTTTC
>MK128995.1-African-swine-fever-virus-isolate-China/2018/AnhuiXCGQ-complete-genome_17304
AGGTTCTAATATTTTCTTATGAAGTATTGAATGGGGGCTTAAAAGTCCTTTCTTAAAAAGAAGTTTCATCATAACATTCT
>MK128995.1-African-swine-fever-virus-isolate-China/2018/AnhuiXCGQ-complete-genome_17332
GAATGGGGGCTTAAAAGTCCTTTCTTAAAAAGAAGTTTCATCATAACATTCTTTTCTTGTCTAAGAAGAGTTTCTTGTAT
>MK128995.1-African-swine-fever-virus-isolate-China/2018/AnhuiXCGQ-complete-genome_17360
AAAGAAGTTTCATCATAACATTCTTTTCTTGTCTAAGAAGAGTTTCTTGTATTTTTTTTGTATAAGGATTGGCACCCAAA
>MK128995.1-African-swine-fever-virus-isolate-China/2018/AnhuiXCGQ-complete-genome_17388
TTGTCTAAGAAGAGTTTCTTGTATTTTTTTTGTATAAGGATTGGCACCCAAACTTATACAAAAATGTACATTACTCCAAA
>MK128995.1-African-swine-fever-virus-isolate-China/2018/AnhuiXCGQ-complete-genome_17416
TTTGTATAAGGATTGGCACCCAAACTTATACAAAAATGTACATTACTCCAAATACCATAATTTGAAAAGAAAGTTATTTC
>MK128995.1-African-swine-fever-virus-isolate-China/2018/AnhuiXCGQ-complete-genome_17444
TACAAAAATGTACATTACTCCAAATACCATAATTTGAAAAGAAAGTTATTTCCCTATTTACTTCATGATTAATGAAACCT
>MK128995.1-African-swine-fever-virus-isolate-China/2018/AnhuiXCGQ-complete-genome_17472
ATAATTTGAAAAGAAAGTTATTTCCCTATTTACTTCATGATTAATGAAACCTATCAACGTCTCTAAGGCCGTATTGATAT
>MK128995.1-African-swine-fever-virus-isolate-China/2018/AnhuiXCGQ-complete-genome_17500
TTTACTTCATGATTAATGAAACCTATCAACGTCTCTAAGGCCGTATTGATATTTGCGCCTAAGGCAAAACAATAGTATAT
>MK128995.1-African-swine-fever-virus-isolate-China/2018/AnhuiXCGQ-complete-genome_17528
ACGTCTCTAAGGCCGTATTGATATTTGCGCCTAAGGCAAAACAATAGTATATACCCAATTTATTTTGAGGGTACATACAA
>MK128995.1-African-swine-fever-virus-isolate-China/2018/AnhuiXCGQ-complete-genome_17556
GCCTAAGGCAAAACAATAGTATATACCCAATTTATTTTGAGGGTACATACAAGCAAGCGACATCATGTCATTTGGATCTA
>MK128995.1-African-swine-fever-virus-isolate-China/2018/AnhuiXCGQ-complete-genome_17584
AATTTATTTTGAGGGTACATACAAGCAAGCGACATCATGTCATTTGGATCTAAACGTATATTTTCCTGAAAATATGCATG
>MK128995.1-African-swine-fever-virus-isolate-China/2018/AnhuiXCGQ-complete-genome_17612
GCGACATCATGTCATTTGGATCTAAACGTATATTTTCCTGAAAATATGCATGATGGATTTCATCAACATTACCTAAGTAT
>MK128995.1-African-swine-fever-virus-isolate-China/2018/AnhuiXCGQ-complete-genome_17640
TATATTTTCCTGAAAATATGCATGATGGATTTCATCAACATTACCTAAGTATACAGCCGTTTTTAAACGCCAATAATCTA
>MK128995.1-African-swine-fever-virus-isolate-China/2018/AnhuiXCGQ-complete-genome_17668
ATTTCATCAACATTACCTAAGTATACAGCCGTTTTTAAACGCCAATAATCTAGGTGAGGAAATTTCTTACTAAGAAAACG
>MK128995.1-African-swine-fever-virus-isolate-China/2018/AnhuiXCGQ-complete-genome_17696
CCGTTTTTAAACGCCAATAATCTAGGTGAGGAAATTTCTTACTAAGAAAACGAATAGGTTTTATAAGATTAAACTCTATG
>MK128995.1-African-swine-fever-virus-isolate-China/2018/AnhuiXCGQ-complete-genome_17724
AGGAAATTTCTTACTAAGAAAACGAATAGGTTTTATAAGATTAAACTCTATGGCGATCTTAAACCAAAATTTTAATACAT
>MK128995.1-African-swine-fever-virus-isolate-China/2018/AnhuiXCGQ-complete-genome_17752
GGTTTTATAAGATTAAACTCTATGGCGATCTTAAACCAAAATTTTAATACATATGTATTTTTTATCATTTTTTCTTTTTC
>MK128995.1-African-swine-fever-virus-isolate-China/2018/AnhuiXCGQ-complete-genome_17780
TCTTAAACCAAAATTTTAATACATATGTATTTTTTATCATTTTTTCTTTTTCATCTAAATTTAAGATAAAACGATTGTAA
>MK128995.1-African-swine-fever-virus-isolate-China/2018/AnhuiXCGQ-complete-genome_17808
ATTTTTTATCATTTTTTCTTTTTCATCTAAATTTAAGATAAAACGATTGTAAATAAAGTCTATCAACACGTAAAAATCAT
>MK128995.1-African-swine-fever-virus-isolate-China/2018/AnhuiXCGQ-complete-genome_17836
AAATTTAAGATAAAACGATTGTAAATAAAGTCTATCAACACGTAAAAATCATGGCTATCAAAACTGTCGAGAATCGAAAT
>MK128995.1-African-swine-fever-virus-isolate-China/2018/AnhuiXCGQ-complete-genome_17864
AGTCTATCAACACGTAAAAATCATGGCTATCAAAACTGTCGAGAATCGAAATATTGTCATAATAAATATCTATAGCTAAT
>MK128995.1-African-swine-fever-virus-isolate-China/2018/AnhuiXCGQ-complete-genome_17892
ATCAAAACTGTCGAGAATCGAAATATTGTCATAATAAATATCTATAGCTAATAAGACCTTTTGTTGTTTAATTAGATCAA
>MK128995.1-African-swine-fever-virus-isolate-China/2018/AnhuiXCGQ-complete-genome_17920
TCATAATAAATATCTATAGCTAATAAGACCTTTTGTTGTTTAATTAGATCAACAAACATATTATACAACCCTACATCTAA
>MK128995.1-African-swine-fever-virus-isolate-China/2018/AnhuiXCGQ-complete-genome_17948
CCTTTTGTTGTTTAATTAGATCAACAAACATATTATACAACCCTACATCTAAAAATTTTGGATCAGCTCCTAGTTGAATA
>MK128995.1-African-swine-fever-virus-isolate-China/2018/AnhuiXCGQ-complete-genome_17976
CATATTATACAACCCTACATCTAAAAATTTTGGATCAGCTCCTAGTTGAATACACAGAACTTTCGTCCTTTCCGTCTTGG
>MK128995.1-African-swine-fever-virus-isolate-China/2018/AnhuiXCGQ-complete-genome_18004
TTTGGATCAGCTCCTAGTTGAATACACAGAACTTTCGTCCTTTCCGTCTTGGCACATATGATGCCATAATTAATGTTGGC
>MK128995.1-African-swine-fever-virus-isolate-China/2018/AnhuiXCGQ-complete-genome_18032
GAACTTTCGTCCTTTCCGTCTTGGCACATATGATGCCATAATTAATGTTGGCACCCCATAAAACAAATAACTTGATTAGA
>MK128995.1-African-swine-fever-virus-isolate-China/2018/AnhuiXCGQ-complete-genome_18060
TATGATGCCATAATTAATGTTGGCACCCCATAAAACAAATAACTTGATTAGATCAGTCTGGTTTTTCTTCACAGCCCTCA
>MK128995.1-African-swine-fever-virus-isolate-China/2018/AnhuiXCGQ-complete-genome_18088
CATAAAACAAATAACTTGATTAGATCAGTCTGGTTTTTCTTCACAGCCCTCACCAAGGCTCTGTCAAGCTCATAGCTGTC
>MK128995.1-African-swine-fever-virus-isolate-China/2018/AnhuiXCGQ-complete-genome_18116
TCTGGTTTTTCTTCACAGCCCTCACCAAGGCTCTGTCAAGCTCATAGCTGTCAACATCAGAACATGACATAGAGCCACTG
>MK128995.1-African-swine-fever-virus-isolate-China/2018/AnhuiXCGQ-complete-genome_18144
GGCTCTGTCAAGCTCATAGCTGTCAACATCAGAACATGACATAGAGCCACTGGTTACCATTTTACATTGTTTACAAAAAC
>MK128995.1-African-swine-fever-virus-isolate-China/2018/AnhuiXCGQ-complete-genome_18172
TCAGAACATGACATAGAGCCACTGGTTACCATTTTACATTGTTTACAAAAACCTATGGGTCCGTTTTCCCACCATAATCC
>MK128995.1-African-swine-fever-virus-isolate-China/2018/AnhuiXCGQ-complete-genome_18200
CCATTTTACATTGTTTACAAAAACCTATGGGTCCGTTTTCCCACCATAATCCAAGCTGCTGTAAAATAAAAATATCATCC
>MK128995.1-African-swine-fever-virus-isolate-China/2018/AnhuiXCGQ-complete-genome_18228
GGGTCCGTTTTCCCACCATAATCCAAGCTGCTGTAAAATAAAAATATCATCCTCATGATAATTTGAAAAAGCCTTGTTTT
>MK128995.1-African-swine-fever-virus-isolate-China/2018/AnhuiXCGQ-complete-genome_18256
TGCTGTAAAATAAAAATATCATCCTCATGATAATTTGAAAAAGCCTTGTTTTCTATCAAGACTTTTTTTGTAAGAACCTG
>MK128995.1-African-swine-fever-virus-isolate-China/2018/AnhuiXCGQ-complete-genome_18284
GATAATTTGAAAAAGCCTTGTTTTCTATCAAGACTTTTTTTGTAAGAACCTGTAAAGAATTCATCGTATTATCATGAATG
>MK128995.1-African-swine-fever-virus-isolate-China/2018/AnhuiXCGQ-complete-genome_18312
CAAGACTTTTTTTGTAAGAACCTGTAAAGAATTCATCGTATTATCATGAATGAAAGCAGTAAATGTAATCAATTATAAAA
>MK128995.1-African-swine-fever-virus-isolate-China/2018/AnhuiXCGQ-complete-genome_18340
GAATTCATCGTATTATCATGAATGAAAGCAGTAAATGTAATCAATTATAAAATTGACTTATTGAAGAGAAATGTTAAATG
>MK128995.1-African-swine-fever-virus-isolate-China/2018/AnhuiXCGQ-complete-genome_18368
CAGTAAATGTAATCAATTATAAAATTGACTTATTGAAGAGAAATGTTAAATGAGTGAAATCGGTGTTTATGATGATGTAC
>MK128995.1-African-swine-fever-virus-isolate-China/2018/AnhuiXCGQ-complete-genome_18396
CTTATTGAAGAGAAATGTTAAATGAGTGAAATCGGTGTTTATGATGATGTACATGATCATACGAAGAAACACGTTCACTG
>MK128995.1-African-swine-fever-virus-isolate-China/2018/AnhuiXCGQ-complete-genome_18424
AAATCGGTGTTTATGATGATGTACATGATCATACGAAGAAACACGTTCACTGGTGTCCATGATCAAAATTTAATGTTTTA
>MK128995.1-African-swine-fever-virus-isolate-China/2018/AnhuiXCGQ-complete-genome_18452
TCATACGAAGAAACACGTTCACTGGTGTCCATGATCAAAATTTAATGTTTTACGTAAAAAGTACAGATGTTAACTGTTTA
>MK128995.1-African-swine-fever-virus-isolate-China/2018/AnhuiXCGQ-complete-genome_18480
CCATGATCAAAATTTAATGTTTTACGTAAAAAGTACAGATGTTAACTGTTTAGTTTAAACATAAATTTAACCTTTAGTTT
>MK128995.1-African-swine-fever-virus-isolate-China/2018/AnhuiXCGQ-complete-genome_18508
AAAAGTACAGATGTTAACTGTTTAGTTTAAACATAAATTTAACCTTTAGTTTAAACCCTAGTTAATGATGTTTAATATTT
>MK128995.1-African-swine-fever-virus-isolate-China/2018/AnhuiXCGQ-complete-genome_18536
AAACATAAATTTAACCTTTAGTTTAAACCCTAGTTAATGATGTTTAATATTTCTTCTATACTCATTCAGGGAAGTGTAAT
>MK128995.1-African-swine-fever-virus-isolate-China/2018/AnhuiXCGQ-complete-genome_18564
CCTAGTTAATGATGTTTAATATTTCTTCTATACTCATTCAGGGAAGTGTAATGATTCTAATACTGTTGTTATGGATTATT
>MK128995.1-African-swine-fever-virus-isolate-China/2018/AnhuiXCGQ-complete-genome_18592
TATACTCATTCAGGGAAGTGTAATGATTCTAATACTGTTGTTATGGATTATTAATGAAAACTTTACAGATGCTGGAGGGA
>MK128995.1-African-swine-fever-virus-isolate-China/2018/AnhuiXCGQ-complete-genome_18620
CTAATACTGTTGTTATGGATTATTAATGAAAACTTTACAGATGCTGGAGGGAATAATTTTAATCATACTGTTTTAATGTA
>MK128995.1-African-swine-fever-virus-isolate-China/2018/AnhuiXCGQ-complete-genome_18648
AAAACTTTACAGATGCTGGAGGGAATAATTTTAATCATACTGTTTTAATGTAGCTATATAAGCTTTCATCAAAATTTAAT
>MK128995.1-African-swine-fever-virus-isolate-China/2018/AnhuiXCGQ-complete-genome_18676
TTTTAATCATACTGTTTTAATGTAGCTATATAAGCTTTCATCAAAATTTAATTTTTTTTTATAAAAATACACGAATTAAA
>MK128995.1-African-swine-fever-virus-isolate-China/2018/AnhuiXCGQ-complete-genome_18704
TATAAGCTTTCATCAAAATTTAATTTTTTTTTATAAAAATACACGAATTAAACTAAAGTCTAAACTTTAGTTTGACTATT
>MK128995.1-African-swine-fever-virus-isolate-China/2018/AnhuiXCGQ-complete-genome_18732
TTTTATAAAAATACACGAATTAAACTAAAGTCTAAACTTTAGTTTGACTATTTGAGTTAATGATGCTTAACTTATCTTCC
>MK128995.1-African-swine-fever-virus-isolate-China/2018/AnhuiXCGQ-complete-genome_18760
AGTCTAAACTTTAGTTTGACTATTTGAGTTAATGATGCTTAACTTATCTTCCATGCTTATCAAGGGGGGGTCCTAATAGT
>MK128995.1-African-swine-fever-virus-isolate-China/2018/AnhuiXCGQ-complete-genome_18788
TTAATGATGCTTAACTTATCTTCCATGCTTATCAAGGGGGGGTCCTAATAGTTTTGATACTATTGTTGTGGATTGTTGAA
>MK128995.1-African-swine-fever-virus-isolate-China/2018/AnhuiXCGQ-complete-genome_18816
TTATCAAGGGGGGGTCCTAATAGTTTTGATACTATTGTTGTGGATTGTTGAATATAATAAATACTTTATAGATGCTGAAA
>MK128995.1-African-swine-fever-virus-isolate-China/2018/AnhuiXCGQ-complete-genome_18844
ATACTATTGTTGTGGATTGTTGAATATAATAAATACTTTATAGATGCTGAAATGTTTGAAAATAATAGTACATCAATGTT
>MK128995.1-African-swine-fever-virus-isolate-China/2018/AnhuiXCGQ-complete-genome_18872
ATAAATACTTTATAGATGCTGAAATGTTTGAAAATAATAGTACATCAATGTTGTAAGTTTGATCAAAATTTAATTTCTCA
>MK128995.1-African-swine-fever-virus-isolate-China/2018/AnhuiXCGQ-complete-genome_18900
TGAAAATAATAGTACATCAATGTTGTAAGTTTGATCAAAATTTAATTTCTCATAAAAAAGGTACACATCAACATTGCTCA
>MK128995.1-African-swine-fever-virus-isolate-China/2018/AnhuiXCGQ-complete-genome_18928
GTTTGATCAAAATTTAATTTCTCATAAAAAAGGTACACATCAACATTGCTCATTTAAGTTTCATGATGTTTGATTCATTA
>MK128995.1-African-swine-fever-virus-isolate-China/2018/AnhuiXCGQ-complete-genome_18956
AAAGGTACACATCAACATTGCTCATTTAAGTTTCATGATGTTTGATTCATTACTTCCTACAATTACTGGGGGGGGGGGGG
>MK128995.1-African-swine-fever-virus-isolate-China/2018/AnhuiXCGQ-complete-genome_18984
AGTTTCATGATGTTTGATTCATTACTTCCTACAATTACTGGGGGGGGGGGGGTCTTTAATAGCTTTAGCATTGTTATGGT
>MK128995.1-African-swine-fever-virus-isolate-China/2018/AnhuiXCGQ-complete-genome_19012
CTACAATTACTGGGGGGGGGGGGGTCTTTAATAGCTTTAGCATTGTTATGGTTTGCTGACTATTATGTAGAATTCATAGA
>MK128995.1-African-swine-fever-virus-isolate-China/2018/AnhuiXCGQ-complete-genome_19040
TAATAGCTTTAGCATTGTTATGGTTTGCTGACTATTATGTAGAATTCATAGAAGCACGTTTAGATAGTAATATCACTGCA
>MK128995.1-African-swine-fever-virus-isolate-China/2018/AnhuiXCGQ-complete-genome_19068
TGACTATTATGTAGAATTCATAGAAGCACGTTTAGATAGTAATATCACTGCAGTGTAGATTATGAAATACATACTAAACT
>MK128995.1-African-swine-fever-virus-isolate-China/2018/AnhuiXCGQ-complete-genome_19096
CGTTTAGATAGTAATATCACTGCAGTGTAGATTATGAAATACATACTAAACTAATTTCAGTATATTTTTTTTGTTCATAT
>MK128995.1-African-swine-fever-virus-isolate-China/2018/AnhuiXCGQ-complete-genome_19124
AGATTATGAAATACATACTAAACTAATTTCAGTATATTTTTTTTGTTCATATAAGTTAAGGTACAAAAATGATTAAACAT
>MK128995.1-African-swine-fever-virus-isolate-China/2018/AnhuiXCGQ-complete-genome_19152
TCAGTATATTTTTTTTGTTCATATAAGTTAAGGTACAAAAATGATTAAACATTGCAAAAAAAGAAAATCACAATGCTATT
>MK128995.1-African-swine-fever-virus-isolate-China/2018/AnhuiXCGQ-complete-genome_19180
TAAGGTACAAAAATGATTAAACATTGCAAAAAAAGAAAATCACAATGCTATTATACATAGTGATCATAGTGGCTTGTATC
>MK128995.1-African-swine-fever-virus-isolate-China/2018/AnhuiXCGQ-complete-genome_19208
AAAAAAGAAAATCACAATGCTATTATACATAGTGATCATAGTGGCTTGTATCATTTCTAAACTAGTTCCAAATGAATATT
>MK128995.1-African-swine-fever-virus-isolate-China/2018/AnhuiXCGQ-complete-genome_19236
ATAGTGATCATAGTGGCTTGTATCATTTCTAAACTAGTTCCAAATGAATATTGGGCAATACATCTATTTTTTATCATTAT
>MK128995.1-African-swine-fever-virus-isolate-China/2018/AnhuiXCGQ-complete-genome_19264
CTAAACTAGTTCCAAATGAATATTGGGCAATACATCTATTTTTTATCATTATGATTTTTATGGTATATATGTATGAAAAG
>MK128995.1-African-swine-fever-virus-isolate-China/2018/AnhuiXCGQ-complete-genome_19292
AATACATCTATTTTTTATCATTATGATTTTTATGGTATATATGTATGAAAAGTTAGATATACATCAAAAATCTCAGTTCT
>MK128995.1-African-swine-fever-virus-isolate-China/2018/AnhuiXCGQ-complete-genome_19320
TTTATGGTATATATGTATGAAAAGTTAGATATACATCAAAAATCTCAGTTCTGGAATTATACCATGTCAGGCTTATCTGG
>MK128995.1-African-swine-fever-virus-isolate-China/2018/AnhuiXCGQ-complete-genome_19348
ATATACATCAAAAATCTCAGTTCTGGAATTATACCATGTCAGGCTTATCTGGACATAACGTACAGGTAACATGTAAGTGT
>MK128995.1-African-swine-fever-virus-isolate-China/2018/AnhuiXCGQ-complete-genome_19376
TTATACCATGTCAGGCTTATCTGGACATAACGTACAGGTAACATGTAAGTGTTACTAAATACTATGAAGTATCTATTTTT
>MK128995.1-African-swine-fever-virus-isolate-China/2018/AnhuiXCGQ-complete-genome_19404
AACGTACAGGTAACATGTAAGTGTTACTAAATACTATGAAGTATCTATTTTTTTTTGTTGTAAAAAAAAGAACTTGATAG
>MK128995.1-African-swine-fever-virus-isolate-China/2018/AnhuiXCGQ-complete-genome_19432
AAATACTATGAAGTATCTATTTTTTTTTGTTGTAAAAAAAAGAACTTGATAGTATTTTTTAAAAAATAAAATAATTAATT
>MK128995.1-African-swine-fever-virus-isolate-China/2018/AnhuiXCGQ-complete-genome_19460
GTTGTAAAAAAAAGAACTTGATAGTATTTTTTAAAAAATAAAATAATTAATTGTACGTCAACTTCCTTATTTTATTCTTT
>MK128995.1-African-swine-fever-virus-isolate-China/2018/AnhuiXCGQ-complete-genome_19488
TTTTAAAAAATAAAATAATTAATTGTACGTCAACTTCCTTATTTTATTCTTTAAAAATAACTCGTAAGTATTATTTATCT
>MK128995.1-African-swine-fever-virus-isolate-China/2018/AnhuiXCGQ-complete-genome_19516
GTCAACTTCCTTATTTTATTCTTTAAAAATAACTCGTAAGTATTATTTATCTATTTTTTGAAAAAATAGATGTAATCGGT
>MK128995.1-African-swine-fever-virus-isolate-China/2018/AnhuiXCGQ-complete-genome_19544
ATAACTCGTAAGTATTATTTATCTATTTTTTGAAAAAATAGATGTAATCGGTTTCATCATTTAGGTGTGTATTTCTTTTT
>MK128995.1-African-swine-fever-virus-isolate-China/2018/AnhuiXCGQ-complete-genome_19572
TTTGAAAAAATAGATGTAATCGGTTTCATCATTTAGGTGTGTATTTCTTTTTAGCATCTATCAAGAATTCATTGTTTAGT
>MK128995.1-African-swine-fever-virus-isolate-China/2018/AnhuiXCGQ-complete-genome_19600
TCATTTAGGTGTGTATTTCTTTTTAGCATCTATCAAGAATTCATTGTTTAGTGATATGAAAACAATGAATGATCATTATC
>MK128995.1-African-swine-fever-virus-isolate-China/2018/AnhuiXCGQ-complete-genome_19628
TCTATCAAGAATTCATTGTTTAGTGATATGAAAACAATGAATGATCATTATCTTCTATTTAACAACCACCTAAATAAATG
>MK128995.1-African-swine-fever-virus-isolate-China/2018/AnhuiXCGQ-complete-genome_19656
TGAAAACAATGAATGATCATTATCTTCTATTTAACAACCACCTAAATAAATGAACGTCTTTTTCATCTTAACTGATTACC
>MK128995.1-African-swine-fever-virus-isolate-China/2018/AnhuiXCGQ-complete-genome_19684
ATTTAACAACCACCTAAATAAATGAACGTCTTTTTCATCTTAACTGATTACCAAAAGTTATTTTGCGAAAAGGCATACAT
>MK128995.1-African-swine-fever-virus-isolate-China/2018/AnhuiXCGQ-complete-genome_19712
TCTTTTTCATCTTAACTGATTACCAAAAGTTATTTTGCGAAAAGGCATACATATGATCAATATCAGACCTACAATGAATA
>MK128995.1-African-swine-fever-virus-isolate-China/2018/AnhuiXCGQ-complete-genome_19740
GTTATTTTGCGAAAAGGCATACATATGATCAATATCAGACCTACAATGAATATTTCCATAATATCCCTTTATTGTAATAA
>MK128995.1-African-swine-fever-virus-isolate-China/2018/AnhuiXCGQ-complete-genome_19768
TCAATATCAGACCTACAATGAATATTTCCATAATATCCCTTTATTGTAATAATTCTATTTTTGCATTCCGATATCTCATC
>MK128995.1-African-swine-fever-virus-isolate-China/2018/AnhuiXCGQ-complete-genome_19796
CATAATATCCCTTTATTGTAATAATTCTATTTTTGCATTCCGATATCTCATCATCTGTGCTATTATATGTTTCCATAACT
>MK128995.1-African-swine-fever-virus-isolate-China/2018/AnhuiXCGQ-complete-genome_19824
ATTTTTGCATTCCGATATCTCATCATCTGTGCTATTATATGTTTCCATAACTGTTTCATCATCAAACATAAATCCTGTTA
>MK128995.1-African-swine-fever-virus-isolate-China/2018/AnhuiXCGQ-complete-genome_19852
GTGCTATTATATGTTTCCATAACTGTTTCATCATCAAACATAAATCCTGTTAAATAGGCAAAAGACTTTAATCCCGGATA
>MK128995.1-African-swine-fever-virus-isolate-China/2018/AnhuiXCGQ-complete-genome_19880
CATCATCAAACATAAATCCTGTTAAATAGGCAAAAGACTTTAATCCCGGATAGATTTTTACCATTTTCCTGAGAGCCGTG
>MK128995.1-African-swine-fever-virus-isolate-China/2018/AnhuiXCGQ-complete-genome_19908
GGCAAAAGACTTTAATCCCGGATAGATTTTTACCATTTTCCTGAGAGCCGTGTATAGCTTGTAATAAATGGCCAAAAATA
>MK128995.1-African-swine-fever-virus-isolate-China/2018/AnhuiXCGQ-complete-genome_19936
TTTACCATTTTCCTGAGAGCCGTGTATAGCTTGTAATAAATGGCCAAAAATATGCAATAAAGCGTAGAAAGAGAGTAATT
>MK128995.1-African-swine-fever-virus-isolate-China/2018/AnhuiXCGQ-complete-genome_19964
GCTTGTAATAAATGGCCAAAAATATGCAATAAAGCGTAGAAAGAGAGTAATTTTTGGCATAAAAGATTTTGAAGGTTTGA
>MK128995.1-African-swine-fever-virus-isolate-China/2018/AnhuiXCGQ-complete-genome_19992
ATAAAGCGTAGAAAGAGAGTAATTTTTGGCATAAAAGATTTTGAAGGTTTGATGAATGGCTAAATCGCATATAATATAAG
>MK128995.1-African-swine-fever-virus-isolate-China/2018/AnhuiXCGQ-complete-genome_20020
GCATAAAAGATTTTGAAGGTTTGATGAATGGCTAAATCGCATATAATATAAGATACGATTTTAAAGCGCACCTGTTCACG
>MK128995.1-African-swine-fever-virus-isolate-China/2018/AnhuiXCGQ-complete-genome_20048
TGGCTAAATCGCATATAATATAAGATACGATTTTAAAGCGCACCTGTTCACGCAGATTTGTTGAAAAATTCGTGGAAAGA
>MK128995.1-African-swine-fever-virus-isolate-China/2018/AnhuiXCGQ-complete-genome_20076
GATTTTAAAGCGCACCTGTTCACGCAGATTTGTTGAAAAATTCGTGGAAAGATTTAACAAATAAAAGGTTATTAATAGTT
>MK128995.1-African-swine-fever-virus-isolate-China/2018/AnhuiXCGQ-complete-genome_20104
TTTGTTGAAAAATTCGTGGAAAGATTTAACAAATAAAAGGTTATTAATAGTTGCTCATCATTCCCCTTATACGACATCGT
>MK128995.1-African-swine-fever-virus-isolate-China/2018/AnhuiXCGQ-complete-genome_20132
ACAAATAAAAGGTTATTAATAGTTGCTCATCATTCCCCTTATACGACATCGTCAGACGCTCTAATATTTTACTACTAGGC
>MK128995.1-African-swine-fever-virus-isolate-China/2018/AnhuiXCGQ-complete-genome_20160
ATCATTCCCCTTATACGACATCGTCAGACGCTCTAATATTTTACTACTAGGCACATCTGCCACATGTTGAACATTTAAAG
>MK128995.1-African-swine-fever-virus-isolate-China/2018/AnhuiXCGQ-complete-genome_20188
CGCTCTAATATTTTACTACTAGGCACATCTGCCACATGTTGAACATTTAAAGCCTGTTCTTCTTCTGTGTTACGGCAAAA
>MK128995.1-African-swine-fever-virus-isolate-China/2018/AnhuiXCGQ-complete-genome_20216
CTGCCACATGTTGAACATTTAAAGCCTGTTCTTCTTCTGTGTTACGGCAAAAGAGCCGTGCGTATTCAGGTGAAGCTCCC
>MK128995.1-African-swine-fever-virus-isolate-China/2018/AnhuiXCGQ-complete-genome_20244
TTCTTCTTCTGTGTTACGGCAAAAGAGCCGTGCGTATTCAGGTGAAGCTCCCCAGGATAACAACGTCCTTGCTACGGCTA
>MK128995.1-African-swine-fever-virus-isolate-China/2018/AnhuiXCGQ-complete-genome_20272
CGTGCGTATTCAGGTGAAGCTCCCCAGGATAACAACGTCCTTGCTACGGCTAAATTTTTTTTGACGATGACTTTTATCAG
>MK128995.1-African-swine-fever-virus-isolate-China/2018/AnhuiXCGQ-complete-genome_20300
ATAACAACGTCCTTGCTACGGCTAAATTTTTTTTGACGATGACTTTTATCAGAAATAAGTCTTTATTTTTGCATTGATCA
>MK128995.1-African-swine-fever-virus-isolate-China/2018/AnhuiXCGQ-complete-genome_20328
TTTTTTGACGATGACTTTTATCAGAAATAAGTCTTTATTTTTGCATTGATCACTATGCGAATTTGTATAGTTGACGCCGT
>MK128995.1-African-swine-fever-virus-isolate-China/2018/AnhuiXCGQ-complete-genome_20356
AAGTCTTTATTTTTGCATTGATCACTATGCGAATTTGTATAGTTGACGCCGTTGCATTGAGTACATTGATATAATGTTTT
>MK128995.1-African-swine-fever-virus-isolate-China/2018/AnhuiXCGQ-complete-genome_20384
GCGAATTTGTATAGTTGACGCCGTTGCATTGAGTACATTGATATAATGTTTTACAATTCCAGCGTAGCCCTAAATGGTAT
>MK128995.1-African-swine-fever-virus-isolate-China/2018/AnhuiXCGQ-complete-genome_20412
TTGAGTACATTGATATAATGTTTTACAATTCCAGCGTAGCCCTAAATGGTATAAAAGAACTGTATTTTCGACATAAGCAT
>MK128995.1-African-swine-fever-virus-isolate-China/2018/AnhuiXCGQ-complete-genome_20440
TTCCAGCGTAGCCCTAAATGGTATAAAAGAACTGTATTTTCGACATAAGCATGCTGATTAACGATGTTTTTGAGACAACA
>MK128995.1-African-swine-fever-virus-isolate-China/2018/AnhuiXCGQ-complete-genome_20468
GAACTGTATTTTCGACATAAGCATGCTGATTAACGATGTTTTTGAGACAACACGTCGTTAAGGACACCATATTGTCTCCA
>MK128995.1-African-swine-fever-virus-isolate-China/2018/AnhuiXCGQ-complete-genome_20496
ATTAACGATGTTTTTGAGACAACACGTCGTTAAGGACACCATATTGTCTCCAATTTGTTAGATAAAAGTCTTTACTAAAA
>MK128995.1-African-swine-fever-virus-isolate-China/2018/AnhuiXCGQ-complete-genome_20524
GTTAAGGACACCATATTGTCTCCAATTTGTTAGATAAAAGTCTTTACTAAAAAAATAGATTTTTAGTTTTAACAATCGAG
>MK128995.1-African-swine-fever-virus-isolate-China/2018/AnhuiXCGQ-complete-genome_20552
GTTAGATAAAAGTCTTTACTAAAAAAATAGATTTTTAGTTTTAACAATCGAGATTTTATTATTTGGATGCATCATCAAAA
>MK128995.1-African-swine-fever-virus-isolate-China/2018/AnhuiXCGQ-complete-genome_20580
AGATTTTTAGTTTTAACAATCGAGATTTTATTATTTGGATGCATCATCAAAAAGATTTATAAGTATAAGAGGTTGTATAA
>MK128995.1-African-swine-fever-virus-isolate-China/2018/AnhuiXCGQ-complete-genome_20608
TATTATTTGGATGCATCATCAAAAAGATTTATAAGTATAAGAGGTTGTATAAGAAAAAAAATGATGTTATACTATTTATG
>MK128995.1-African-swine-fever-virus-isolate-China/2018/AnhuiXCGQ-complete-genome_20636
TTATAAGTATAAGAGGTTGTATAAGAAAAAAAATGATGTTATACTATTTATGTTAAAATTTAATTTATCATATAAAAAGT
>MK128995.1-African-swine-fever-virus-isolate-China/2018/AnhuiXCGQ-complete-genome_20664
AAAAATGATGTTATACTATTTATGTTAAAATTTAATTTATCATATAAAAAGTACAGATTTAATCAGTTGGTTAAACTATT
>MK128995.1-African-swine-fever-virus-isolate-China/2018/AnhuiXCGQ-complete-genome_20692
AATTTAATTTATCATATAAAAAGTACAGATTTAATCAGTTGGTTAAACTATTTAGTTAATTAAACTAAATAGTTTAACCA
>MK128995.1-African-swine-fever-virus-isolate-China/2018/AnhuiXCGQ-complete-genome_20720
ATTTAATCAGTTGGTTAAACTATTTAGTTAATTAAACTAAATAGTTTAACCATTTAGTCAGACTACTTGGTTAGCAATGT
>MK128995.1-African-swine-fever-virus-isolate-China/2018/AnhuiXCGQ-complete-genome_20748
TAATTAAACTAAATAGTTTAACCATTTAGTCAGACTACTTGGTTAGCAATGTTTGAGCTTTCTTCCATTCTTATCCGGGG
>MK128995.1-African-swine-fever-virus-isolate-China/2018/AnhuiXCGQ-complete-genome_20776
GTCAGACTACTTGGTTAGCAATGTTTGAGCTTTCTTCCATTCTTATCCGGGGGGGGGGTCCTAATCGTTCTAATACTATT
>MK128995.1-African-swine-fever-virus-isolate-China/2018/AnhuiXCGQ-complete-genome_20804
GCTTTCTTCCATTCTTATCCGGGGGGGGGGTCCTAATCGTTCTAATACTATTGTGGATAGTTGAATATAATGAAGACTTT
>MK128995.1-African-swine-fever-virus-isolate-China/2018/AnhuiXCGQ-complete-genome_20832
GGTCCTAATCGTTCTAATACTATTGTGGATAGTTGAATATAATGAAGACTTTATAGATGCTATAATGATGAATTCTAGTA
>MK128995.1-African-swine-fever-virus-isolate-China/2018/AnhuiXCGQ-complete-genome_20860
ATAGTTGAATATAATGAAGACTTTATAGATGCTATAATGATGAATTCTAGTATGCCTGTATAAAATAATTAACCTTTTTG
>MK128995.1-African-swine-fever-virus-isolate-China/2018/AnhuiXCGQ-complete-genome_20888
ATGCTATAATGATGAATTCTAGTATGCCTGTATAAAATAATTAACCTTTTTGATCAAAATTTAATTTTTTTATAAAAAGC
>MK128995.1-African-swine-fever-virus-isolate-China/2018/AnhuiXCGQ-complete-genome_20916
TGTATAAAATAATTAACCTTTTTGATCAAAATTTAATTTTTTTATAAAAAGCTACAGAGTAGTGTTTTATTAAACGTGGC
>MK128995.1-African-swine-fever-virus-isolate-China/2018/AnhuiXCGQ-complete-genome_20944
AAATTTAATTTTTTTATAAAAAGCTACAGAGTAGTGTTTTATTAAACGTGGCTTATTTAAAAGTTACACAATGTTAAAAT
>MK128995.1-African-swine-fever-virus-isolate-China/2018/AnhuiXCGQ-complete-genome_20972
GAGTAGTGTTTTATTAAACGTGGCTTATTTAAAAGTTACACAATGTTAAAATCTCTACTTACTTTAATTCTTTGTGGGGT
>MK128995.1-African-swine-fever-virus-isolate-China/2018/AnhuiXCGQ-complete-genome_21000
TTAAAAGTTACACAATGTTAAAATCTCTACTTACTTTAATTCTTTGTGGGGTTTTATTAACTTTATCCATATTATGGCTT
>MK128995.1-African-swine-fever-virus-isolate-China/2018/AnhuiXCGQ-complete-genome_21028
ACTTACTTTAATTCTTTGTGGGGTTTTATTAACTTTATCCATATTATGGCTTACTACTTACCATGTAGAACTTATAGAGG
>MK128995.1-African-swine-fever-virus-isolate-China/2018/AnhuiXCGQ-complete-genome_21056
TTAACTTTATCCATATTATGGCTTACTACTTACCATGTAGAACTTATAGAGGCAATAGATGATTTCTACGACTGAAATAT
>MK128995.1-African-swine-fever-virus-isolate-China/2018/AnhuiXCGQ-complete-genome_21084
CTTACCATGTAGAACTTATAGAGGCAATAGATGATTTCTACGACTGAAATATAGAATAGTCCATTTTCTATTTGTAAAAT
>MK128995.1-African-swine-fever-virus-isolate-China/2018/AnhuiXCGQ-complete-genome_21112
AGATGATTTCTACGACTGAAATATAGAATAGTCCATTTTCTATTTGTAAAATAATGATTTATATTCTTTCCTAAAAATGA
>MK128995.1-African-swine-fever-virus-isolate-China/2018/AnhuiXCGQ-complete-genome_21140
TAGTCCATTTTCTATTTGTAAAATAATGATTTATATTCTTTCCTAAAAATGATACTTTATATGGTTTGAAAACAAATATT
>MK128995.1-African-swine-fever-virus-isolate-China/2018/AnhuiXCGQ-complete-genome_21168
ATTTATATTCTTTCCTAAAAATGATACTTTATATGGTTTGAAAACAAATATTAACAACTTGATTTTTTTTTCTATAAATA
>MK128995.1-African-swine-fever-virus-isolate-China/2018/AnhuiXCGQ-complete-genome_21196
TTATATGGTTTGAAAACAAATATTAACAACTTGATTTTTTTTTCTATAAATAAACTATAAATGAAAATAGTAAAACTCAT
>MK128995.1-African-swine-fever-virus-isolate-China/2018/AnhuiXCGQ-complete-genome_21224
ACTTGATTTTTTTTTCTATAAATAAACTATAAATGAAAATAGTAAAACTCATAGAGTCTTATAAGTGAACATCTTCATAA
>MK128995.1-African-swine-fever-virus-isolate-China/2018/AnhuiXCGQ-complete-genome_21252
ATAAATGAAAATAGTAAAACTCATAGAGTCTTATAAGTGAACATCTTCATAATGTTACTCAAACGTTGGACTATTAAAAA
>MK128995.1-African-swine-fever-virus-isolate-China/2018/AnhuiXCGQ-complete-genome_21280
TCTTATAAGTGAACATCTTCATAATGTTACTCAAACGTTGGACTATTAAAAAATATTCCGTGTGCATTATTGCTTTTAAT
>MK128995.1-African-swine-fever-virus-isolate-China/2018/AnhuiXCGQ-complete-genome_21308
ACTCAAACGTTGGACTATTAAAAAATATTCCGTGTGCATTATTGCTTTTAATCAGTATGATTACTTTATACGAAGCCGCT
>MK128995.1-African-swine-fever-virus-isolate-China/2018/AnhuiXCGQ-complete-genome_21336
TCCGTGTGCATTATTGCTTTTAATCAGTATGATTACTTTATACGAAGCCGCTATTAAAACGCTTATCACACACCGAAAAC
>MK128995.1-African-swine-fever-virus-isolate-China/2018/AnhuiXCGQ-complete-genome_21364
ATGATTACTTTATACGAAGCCGCTATTAAAACGCTTATCACACACCGAAAACAAATTTTAAAACACCCCGATAGCCGTGA
>MK128995.1-African-swine-fever-virus-isolate-China/2018/AnhuiXCGQ-complete-genome_21392
AAACGCTTATCACACACCGAAAACAAATTTTAAAACACCCCGATAGCCGTGAAATTTTACTAGCTTTGGGGTTGTACTGG
>MK128995.1-African-swine-fever-virus-isolate-China/2018/AnhuiXCGQ-complete-genome_21420
TTTAAAACACCCCGATAGCCGTGAAATTTTACTAGCTTTGGGGTTGTACTGGGATAAAACTCATATTCTTGTTAAATGTC
>MK128995.1-African-swine-fever-virus-isolate-China/2018/AnhuiXCGQ-complete-genome_21448
TTACTAGCTTTGGGGTTGTACTGGGATAAAACTCATATTCTTGTTAAATGTCGTGAATGTGGGAATATGAGTCTTACCGG
>MK128995.1-African-swine-fever-virus-isolate-China/2018/AnhuiXCGQ-complete-genome_21476
AAACTCATATTCTTGTTAAATGTCGTGAATGTGGGAATATGAGTCTTACCGGAAAACACAGTACAAAATGTATTAACATT
>MK128995.1-African-swine-fever-virus-isolate-China/2018/AnhuiXCGQ-complete-genome_21504
ATGTGGGAATATGAGTCTTACCGGAAAACACAGTACAAAATGTATTAACATTAATTGTCTACTTATTCTTGCCATAAAAA
>MK128995.1-African-swine-fever-virus-isolate-China/2018/AnhuiXCGQ-complete-genome_21532
CACAGTACAAAATGTATTAACATTAATTGTCTACTTATTCTTGCCATAAAAAAAAAGAATAAGCGTATTGTTGATACCTT
>MK128995.1-African-swine-fever-virus-isolate-China/2018/AnhuiXCGQ-complete-genome_21560
GTCTACTTATTCTTGCCATAAAAAAAAAGAATAAGCGTATTGTTGATACCTTGATAGGAATGGGCGCGGATGTAACATAT
>MK128995.1-African-swine-fever-virus-isolate-China/2018/AnhuiXCGQ-complete-genome_21588
GAATAAGCGTATTGTTGATACCTTGATAGGAATGGGCGCGGATGTAACATATATACATCTTTTAAAGAATAAGATAAAAC
>MK128995.1-African-swine-fever-virus-isolate-China/2018/AnhuiXCGQ-complete-genome_21616
GGAATGGGCGCGGATGTAACATATATACATCTTTTAAAGAATAAGATAAAACTGTCATACAACCAGCTGTCTATGCTTAA
>MK128995.1-African-swine-fever-virus-isolate-China/2018/AnhuiXCGQ-complete-genome_21644
ATCTTTTAAAGAATAAGATAAAACTGTCATACAACCAGCTGTCTATGCTTAAAAGCAACTCGCAGATTTCATTGAAGGAG
>MK128995.1-African-swine-fever-virus-isolate-China/2018/AnhuiXCGQ-complete-genome_21672
ATACAACCAGCTGTCTATGCTTAAAAGCAACTCGCAGATTTCATTGAAGGAGCTTCATGCTATATGCTATCTTTTATATG
>MK128995.1-African-swine-fever-virus-isolate-China/2018/AnhuiXCGQ-complete-genome_21700
AACTCGCAGATTTCATTGAAGGAGCTTCATGCTATATGCTATCTTTTATATGGTCGGCTTCCCAAAAAAATTAAACAAGG
>MK128995.1-African-swine-fever-virus-isolate-China/2018/AnhuiXCGQ-complete-genome_21728
ATGCTATATGCTATCTTTTATATGGTCGGCTTCCCAAAAAAATTAAACAAGGGATGCGACTGTGTAAAACAATGGCGGGA
>MK128995.1-African-swine-fever-virus-isolate-China/2018/AnhuiXCGQ-complete-genome_21756
GCTTCCCAAAAAAATTAAACAAGGGATGCGACTGTGTAAAACAATGGCGGGACTATGTGGTGAACTTTTATGTGCATTTT
>MK128995.1-African-swine-fever-virus-isolate-China/2018/AnhuiXCGQ-complete-genome_21784
CGACTGTGTAAAACAATGGCGGGACTATGTGGTGAACTTTTATGTGCATTTTTAGCTCCGTAAATGATAATATGTATTTA
>MK128995.1-African-swine-fever-virus-isolate-China/2018/AnhuiXCGQ-complete-genome_21812
GTGGTGAACTTTTATGTGCATTTTTAGCTCCGTAAATGATAATATGTATTTAAAACAAACAGATATTACCAAAATATATT
>MK128995.1-African-swine-fever-virus-isolate-China/2018/AnhuiXCGQ-complete-genome_21840
TCCGTAAATGATAATATGTATTTAAAACAAACAGATATTACCAAAATATATTCTATGTACATAATATCTGGGAAATTATT
>MK128995.1-African-swine-fever-virus-isolate-China/2018/AnhuiXCGQ-complete-genome_21868
AAACAGATATTACCAAAATATATTCTATGTACATAATATCTGGGAAATTATTTTTTTTTCTCATACCCTTAAATATAAAA
>MK128995.1-African-swine-fever-virus-isolate-China/2018/AnhuiXCGQ-complete-genome_21896
GTACATAATATCTGGGAAATTATTTTTTTTTCTCATACCCTTAAATATAAAAATATTGGGTTTCTTCACTAAACTTTAGA
>MK128995.1-African-swine-fever-virus-isolate-China/2018/AnhuiXCGQ-complete-genome_21924
TTTCTCATACCCTTAAATATAAAAATATTGGGTTTCTTCACTAAACTTTAGAGGTAAAAATTTTTCTTTGTTTTGCACCA
>MK128995.1-African-swine-fever-virus-isolate-China/2018/AnhuiXCGQ-complete-genome_21952
TGGGTTTCTTCACTAAACTTTAGAGGTAAAAATTTTTCTTTGTTTTGCACCATCATGTATGGGTTTAGGCTGTCCCAGGG
>MK128995.1-African-swine-fever-virus-isolate-China/2018/AnhuiXCGQ-complete-genome_21980
AAAATTTTTCTTTGTTTTGCACCATCATGTATGGGTTTAGGCTGTCCCAGGGATTGTTTATTTGAATATTTCCTAAATAG
>MK128995.1-African-swine-fever-virus-isolate-China/2018/AnhuiXCGQ-complete-genome_22008
GTATGGGTTTAGGCTGTCCCAGGGATTGTTTATTTGAATATTTCCTAAATAGGAACACAACGCCATGATCATATATCTTT
>MK128995.1-African-swine-fever-virus-isolate-China/2018/AnhuiXCGQ-complete-genome_22036
TTTATTTGAATATTTCCTAAATAGGAACACAACGCCATGATCATATATCTTTCATTCTGGTAAGCTTTTTGATACATCTT
>MK128995.1-African-swine-fever-virus-isolate-China/2018/AnhuiXCGQ-complete-genome_22064
ACAACGCCATGATCATATATCTTTCATTCTGGTAAGCTTTTTGATACATCTTCAAAGATGCCGTACCTCCGAGTGTGTAA
>MK128995.1-African-swine-fever-virus-isolate-China/2018/AnhuiXCGQ-complete-genome_22092
CTGGTAAGCTTTTTGATACATCTTCAAAGATGCCGTACCTCCGAGTGTGTAACAGCAAACAAACGTCCGTACTTTTCCAT
>MK128995.1-African-swine-fever-virus-isolate-China/2018/AnhuiXCGQ-complete-genome_22120
GATGCCGTACCTCCGAGTGTGTAACAGCAAACAAACGTCCGTACTTTTCCATGGGTCGCAGCCCATTCCATTCCGTAGCT
>MK128995.1-African-swine-fever-virus-isolate-China/2018/AnhuiXCGQ-complete-genome_22148
AAACAAACGTCCGTACTTTTCCATGGGTCGCAGCCCATTCCATTCCGTAGCTCAGCATCTTTTGCTGTATTTTTTTATTC
>MK128995.1-African-swine-fever-virus-isolate-China/2018/AnhuiXCGQ-complete-genome_22176
CGCAGCCCATTCCATTCCGTAGCTCAGCATCTTTTGCTGTATTTTTTTATTCGCTTTATAAAAAAAGTTTTTCATCCATT
>MK128995.1-African-swine-fever-virus-isolate-China/2018/AnhuiXCGQ-complete-genome_22204
ATCTTTTGCTGTATTTTTTTATTCGCTTTATAAAAAAAGTTTTTCATCCATTCCACGTTCTCATAAAAACAGGCACTTAA
>MK128995.1-African-swine-fever-virus-isolate-China/2018/AnhuiXCGQ-complete-genome_22232
TATAAAAAAAGTTTTTCATCCATTCCACGTTCTCATAAAAACAGGCACTTAAAAAGAGCACTAGGGGTAGTGTAGTCTTA
>MK128995.1-African-swine-fever-virus-isolate-China/2018/AnhuiXCGQ-complete-genome_22260
GTTCTCATAAAAACAGGCACTTAAAAAGAGCACTAGGGGTAGTGTAGTCTTATTATAGAATGTAGGAATGTATGTTTTAG
>MK128995.1-African-swine-fever-virus-isolate-China/2018/AnhuiXCGQ-complete-genome_22288
AGCACTAGGGGTAGTGTAGTCTTATTATAGAATGTAGGAATGTATGTTTTAGTTATTTTTTTCAACGCGTGTTCCATACT
>MK128995.1-African-swine-fever-virus-isolate-China/2018/AnhuiXCGQ-complete-genome_22316
AGAATGTAGGAATGTATGTTTTAGTTATTTTTTTCAACGCGTGTTCCATACTATGTTTTACCGCCATAAAAATACAAAAC
>MK128995.1-African-swine-fever-virus-isolate-China/2018/AnhuiXCGQ-complete-genome_22344
TTTTTTCAACGCGTGTTCCATACTATGTTTTACCGCCATAAAAATACAAAACCAATACCAACTTTTTCTATAAAAGGTTT
>MK128995.1-African-swine-fever-virus-isolate-China/2018/AnhuiXCGQ-complete-genome_22372
TTTACCGCCATAAAAATACAAAACCAATACCAACTTTTTCTATAAAAGGTTTTGCTGTACACATATAAACGAGCAAAATA
>MK128995.1-African-swine-fever-virus-isolate-China/2018/AnhuiXCGQ-complete-genome_22400
ACCAACTTTTTCTATAAAAGGTTTTGCTGTACACATATAAACGAGCAAAATATATTTCAAACTCTATATTCTTTTTATAA
>MK128995.1-African-swine-fever-virus-isolate-China/2018/AnhuiXCGQ-complete-genome_22428
GTACACATATAAACGAGCAAAATATATTTCAAACTCTATATTCTTTTTATAAAAAAACTCGAGACAGTCGTTTATGTTAC
>MK128995.1-African-swine-fever-virus-isolate-China/2018/AnhuiXCGQ-complete-genome_22456
TCAAACTCTATATTCTTTTTATAAAAAAACTCGAGACAGTCGTTTATGTTACGACTTTTTCTAAATACCTCAAAAACAGT
>MK128995.1-African-swine-fever-virus-isolate-China/2018/AnhuiXCGQ-complete-genome_22484
ACTCGAGACAGTCGTTTATGTTACGACTTTTTCTAAATACCTCAAAAACAGTAATTAATTCACTGTCGCTGTGGAAATGT
>MK128995.1-African-swine-fever-virus-isolate-China/2018/AnhuiXCGQ-complete-genome_22512
TTTTCTAAATACCTCAAAAACAGTAATTAATTCACTGTCGCTGTGGAAATGTTCGTAAGCTAACTGTTTAATGTCTTTAG
>MK128995.1-African-swine-fever-virus-isolate-China/2018/AnhuiXCGQ-complete-genome_22540
AATTCACTGTCGCTGTGGAAATGTTCGTAAGCTAACTGTTTAATGTCTTTAGGGGTCAATTCTTTTTTTGGGAGCAGTGG
>MK128995.1-African-swine-fever-virus-isolate-China/2018/AnhuiXCGQ-complete-genome_22568
AAGCTAACTGTTTAATGTCTTTAGGGGTCAATTCTTTTTTTGGGAGCAGTGGTTTGAGATTCGGCAAAGGTCGTCTAAAG
>MK128995.1-African-swine-fever-virus-isolate-China/2018/AnhuiXCGQ-complete-genome_22596
CAATTCTTTTTTTGGGAGCAGTGGTTTGAGATTCGGCAAAGGTCGTCTAAAGTAGTGAGCGAACTTTTCATTCGCTCCCC
>MK128995.1-African-swine-fever-virus-isolate-China/2018/AnhuiXCGQ-complete-genome_22624
AGATTCGGCAAAGGTCGTCTAAAGTAGTGAGCGAACTTTTCATTCGCTCCCCAACACAAAAGCCGATAAGCCAGCATGTA
>MK128995.1-African-swine-fever-virus-isolate-China/2018/AnhuiXCGQ-complete-genome_22652
GAGCGAACTTTTCATTCGCTCCCCAACACAAAAGCCGATAAGCCAGCATGTAGTTATCACGTTTTACCGCGTAAATAAGC
>MK128995.1-African-swine-fever-virus-isolate-China/2018/AnhuiXCGQ-complete-genome_22680
CAAAAGCCGATAAGCCAGCATGTAGTTATCACGTTTTACCGCGTAAATAAGCAAATAGTTTATATTGATACATGTACCAT
>MK128995.1-African-swine-fever-virus-isolate-China/2018/AnhuiXCGQ-complete-genome_22708
TCACGTTTTACCGCGTAAATAAGCAAATAGTTTATATTGATACATGTACCATGTTGCTGCCCGTTTGGACATATGTTGCC
>MK128995.1-African-swine-fever-virus-isolate-China/2018/AnhuiXCGQ-complete-genome_22736
AGTTTATATTGATACATGTACCATGTTGCTGCCCGTTTGGACATATGTTGCCGCATTCTGAACACTTATGAATGAGATCA
>MK128995.1-African-swine-fever-virus-isolate-China/2018/AnhuiXCGQ-complete-genome_22764
CTGCCCGTTTGGACATATGTTGCCGCATTCTGAACACTTATGAATGAGATCATAGTTCTTACAACATAACCCCAAACGGG
>MK128995.1-African-swine-fever-virus-isolate-China/2018/AnhuiXCGQ-complete-genome_22792
TCTGAACACTTATGAATGAGATCATAGTTCTTACAACATAACCCCAAACGGGTTAGTACTTCTTTGTCACGTTTTAAAAA
>MK128995.1-African-swine-fever-virus-isolate-China/2018/AnhuiXCGQ-complete-genome_22820
TCTTACAACATAACCCCAAACGGGTTAGTACTTCTTTGTCACGTTTTAAAAACTCGACATGATTCTTTAATGTTAATGCT
>MK128995.1-African-swine-fever-virus-isolate-China/2018/AnhuiXCGQ-complete-genome_22848
TACTTCTTTGTCACGTTTTAAAAACTCGACATGATTCTTTAATGTTAATGCTTTGAGCGCAATGTTAAATAAACTCTGCA
>MK128995.1-African-swine-fever-virus-isolate-China/2018/AnhuiXCGQ-complete-genome_22876
ACATGATTCTTTAATGTTAATGCTTTGAGCGCAATGTTAAATAAACTCTGCATTTTATTAAAATGAGGTTAGTATCATGT
>MK128995.1-African-swine-fever-virus-isolate-China/2018/AnhuiXCGQ-complete-genome_22904
GCGCAATGTTAAATAAACTCTGCATTTTATTAAAATGAGGTTAGTATCATGTTTTAGTATAAAATTTAGCGGCTGTTTAC
>MK128995.1-African-swine-fever-virus-isolate-China/2018/AnhuiXCGQ-complete-genome_22932
ATTAAAATGAGGTTAGTATCATGTTTTAGTATAAAATTTAGCGGCTGTTTACATAATGCTAAATAAACTTAACGTTCCTA
>MK128995.1-African-swine-fever-virus-isolate-China/2018/AnhuiXCGQ-complete-genome_22960
GTATAAAATTTAGCGGCTGTTTACATAATGCTAAATAAACTTAACGTTCCTACTAAACCAAAAAAAAATCAAATTGACTA
>MK128995.1-African-swine-fever-virus-isolate-China/2018/AnhuiXCGQ-complete-genome_22988
TGCTAAATAAACTTAACGTTCCTACTAAACCAAAAAAAAATCAAATTGACTAAGTCATAGAGAATTTGACGATGTTGGTA
>MK128995.1-African-swine-fever-virus-isolate-China/2018/AnhuiXCGQ-complete-genome_23016
ACCAAAAAAAAATCAAATTGACTAAGTCATAGAGAATTTGACGATGTTGGTAGGTAATTTTTTAACATGGTATATATTTT
>MK128995.1-African-swine-fever-virus-isolate-China/2018/AnhuiXCGQ-complete-genome_23044
ATAGAGAATTTGACGATGTTGGTAGGTAATTTTTTAACATGGTATATATTTTTTTAGGGTCGGTTATATTAGGTAATAAA
>MK128995.1-African-swine-fever-virus-isolate-China/2018/AnhuiXCGQ-complete-genome_23072
ATTTTTTAACATGGTATATATTTTTTTAGGGTCGGTTATATTAGGTAATAAAAGAGGACGTGCCGTTAAAGTATTTTGCT
>MK128995.1-African-swine-fever-virus-isolate-China/2018/AnhuiXCGQ-complete-genome_23100
GGGTCGGTTATATTAGGTAATAAAAGAGGACGTGCCGTTAAAGTATTTTGCTTAAGATCCTTTAGATCCTTACAAAAATA
>MK128995.1-African-swine-fever-virus-isolate-China/2018/AnhuiXCGQ-complete-genome_23128
GACGTGCCGTTAAAGTATTTTGCTTAAGATCCTTTAGATCCTTACAAAAATATAGATTGTTCGTCTGATGATGCCACTGT
>MK128995.1-African-swine-fever-virus-isolate-China/2018/AnhuiXCGQ-complete-genome_23156
ATCCTTTAGATCCTTACAAAAATATAGATTGTTCGTCTGATGATGCCACTGTGTTGCAGTGATGGCTTGATCAATATCAC
>MK128995.1-African-swine-fever-virus-isolate-China/2018/AnhuiXCGQ-complete-genome_23184
TTGTTCGTCTGATGATGCCACTGTGTTGCAGTGATGGCTTGATCAATATCACCTCCCAAGACAAAACAGTAGTATATCGT
>MK128995.1-African-swine-fever-virus-isolate-China/2018/AnhuiXCGQ-complete-genome_23212
CAGTGATGGCTTGATCAATATCACCTCCCAAGACAAAACAGTAGTATATCGTTAAAAAGTTGTAATCTTTCATACAAGCC
>MK128995.1-African-swine-fever-virus-isolate-China/2018/AnhuiXCGQ-complete-genome_23240
CAAGACAAAACAGTAGTATATCGTTAAAAAGTTGTAATCTTTCATACAAGCCAACTGCATCATTTTATCGATGTCCATAT
>MK128995.1-African-swine-fever-virus-isolate-China/2018/AnhuiXCGQ-complete-genome_23268
AAGTTGTAATCTTTCATACAAGCCAACTGCATCATTTTATCGATGTCCATATGAACGATCTTTTGCTCGTATATTTCATG
>MK128995.1-African-swine-fever-virus-isolate-China/2018/AnhuiXCGQ-complete-genome_23296
GCATCATTTTATCGATGTCCATATGAACGATCTTTTGCTCGTATATTTCATGAAGGTCAAATACATTGTTGAAGTAAATG
>MK128995.1-African-swine-fever-virus-isolate-China/2018/AnhuiXCGQ-complete-genome_23324
GATCTTTTGCTCGTATATTTCATGAAGGTCAAATACATTGTTGAAGTAAATGGCGCACATGAGTCGCCACATACTAAGGT
>MK128995.1-African-swine-fever-virus-isolate-China/2018/AnhuiXCGQ-complete-genome_23352
TCAAATACATTGTTGAAGTAAATGGCGCACATGAGTCGCCACATACTAAGGTGCCCATATGTTTGATAGAAAAAGGAGAT
>MK128995.1-African-swine-fever-virus-isolate-China/2018/AnhuiXCGQ-complete-genome_23380
ACATGAGTCGCCACATACTAAGGTGCCCATATGTTTGATAGAAAAAGGAGATAGCTCTTTTAAGCTTATATTTTACTGCT
>MK128995.1-African-swine-fever-virus-isolate-China/2018/AnhuiXCGQ-complete-genome_23408
ATATGTTTGATAGAAAAAGGAGATAGCTCTTTTAAGCTTATATTTTACTGCTATGGCATAGCAGTATTTAACGAATACGT
>MK128995.1-African-swine-fever-virus-isolate-China/2018/AnhuiXCGQ-complete-genome_23436
CTTTTAAGCTTATATTTTACTGCTATGGCATAGCAGTATTTAACGAATACGTTCATGGGTACATTATCTAAGATATAAAA
>MK128995.1-African-swine-fever-virus-isolate-China/2018/AnhuiXCGQ-complete-genome_23464
CATAGCAGTATTTAACGAATACGTTCATGGGTACATTATCTAAGATATAAAATATGAAAAACTTTAACTCTCGATGAATC
>MK128995.1-African-swine-fever-virus-isolate-China/2018/AnhuiXCGQ-complete-genome_23492
GGGTACATTATCTAAGATATAAAATATGAAAAACTTTAACTCTCGATGAATCTCTTCCCCCATTTCCTGTACATTTAGAG
>MK128995.1-African-swine-fever-virus-isolate-China/2018/AnhuiXCGQ-complete-genome_23520
AAAAACTTTAACTCTCGATGAATCTCTTCCCCCATTTCCTGTACATTTAGAGCTTCCAACATAGGATTTTTATCAAATAT
>MK128995.1-African-swine-fever-virus-isolate-China/2018/AnhuiXCGQ-complete-genome_23548
CCCCCATTTCCTGTACATTTAGAGCTTCCAACATAGGATTTTTATCAAATATTTCATGACATAAAATAATGTTATTGCTC
>MK128995.1-African-swine-fever-virus-isolate-China/2018/AnhuiXCGQ-complete-genome_23576
CAACATAGGATTTTTATCAAATATTTCATGACATAAAATAATGTTATTGCTCGTTTTATGACGCATTAAACCGGTGAAAA
>MK128995.1-African-swine-fever-virus-isolate-China/2018/AnhuiXCGQ-complete-genome_23604
TGACATAAAATAATGTTATTGCTCGTTTTATGACGCATTAAACCGGTGAAAATTTCCTTATTATTTAAACTATCTTTAGC
>MK128995.1-African-swine-fever-virus-isolate-China/2018/AnhuiXCGQ-complete-genome_23632
TATGACGCATTAAACCGGTGAAAATTTCCTTATTATTTAAACTATCTTTAGCTCCTAACTTTCGACACAGCTCCTGAGTT
>MK128995.1-African-swine-fever-virus-isolate-China/2018/AnhuiXCGQ-complete-genome_23660
CTTATTATTTAAACTATCTTTAGCTCCTAACTTTCGACACAGCTCCTGAGTTTGTTCCGTCCTAGCACAGGTCAGCCCAT
>MK128995.1-African-swine-fever-virus-isolate-China/2018/AnhuiXCGQ-complete-genome_23688
AACTTTCGACACAGCTCCTGAGTTTGTTCCGTCCTAGCACAGGTCAGCCCATAATAAATGTTTGCTCCCCACTCGGTGAA
>MK128995.1-African-swine-fever-virus-isolate-China/2018/AnhuiXCGQ-complete-genome_23716
CCGTCCTAGCACAGGTCAGCCCATAATAAATGTTTGCTCCCCACTCGGTGAACAGCCTTATTACGTCATAGTTATTTTCT
>MK128995.1-African-swine-fever-virus-isolate-China/2018/AnhuiXCGQ-complete-genome_23744
AATGTTTGCTCCCCACTCGGTGAACAGCCTTATTACGTCATAGTTATTTTCTTTTATGGCCATGATTAATGCCACATCAA
>MK128995.1-African-swine-fever-virus-isolate-China/2018/AnhuiXCGQ-complete-genome_23772
CTTATTACGTCATAGTTATTTTCTTTTATGGCCATGATTAATGCCACATCAAGATGAAGAAGTTCCCCCTTAAAGGGGGT
>MK128995.1-African-swine-fever-virus-isolate-China/2018/AnhuiXCGQ-complete-genome_23800
TGGCCATGATTAATGCCACATCAAGATGAAGAAGTTCCCCCTTAAAGGGGGTTGAGCTTAAAATAACGTAATTACAGTAG
>MK128995.1-African-swine-fever-virus-isolate-China/2018/AnhuiXCGQ-complete-genome_23828
AAGAAGTTCCCCCTTAAAGGGGGTTGAGCTTAAAATAACGTAATTACAGTAGTGACATAAGCTAATGGGCTTGTTTTGCC
>MK128995.1-African-swine-fever-virus-isolate-China/2018/AnhuiXCGQ-complete-genome_23856
CTTAAAATAACGTAATTACAGTAGTGACATAAGCTAATGGGCTTGTTTTGCCACCATAAGCCACAATATTTTAAAATATA
>MK128995.1-African-swine-fever-virus-isolate-China/2018/AnhuiXCGQ-complete-genome_23884
ATAAGCTAATGGGCTTGTTTTGCCACCATAAGCCACAATATTTTAAAATATAATGATACTCCTCAGGCACGCTCTGTTTG
>MK128995.1-African-swine-fever-virus-isolate-China/2018/AnhuiXCGQ-complete-genome_23912
TAAGCCACAATATTTTAAAATATAATGATACTCCTCAGGCACGCTCTGTTTGGCCACAGCCTTTTTGGCCAGGGTTTGCA
>MK128995.1-African-swine-fever-virus-isolate-China/2018/AnhuiXCGQ-complete-genome_23940
TACTCCTCAGGCACGCTCTGTTTGGCCACAGCCTTTTTGGCCAGGGTTTGCAAGGAGAGCATGATAACTTCTTGAAAAAA
>MK128995.1-African-swine-fever-virus-isolate-China/2018/AnhuiXCGQ-complete-genome_23968
CAGCCTTTTTGGCCAGGGTTTGCAAGGAGAGCATGATAACTTCTTGAAAAAAAAACTCAAATTAAGTTCCTACTTTTTTA
>MK128995.1-African-swine-fever-virus-isolate-China/2018/AnhuiXCGQ-complete-genome_23996
GAGCATGATAACTTCTTGAAAAAAAAACTCAAATTAAGTTCCTACTTTTTTAAAATATTAGTATGGACAGATCTACCATC
>MK128995.1-African-swine-fever-virus-isolate-China/2018/AnhuiXCGQ-complete-genome_24024
TCAAATTAAGTTCCTACTTTTTTAAAATATTAGTATGGACAGATCTACCATCATATGAAGGAATTCTTTCATCGTTAAAC
>MK128995.1-African-swine-fever-virus-isolate-China/2018/AnhuiXCGQ-complete-genome_24052
ATTAGTATGGACAGATCTACCATCATATGAAGGAATTCTTTCATCGTTAAACACTGAAGAGATAATACTTTCATCGTATA
>MK128995.1-African-swine-fever-virus-isolate-China/2018/AnhuiXCGQ-complete-genome_24080
GAAGGAATTCTTTCATCGTTAAACACTGAAGAGATAATACTTTCATCGTATAGAGAATATCATGTCAATCCATATATTGA
>MK128995.1-African-swine-fever-virus-isolate-China/2018/AnhuiXCGQ-complete-genome_24108
AAGAGATAATACTTTCATCGTATAGAGAATATCATGTCAATCCATATATTGAATGTTATATATCATTAAACCCATCATTA
>MK128995.1-African-swine-fever-virus-isolate-China/2018/AnhuiXCGQ-complete-genome_24136
ATATCATGTCAATCCATATATTGAATGTTATATATCATTAAACCCATCATTAATATAGTGTTTATGTGCTATGGACAGGT
>MK128995.1-African-swine-fever-virus-isolate-China/2018/AnhuiXCGQ-complete-genome_24164
TATATATCATTAAACCCATCATTAATATAGTGTTTATGTGCTATGGACAGGTTTTTTGAATGATAATCTTTTAACATACG
>MK128995.1-African-swine-fever-virus-isolate-China/2018/AnhuiXCGQ-complete-genome_24192
AGTGTTTATGTGCTATGGACAGGTTTTTTGAATGATAATCTTTTAACATACGTTTTATAACTTCGGGATCAGTTTCTTTT
>MK128995.1-African-swine-fever-virus-isolate-China/2018/AnhuiXCGQ-complete-genome_24220
TGAATGATAATCTTTTAACATACGTTTTATAACTTCGGGATCAGTTTCTTTTAAAGATAAAGAATCATTCATGTTATAAC
>MK128995.1-African-swine-fever-virus-isolate-China/2018/AnhuiXCGQ-complete-genome_24248
ATAACTTCGGGATCAGTTTCTTTTAAAGATAAAGAATCATTCATGTTATAACAATTTAATGATAACATGCTGGCAATGAA
>MK128995.1-African-swine-fever-virus-isolate-China/2018/AnhuiXCGQ-complete-genome_24276
ATAAAGAATCATTCATGTTATAACAATTTAATGATAACATGCTGGCAATGAACGAGTTGTCTTTTTGATGCGCTAGAGTC
>MK128995.1-African-swine-fever-virus-isolate-China/2018/AnhuiXCGQ-complete-genome_24304
TAATGATAACATGCTGGCAATGAACGAGTTGTCTTTTTGATGCGCTAGAGTCTTTCCCTCCTCAAAGGCATTGGCGCCTA
>MK128995.1-African-swine-fever-virus-isolate-China/2018/AnhuiXCGQ-complete-genome_24332
TTGTCTTTTTGATGCGCTAGAGTCTTTCCCTCCTCAAAGGCATTGGCGCCTAAGTCTATACAAAAGAATATGTTTCCGAT
>MK128995.1-African-swine-fever-virus-isolate-China/2018/AnhuiXCGQ-complete-genome_24360
CCTCCTCAAAGGCATTGGCGCCTAAGTCTATACAAAAGAATATGTTTCCGATATTATAGAACTGAATAGAATGAAACATG
>MK128995.1-African-swine-fever-virus-isolate-China/2018/AnhuiXCGQ-complete-genome_24388
TATACAAAAGAATATGTTTCCGATATTATAGAACTGAATAGAATGAAACATGGCCTGATTGATATCAGCCCCTAAGACGA
>MK128995.1-African-swine-fever-virus-isolate-China/2018/AnhuiXCGQ-complete-genome_24416
TAGAACTGAATAGAATGAAACATGGCCTGATTGATATCAGCCCCTAAGACGACGCAACAGTAATAAATCGTTAAATAGTT
>MK128995.1-African-swine-fever-virus-isolate-China/2018/AnhuiXCGQ-complete-genome_24444
GATTGATATCAGCCCCTAAGACGACGCAACAGTAATAAATCGTTAAATAGTTATAGTTCTTGCGACAGGCCCACTTTAGC
>MK128995.1-African-swine-fever-virus-isolate-China/2018/AnhuiXCGQ-complete-genome_24472
ACAGTAATAAATCGTTAAATAGTTATAGTTCTTGCGACAGGCCCACTTTAGCATTTCATTCATGTCTATGCGAATCCTCT
>MK128995.1-African-swine-fever-virus-isolate-China/2018/AnhuiXCGQ-complete-genome_24500
TTCTTGCGACAGGCCCACTTTAGCATTTCATTCATGTCTATGCGAATCCTCTCCTTTTCGTACACTTCGTGAAGTTCAAA
>MK128995.1-African-swine-fever-virus-isolate-China/2018/AnhuiXCGQ-complete-genome_24528
CATTCATGTCTATGCGAATCCTCTCCTTTTCGTACACTTCGTGAAGTTCAAACACATTATTGTAAAAAAGGGCGCACATA
>MK128995.1-African-swine-fever-virus-isolate-China/2018/AnhuiXCGQ-complete-genome_24556
TTCGTACACTTCGTGAAGTTCAAACACATTATTGTAAAAAAGGGCGCACATAAGCCGCCACCGATGTAGATGAGCATATC
>MK128995.1-African-swine-fever-virus-isolate-China/2018/AnhuiXCGQ-complete-genome_24584
TTATTGTAAAAAAGGGCGCACATAAGCCGCCACCGATGTAGATGAGCATATCTCTGATAAAAATAGCAAATCGCCTCCTT
>MK128995.1-African-swine-fever-virus-isolate-China/2018/AnhuiXCGQ-complete-genome_24612
GCCACCGATGTAGATGAGCATATCTCTGATAAAAATAGCAAATCGCCTCCTTAAGGTTACATTCTATTGCCATCGCGTAC
>MK128995.1-African-swine-fever-virus-isolate-China/2018/AnhuiXCGQ-complete-genome_24640
ATAAAAATAGCAAATCGCCTCCTTAAGGTTACATTCTATTGCCATCGCGTACCAATATTTAGTAAACATCTCGCTTAATA
>MK128995.1-African-swine-fever-virus-isolate-China/2018/AnhuiXCGQ-complete-genome_24668
TTACATTCTATTGCCATCGCGTACCAATATTTAGTAAACATCTCGCTTAATATATCGGTTTCTACCATTAATCCCTCCAG
>MK128995.1-African-swine-fever-virus-isolate-China/2018/AnhuiXCGQ-complete-genome_24696
ATTTAGTAAACATCTCGCTTAATATATCGGTTTCTACCATTAATCCCTCCAGTTGTTCATAAATCATTCCCTTTACTTCA
>MK128995.1-African-swine-fever-virus-isolate-China/2018/AnhuiXCGQ-complete-genome_24724
GGTTTCTACCATTAATCCCTCCAGTTGTTCATAAATCATTCCCTTTACTTCAAAACGATTTATGGTATCTAAAATGGGAT
>MK128995.1-African-swine-fever-virus-isolate-China/2018/AnhuiXCGQ-complete-genome_24752
TCATAAATCATTCCCTTTACTTCAAAACGATTTATGGTATCTAAAATGGGATTATTAGAAAATACCTCATGGCAGAAAAT
>MK128995.1-African-swine-fever-virus-isolate-China/2018/AnhuiXCGQ-complete-genome_24780
GATTTATGGTATCTAAAATGGGATTATTAGAAAATACCTCATGGCAGAAAATGATGTTACTGCTAGTTAGATCACGTTTC
>MK128995.1-African-swine-fever-virus-isolate-China/2018/AnhuiXCGQ-complete-genome_24808
AGAAAATACCTCATGGCAGAAAATGATGTTACTGCTAGTTAGATCACGTTTCAATGTGTAAAAAAATCGTAAAATTTCCT
>MK128995.1-African-swine-fever-virus-isolate-China/2018/AnhuiXCGQ-complete-genome_24836
TTACTGCTAGTTAGATCACGTTTCAATGTGTAAAAAAATCGTAAAATTTCCTGGTCATTTAACTGTTCTTTGGCACCTAG
>MK128995.1-African-swine-fever-virus-isolate-China/2018/AnhuiXCGQ-complete-genome_24864
TGTAAAAAAATCGTAAAATTTCCTGGTCATTTAACTGTTCTTTGGCACCTAGCTGCCTGCACAGGTCTCGGGTGTGCTCC
>MK128995.1-African-swine-fever-virus-isolate-China/2018/AnhuiXCGQ-complete-genome_24892
ATTTAACTGTTCTTTGGCACCTAGCTGCCTGCACAGGTCTCGGGTGTGCTCCGTGTTGACAGAAAGCAAACCGTAGTTGA
>MK128995.1-African-swine-fever-virus-isolate-China/2018/AnhuiXCGQ-complete-genome_24920
CTGCACAGGTCTCGGGTGTGCTCCGTGTTGACAGAAAGCAAACCGTAGTTGATGTTTGCACCCCACTCGGTGAACAATTC
>MK128995.1-African-swine-fever-virus-isolate-China/2018/AnhuiXCGQ-complete-genome_24948
TGACAGAAAGCAAACCGTAGTTGATGTTTGCACCCCACTCGGTGAACAATTCTATTAGATCGTGATTGTTTTCCTCCACA
>MK128995.1-African-swine-fever-virus-isolate-China/2018/AnhuiXCGQ-complete-genome_24976
TGCACCCCACTCGGTGAACAATTCTATTAGATCGTGATTGTTTTCCTCCACAGCTTTCACCAAGGCCGCGTTAAGATTTG
>MK128995.1-African-swine-fever-virus-isolate-China/2018/AnhuiXCGQ-complete-genome_25004
AGATCGTGATTGTTTTCCTCCACAGCTTTCACCAAGGCCGCGTTAAGATTTGTGCCGTTCTTAAAATACGGCGTCCATAT
>MK128995.1-African-swine-fever-virus-isolate-China/2018/AnhuiXCGQ-complete-genome_25032
TCACCAAGGCCGCGTTAAGATTTGTGCCGTTCTTAAAATACGGCGTCCATATTTTCTTTTGATGATACATGATAGGGCCA
>MK128995.1-African-swine-fever-virus-isolate-China/2018/AnhuiXCGQ-complete-genome_25060
GTTCTTAAAATACGGCGTCCATATTTTCTTTTGATGATACATGATAGGGCCATTATGCCACCATAGACCGCAGCACTTCA
>MK128995.1-African-swine-fever-virus-isolate-China/2018/AnhuiXCGQ-complete-genome_25088
TTTTGATGATACATGATAGGGCCATTATGCCACCATAGACCGCAGCACTTCAAAAAATGAGGATGGCATTTGGCCGGATA
>MK128995.1-African-swine-fever-virus-isolate-China/2018/AnhuiXCGQ-complete-genome_25116
GCCACCATAGACCGCAGCACTTCAAAAAATGAGGATGGCATTTGGCCGGATACTGGCTGGCCAGCACCTTTTTGGTGAGA
>MK128995.1-African-swine-fever-virus-isolate-China/2018/AnhuiXCGQ-complete-genome_25144
ATGAGGATGGCATTTGGCCGGATACTGGCTGGCCAGCACCTTTTTGGTGAGAGTCTGCAGAGAGAGGACCATATTTCTTT
>MK128995.1-African-swine-fever-virus-isolate-China/2018/AnhuiXCGQ-complete-genome_25172
CTGGCCAGCACCTTTTTGGTGAGAGTCTGCAGAGAGAGGACCATATTTCTTTTTTTTGAAAAAATCAAATTAAAAAAATC
>MK128995.1-African-swine-fever-virus-isolate-China/2018/AnhuiXCGQ-complete-genome_25200
GCAGAGAGAGGACCATATTTCTTTTTTTTGAAAAAATCAAATTAAAAAAATCATGCTTGTTTAGCATACATGTAATATTG
>MK128995.1-African-swine-fever-virus-isolate-China/2018/AnhuiXCGQ-complete-genome_25228
TGAAAAAATCAAATTAAAAAAATCATGCTTGTTTAGCATACATGTAATATTGTTATAATTACGTTATAATTACGTTATAA
>MK128995.1-African-swine-fever-virus-isolate-China/2018/AnhuiXCGQ-complete-genome_25256
TTGTTTAGCATACATGTAATATTGTTATAATTACGTTATAATTACGTTATAATTACGTTATAACTATATTATAACAATGG
>MK128995.1-African-swine-fever-virus-isolate-China/2018/AnhuiXCGQ-complete-genome_25284
AATTACGTTATAATTACGTTATAATTACGTTATAACTATATTATAACAATGGTATAACAATGGTATAACAATGTTATAAC
>MK128995.1-African-swine-fever-virus-isolate-China/2018/AnhuiXCGQ-complete-genome_25312
GTTATAACTATATTATAACAATGGTATAACAATGGTATAACAATGTTATAACAATGTTATAACGATGTATCATTGATGTC
>MK128995.1-African-swine-fever-virus-isolate-China/2018/AnhuiXCGQ-complete-genome_25340
ACAATGGTATAACAATGTTATAACAATGTTATAACGATGTATCATTGATGTCATCATTCAACTAGGCCAACATACTTTTT
>MK128995.1-African-swine-fever-virus-isolate-China/2018/AnhuiXCGQ-complete-genome_25368
TTATAACGATGTATCATTGATGTCATCATTCAACTAGGCCAACATACTTTTTAATTTATAGTTTTTTAATAGATGATATA
>MK128995.1-African-swine-fever-virus-isolate-China/2018/AnhuiXCGQ-complete-genome_25396
TTCAACTAGGCCAACATACTTTTTAATTTATAGTTTTTTAATAGATGATATATTTTGCTAGGATCTGCTTCTTTTAACGT
>MK128995.1-African-swine-fever-virus-isolate-China/2018/AnhuiXCGQ-complete-genome_25424
TATAGTTTTTTAATAGATGATATATTTTGCTAGGATCTGCTTCTTTTAACGTTAATAGCGAGGAGTCTGCACTATAAATG
>MK128995.1-African-swine-fever-virus-isolate-China/2018/AnhuiXCGQ-complete-genome_25452
GCTAGGATCTGCTTCTTTTAACGTTAATAGCGAGGAGTCTGCACTATAAATGTCTAATGATAAATGATGAGATATCAAAT
>MK128995.1-African-swine-fever-virus-isolate-China/2018/AnhuiXCGQ-complete-genome_25480
AGCGAGGAGTCTGCACTATAAATGTCTAATGATAAATGATGAGATATCAAATAGTAATTCCGTTGCTCTGCTAGGGCCTT
>MK128995.1-African-swine-fever-virus-isolate-China/2018/AnhuiXCGQ-complete-genome_25508
ATGATAAATGATGAGATATCAAATAGTAATTCCGTTGCTCTGCTAGGGCCTTTGCCTCTTCAAAGGCGTCGGCTCCCAGA
>MK128995.1-African-swine-fever-virus-isolate-China/2018/AnhuiXCGQ-complete-genome_25536
ATTCCGTTGCTCTGCTAGGGCCTTTGCCTCTTCAAAGGCGTCGGCTCCCAGATCTATACAAAAGAACAAGTTATCCATAT
>MK128995.1-African-swine-fever-virus-isolate-China/2018/AnhuiXCGQ-complete-genome_25564
TCTTCAAAGGCGTCGGCTCCCAGATCTATACAAAAGAACAAGTTATCCATATTATAAAATCGTACGCAGGCAAGCATAGC
>MK128995.1-African-swine-fever-virus-isolate-China/2018/AnhuiXCGQ-complete-genome_25592
TACAAAAGAACAAGTTATCCATATTATAAAATCGTACGCAGGCAAGCATAGCTGAATTAATATTAGCTCCTAAGAGAAAA
>MK128995.1-African-swine-fever-virus-isolate-China/2018/AnhuiXCGQ-complete-genome_25620
AAATCGTACGCAGGCAAGCATAGCTGAATTAATATTAGCTCCTAAGAGAAAACAATAATATATGGTTAAAAAATTGTTAT
>MK128995.1-African-swine-fever-virus-isolate-China/2018/AnhuiXCGQ-complete-genome_25648
TTAATATTAGCTCCTAAGAGAAAACAATAATATATGGTTAAAAAATTGTTATCTTTTGTGCAGGCCATCCGCATCATTTC
>MK128995.1-African-swine-fever-virus-isolate-China/2018/AnhuiXCGQ-complete-genome_25676
AATATATGGTTAAAAAATTGTTATCTTTTGTGCAGGCCATCCGCATCATTTCATCCACGTCCATGCGGATCTTTTCCTTT
>MK128995.1-African-swine-fever-virus-isolate-China/2018/AnhuiXCGQ-complete-genome_25704
TGTGCAGGCCATCCGCATCATTTCATCCACGTCCATGCGGATCTTTTCCTTTTCATACAAATTATGTAGGTCAAACAGCT
>MK128995.1-African-swine-fever-virus-isolate-China/2018/AnhuiXCGQ-complete-genome_25732
ACGTCCATGCGGATCTTTTCCTTTTCATACAAATTATGTAGGTCAAACAGCTTATTAAAACAAAGAGCACAGATTAACCA
>MK128995.1-African-swine-fever-virus-isolate-China/2018/AnhuiXCGQ-complete-genome_25760
ACAAATTATGTAGGTCAAACAGCTTATTAAAACAAAGAGCACAGATTAACCACCACGTATTTAGATACTTAAAATGTTGG
>MK128995.1-African-swine-fever-virus-isolate-China/2018/AnhuiXCGQ-complete-genome_25788
AAAACAAAGAGCACAGATTAACCACCACGTATTTAGATACTTAAAATGTTGGTAAACATAAGAAATGGCCTCCCTAAGAT
>MK128995.1-African-swine-fever-virus-isolate-China/2018/AnhuiXCGQ-complete-genome_25816
GTATTTAGATACTTAAAATGTTGGTAAACATAAGAAATGGCCTCCCTAAGATTATCCTGCAATGCCACTATAAAACAGTA
>MK128995.1-African-swine-fever-virus-isolate-China/2018/AnhuiXCGQ-complete-genome_25844
CATAAGAAATGGCCTCCCTAAGATTATCCTGCAATGCCACTATAAAACAGTATATCGTTAACATATCACCATCCGACATA
>MK128995.1-African-swine-fever-virus-isolate-China/2018/AnhuiXCGQ-complete-genome_25872
CTGCAATGCCACTATAAAACAGTATATCGTTAACATATCACCATCCGACATATTACTTAATATGTCGGTGTCTTCTACTA
>MK128995.1-African-swine-fever-virus-isolate-China/2018/AnhuiXCGQ-complete-genome_25900
GTTAACATATCACCATCCGACATATTACTTAATATGTCGGTGTCTTCTACTAACCTTTTCAACTTCCAATATATGGATGA
>MK128995.1-African-swine-fever-virus-isolate-China/2018/AnhuiXCGQ-complete-genome_25928
TTAATATGTCGGTGTCTTCTACTAACCTTTTCAACTTCCAATATATGGATGACCTTATTTCCCTTATAATGACATAGGCT
>MK128995.1-African-swine-fever-virus-isolate-China/2018/AnhuiXCGQ-complete-genome_25956
TTTCAACTTCCAATATATGGATGACCTTATTTCCCTTATAATGACATAGGCTGGAAAGGGATTATCATTAAAAAGTTTAA
>MK128995.1-African-swine-fever-virus-isolate-China/2018/AnhuiXCGQ-complete-genome_25984
ATTTCCCTTATAATGACATAGGCTGGAAAGGGATTATCATTAAAAAGTTTAAGACATAAGATAATATTACTGCTAGTAGT
>MK128995.1-African-swine-fever-virus-isolate-China/2018/AnhuiXCGQ-complete-genome_26012
AGGGATTATCATTAAAAAGTTTAAGACATAAGATAATATTACTGCTAGTAGTGCCAGGGTGTATTAATTTAAAGAACATG
>MK128995.1-African-swine-fever-virus-isolate-China/2018/AnhuiXCGQ-complete-genome_26040
TAAGATAATATTACTGCTAGTAGTGCCAGGGTGTATTAATTTAAAGAACATGTGCATAATCTTCTTTTTATCCACGCGGT
>MK128995.1-African-swine-fever-virus-isolate-China/2018/AnhuiXCGQ-complete-genome_26068
GGGTGTATTAATTTAAAGAACATGTGCATAATCTTCTTTTTATCCACGCGGTACTTGGCTCCTAATTCCCAGCAAAATTC
>MK128995.1-African-swine-fever-virus-isolate-China/2018/AnhuiXCGQ-complete-genome_26096
TAATCTTCTTTTTATCCACGCGGTACTTGGCTCCTAATTCCCAGCAAAATTCTCGAACAGGCGGCGTATTGGCGCAAATT
>MK128995.1-African-swine-fever-virus-isolate-China/2018/AnhuiXCGQ-complete-genome_26124
GGCTCCTAATTCCCAGCAAAATTCTCGAACAGGCGGCGTATTGGCGCAAATTAACCCATAGTTGATGTCTGCGCCCCATT
>MK128995.1-African-swine-fever-virus-isolate-China/2018/AnhuiXCGQ-complete-genome_26152
ACAGGCGGCGTATTGGCGCAAATTAACCCATAGTTGATGTCTGCGCCCCATTCTGTAAACAGTTTTATTAACTGATAGTT
>MK128995.1-African-swine-fever-virus-isolate-China/2018/AnhuiXCGQ-complete-genome_26180
CATAGTTGATGTCTGCGCCCCATTCTGTAAACAGTTTTATTAACTGATAGTTGTTTTCCTTTGTAGCCAACATTAGTGCC
>MK128995.1-African-swine-fever-virus-isolate-China/2018/AnhuiXCGQ-complete-genome_26208
AAACAGTTTTATTAACTGATAGTTGTTTTCCTTTGTAGCCAACATTAGTGCCGTATTAAGGTCCAAGCCGTCTGCAAAGC
>MK128995.1-African-swine-fever-virus-isolate-China/2018/AnhuiXCGQ-complete-genome_26236
TCCTTTGTAGCCAACATTAGTGCCGTATTAAGGTCCAAGCCGTCTGCAAAGCTTGGCAGCTTTATCAGCATATGTTTGCA
>MK128995.1-African-swine-fever-virus-isolate-China/2018/AnhuiXCGQ-complete-genome_26264
TAAGGTCCAAGCCGTCTGCAAAGCTTGGCAGCTTTATCAGCATATGTTTGCAATCAAGGGAAATTGGGGCCTTATACCAC
>MK128995.1-African-swine-fever-virus-isolate-China/2018/AnhuiXCGQ-complete-genome_26292
CAGCTTTATCAGCATATGTTTGCAATCAAGGGAAATTGGGGCCTTATACCACCATAGTCCGCAGCGTTCTAAGATAACAT
>MK128995.1-African-swine-fever-virus-isolate-China/2018/AnhuiXCGQ-complete-genome_26320
AGGGAAATTGGGGCCTTATACCACCATAGTCCGCAGCGTTCTAAGATAACATGGTACTCAATAGATACTTGCTGTCTGGC
>MK128995.1-African-swine-fever-virus-isolate-China/2018/AnhuiXCGQ-complete-genome_26348
GTCCGCAGCGTTCTAAGATAACATGGTACTCAATAGATACTTGCTGTCTGGCTAGTACCTTTTTGGCGAAGGATTGTAAG
>MK128995.1-African-swine-fever-virus-isolate-China/2018/AnhuiXCGQ-complete-genome_26376
CTCAATAGATACTTGCTGTCTGGCTAGTACCTTTTTGGCGAAGGATTGTAAGGAAGGAAACATCCTGTTTCTTTTTTTTT
>MK128995.1-African-swine-fever-virus-isolate-China/2018/AnhuiXCGQ-complete-genome_26404
ACCTTTTTGGCGAAGGATTGTAAGGAAGGAAACATCCTGTTTCTTTTTTTTTTAAAAATCAATTATCTTTGTTCATAATC
>MK128995.1-African-swine-fever-virus-isolate-China/2018/AnhuiXCGQ-complete-genome_26432
GAAACATCCTGTTTCTTTTTTTTTTAAAAATCAATTATCTTTGTTCATAATCAAGAAAAATCCCCATATTTATTGAGTGA
>MK128995.1-African-swine-fever-virus-isolate-China/2018/AnhuiXCGQ-complete-genome_26460
AATCAATTATCTTTGTTCATAATCAAGAAAAATCCCCATATTTATTGAGTGATAATTTTTTAACATGCAATTTATTTTTT
>MK128995.1-African-swine-fever-virus-isolate-China/2018/AnhuiXCGQ-complete-genome_26488
AAAATCCCCATATTTATTGAGTGATAATTTTTTAACATGCAATTTATTTTTTCAGGGTCCGTAACGATCGACAACAGAGA
>MK128995.1-African-swine-fever-virus-isolate-China/2018/AnhuiXCGQ-complete-genome_26516
TTTTTAACATGCAATTTATTTTTTCAGGGTCCGTAACGATCGACAACAGAGAAATAACCGGATTGTAATGCTTTAATGAT
>MK128995.1-African-swine-fever-virus-isolate-China/2018/AnhuiXCGQ-complete-genome_26544
GTCCGTAACGATCGACAACAGAGAAATAACCGGATTGTAATGCTTTAATGATAAGGCATGGGCTATCAGATAATTTTCCT
>MK128995.1-African-swine-fever-virus-isolate-China/2018/AnhuiXCGQ-complete-genome_26572
ACCGGATTGTAATGCTTTAATGATAAGGCATGGGCTATCAGATAATTTTCCTTTTGTTCTGCCAAAGCTTTGCCCTCCTC
>MK128995.1-African-swine-fever-virus-isolate-China/2018/AnhuiXCGQ-complete-genome_26600
CATGGGCTATCAGATAATTTTCCTTTTGTTCTGCCAAAGCTTTGCCCTCCTCAAAGGCATCGGCACCCAGGTCTATACAA
>MK128995.1-African-swine-fever-virus-isolate-China/2018/AnhuiXCGQ-complete-genome_26628
TTCTGCCAAAGCTTTGCCCTCCTCAAAGGCATCGGCACCCAGGTCTATACAAAAGAACAGGTTTCCAAGATTATAGTTTT
>MK128995.1-African-swine-fever-virus-isolate-China/2018/AnhuiXCGQ-complete-genome_26656
GCATCGGCACCCAGGTCTATACAAAAGAACAGGTTTCCAAGATTATAGTTTTGTATGGAAACAAGCATGGCTTGATTGAT
>MK128995.1-African-swine-fever-virus-isolate-China/2018/AnhuiXCGQ-complete-genome_26684
ACAGGTTTCCAAGATTATAGTTTTGTATGGAAACAAGCATGGCTTGATTGATGTTGGCTCCCATGATAAAACAGTAGTAA
>MK128995.1-African-swine-fever-virus-isolate-China/2018/AnhuiXCGQ-complete-genome_26712
GGAAACAAGCATGGCTTGATTGATGTTGGCTCCCATGATAAAACAGTAGTAAATGGCCGAATAGCTATAATCTTGGATGC
>MK128995.1-African-swine-fever-virus-isolate-China/2018/AnhuiXCGQ-complete-genome_26740
GCTCCCATGATAAAACAGTAGTAAATGGCCGAATAGCTATAATCTTGGATGCAGGCTATGTGCATCATTTCATCAATATC
>MK128995.1-African-swine-fever-virus-isolate-China/2018/AnhuiXCGQ-complete-genome_26768
CCGAATAGCTATAATCTTGGATGCAGGCTATGTGCATCATTTCATCAATATCCATGCGGACCCTTTCTATTTCGTACAGC
>MK128995.1-African-swine-fever-virus-isolate-China/2018/AnhuiXCGQ-complete-genome_26796
TATGTGCATCATTTCATCAATATCCATGCGGACCCTTTCTATTTCGTACAGCTCGTGAAGGTCGAACACGTTGTTGTAAA
>MK128995.1-African-swine-fever-virus-isolate-China/2018/AnhuiXCGQ-complete-genome_26824
CGGACCCTTTCTATTTCGTACAGCTCGTGAAGGTCGAACACGTTGTTGTAAAAAAGGGCGCACATGAGCCGCCACCTATG
>MK128995.1-African-swine-fever-virus-isolate-China/2018/AnhuiXCGQ-complete-genome_26852
GAAGGTCGAACACGTTGTTGTAAAAAAGGGCGCACATGAGCCGCCACCTATGTAGACGCGGGTATTTCTGGTAAAAGTAG
>MK128995.1-African-swine-fever-virus-isolate-China/2018/AnhuiXCGQ-complete-genome_26880
GGCGCACATGAGCCGCCACCTATGTAGACGCGGGTATTTCTGGTAAAAGTAGCGGATAGCATCTTTGAGGTCATAGTCCA
>MK128995.1-African-swine-fever-virus-isolate-China/2018/AnhuiXCGQ-complete-genome_26908
CGCGGGTATTTCTGGTAAAAGTAGCGGATAGCATCTTTGAGGTCATAGTCCACCGCTATCGCGTACCAGTATTTGGTTAA
>MK128995.1-African-swine-fever-virus-isolate-China/2018/AnhuiXCGQ-complete-genome_26936
TAGCATCTTTGAGGTCATAGTCCACCGCTATCGCGTACCAGTATTTGGTTAAAACAGTGCTAAAGCTATCATCATGGTCC
>MK128995.1-African-swine-fever-virus-isolate-China/2018/AnhuiXCGQ-complete-genome_26964
TATCGCGTACCAGTATTTGGTTAAAACAGTGCTAAAGCTATCATCATGGTCCAGCATGAAGGTTATCTCCATGAGCCCTC
>MK128995.1-African-swine-fever-virus-isolate-China/2018/AnhuiXCGQ-complete-genome_26992
GTGCTAAAGCTATCATCATGGTCCAGCATGAAGGTTATCTCCATGAGCCCTCTTAACTCCCACATGATTTCCCCCCTCAG
>MK128995.1-African-swine-fever-virus-isolate-China/2018/AnhuiXCGQ-complete-genome_27020
TGAAGGTTATCTCCATGAGCCCTCTTAACTCCCACATGATTTCCCCCCTCAGATCCAGATTATCTATAATCCTTAAATTG
>MK128995.1-African-swine-fever-virus-isolate-China/2018/AnhuiXCGQ-complete-genome_27048
CTCCCACATGATTTCCCCCCTCAGATCCAGATTATCTATAATCCTTAAATTGGGGTTATTGGAAAACACCTCGTGGCAAA
>MK128995.1-African-swine-fever-virus-isolate-China/2018/AnhuiXCGQ-complete-genome_27076
AGATTATCTATAATCCTTAAATTGGGGTTATTGGAAAACACCTCGTGGCAAAAGATAATATTGCTACTGGTTTTATCGCG
>MK128995.1-African-swine-fever-virus-isolate-China/2018/AnhuiXCGQ-complete-genome_27104
TATTGGAAAACACCTCGTGGCAAAAGATAATATTGCTACTGGTTTTATCGCGCGTTGTATCAAAGAAAATTTTTAAAATA
>MK128995.1-African-swine-fever-virus-isolate-China/2018/AnhuiXCGQ-complete-genome_27132
AATATTGCTACTGGTTTTATCGCGCGTTGTATCAAAGAAAATTTTTAAAATATACTCTCTTTCTAAATATTCTTTGGCTC
>MK128995.1-African-swine-fever-virus-isolate-China/2018/AnhuiXCGQ-complete-genome_27160
GTATCAAAGAAAATTTTTAAAATATACTCTCTTTCTAAATATTCTTTGGCTCCCAGCTCTTTGCACAGATCACGGGTATT
>MK128995.1-African-swine-fever-virus-isolate-China/2018/AnhuiXCGQ-complete-genome_27188
CTCTTTCTAAATATTCTTTGGCTCCCAGCTCTTTGCACAGATCACGGGTATTTTCCGTGAGAGCACAAATCATTCCATAG
>MK128995.1-African-swine-fever-virus-isolate-China/2018/AnhuiXCGQ-complete-genome_27216
CTCTTTGCACAGATCACGGGTATTTTCCGTGAGAGCACAAATCATTCCATAGTTAATATCTGCACCCCATTCAGTAAACA
>MK128995.1-African-swine-fever-virus-isolate-China/2018/AnhuiXCGQ-complete-genome_27244
GTGAGAGCACAAATCATTCCATAGTTAATATCTGCACCCCATTCAGTAAACAGCTTTATCAAGTCATGATTATTCTCCTT
>MK128995.1-African-swine-fever-virus-isolate-China/2018/AnhuiXCGQ-complete-genome_27272
TATCTGCACCCCATTCAGTAAACAGCTTTATCAAGTCATGATTATTCTCCTTCACGGCTTTCATCAGTCCTATGTTTAAC
>MK128995.1-African-swine-fever-virus-isolate-China/2018/AnhuiXCGQ-complete-genome_27300
TATCAAGTCATGATTATTCTCCTTCACGGCTTTCATCAGTCCTATGTTTAACTCGATACCTTGACTAAAACAGGTTGACC
>MK128995.1-African-swine-fever-virus-isolate-China/2018/AnhuiXCGQ-complete-genome_27328
GCTTTCATCAGTCCTATGTTTAACTCGATACCTTGACTAAAACAGGTTGACCTTATAAATAATTTATTGCGTCGAATATG
>MK128995.1-African-swine-fever-virus-isolate-China/2018/AnhuiXCGQ-complete-genome_27356
TACCTTGACTAAAACAGGTTGACCTTATAAATAATTTATTGCGTCGAATATGAAGCATAATGGGGCCATTATGCCACCAC
>MK128995.1-African-swine-fever-virus-isolate-China/2018/AnhuiXCGQ-complete-genome_27384
AAATAATTTATTGCGTCGAATATGAAGCATAATGGGGCCATTATGCCACCACAGGCCACAACACTTCAGGACATGATATT
>MK128995.1-African-swine-fever-virus-isolate-China/2018/AnhuiXCGQ-complete-genome_27412
ATAATGGGGCCATTATGCCACCACAGGCCACAACACTTCAGGACATGATATTGATCTACCGGTATACACTGCCCGGCCAG
>MK128995.1-African-swine-fever-virus-isolate-China/2018/AnhuiXCGQ-complete-genome_27440
CACAACACTTCAGGACATGATATTGATCTACCGGTATACACTGCCCGGCCAGTACTTTCTTCGTGAGGGATTGCAGGGAA
>MK128995.1-African-swine-fever-virus-isolate-China/2018/AnhuiXCGQ-complete-genome_27468
TACCGGTATACACTGCCCGGCCAGTACTTTCTTCGTGAGGGATTGCAGGGAAGGCAACATGCCTTTCCATCCTTTGACGG
>MK128995.1-African-swine-fever-virus-isolate-China/2018/AnhuiXCGQ-complete-genome_27496
TTCTTCGTGAGGGATTGCAGGGAAGGCAACATGCCTTTCCATCCTTTGACGGAAATCAAATTATCTACTAATAACTATCA
>MK128995.1-African-swine-fever-virus-isolate-China/2018/AnhuiXCGQ-complete-genome_27524
ACATGCCTTTCCATCCTTTGACGGAAATCAAATTATCTACTAATAACTATCAGTGTTTATATTAAGTATTTAGATATTAT
>MK128995.1-African-swine-fever-virus-isolate-China/2018/AnhuiXCGQ-complete-genome_27552
CAAATTATCTACTAATAACTATCAGTGTTTATATTAAGTATTTAGATATTATCCCGGGCTGGATACGTAGTATCGCTATT
>MK128995.1-African-swine-fever-virus-isolate-China/2018/AnhuiXCGQ-complete-genome_27580
TTATATTAAGTATTTAGATATTATCCCGGGCTGGATACGTAGTATCGCTATTCACATGTACTTCCAACTCTAGCCGGAGC
>MK128995.1-African-swine-fever-virus-isolate-China/2018/AnhuiXCGQ-complete-genome_27608
GGCTGGATACGTAGTATCGCTATTCACATGTACTTCCAACTCTAGCCGGAGCCTGCAGGGTCATTTATTTTTAATATTGA
>MK128995.1-African-swine-fever-virus-isolate-China/2018/AnhuiXCGQ-complete-genome_27636
TGTACTTCCAACTCTAGCCGGAGCCTGCAGGGTCATTTATTTTTAATATTGATTCTTTTTTGTATTTAATCATTTAGAGA
>MK128995.1-African-swine-fever-virus-isolate-China/2018/AnhuiXCGQ-complete-genome_27664
AGGGTCATTTATTTTTAATATTGATTCTTTTTTGTATTTAATCATTTAGAGAAGGTCATCATAGGAGCCAGATGTTCTCT
>MK128995.1-African-swine-fever-virus-isolate-China/2018/AnhuiXCGQ-complete-genome_27692
TTTTTGTATTTAATCATTTAGAGAAGGTCATCATAGGAGCCAGATGTTCTCTCTCCAGAACTTATGTCGAAAAACATTAC
>MK128995.1-African-swine-fever-virus-isolate-China/2018/AnhuiXCGQ-complete-genome_27720
CATCATAGGAGCCAGATGTTCTCTCTCCAGAACTTATGTCGAAAAACATTACCTAACCGTAAACTTCCTGAATTTTTTGA
>MK128995.1-African-swine-fever-virus-isolate-China/2018/AnhuiXCGQ-complete-genome_27748
AGAACTTATGTCGAAAAACATTACCTAACCGTAAACTTCCTGAATTTTTTGACGAATATATATTACAACTGCTGGGATTA
>MK128995.1-African-swine-fever-virus-isolate-China/2018/AnhuiXCGQ-complete-genome_27776
CCGTAAACTTCCTGAATTTTTTGACGAATATATATTACAACTGCTGGGATTATACTGGGAAAACCATGGAACTATTCAAC
>MK128995.1-African-swine-fever-virus-isolate-China/2018/AnhuiXCGQ-complete-genome_27804
TATATATTACAACTGCTGGGATTATACTGGGAAAACCATGGAACTATTCAACGAGCAGGAAACAACTGTGTGCTTATACA
>MK128995.1-African-swine-fever-virus-isolate-China/2018/AnhuiXCGQ-complete-genome_27832
GGGAAAACCATGGAACTATTCAACGAGCAGGAAACAACTGTGTGCTTATACAGCAACATACCCTCATTCCCGTAAATGAA
>MK128995.1-African-swine-fever-virus-isolate-China/2018/AnhuiXCGQ-complete-genome_27860
AGGAAACAACTGTGTGCTTATACAGCAACATACCCTCATTCCCGTAAATGAAGCCCTGAGAACAGCAGCATCTGAAGAAA
>MK128995.1-African-swine-fever-virus-isolate-China/2018/AnhuiXCGQ-complete-genome_27888
CATACCCTCATTCCCGTAAATGAAGCCCTGAGAACAGCAGCATCTGAAGAAAATTATGAGATCGTGAGCCTTTTATTAGC
>MK128995.1-African-swine-fever-virus-isolate-China/2018/AnhuiXCGQ-complete-genome_27916
TGAGAACAGCAGCATCTGAAGAAAATTATGAGATCGTGAGCCTTTTATTAGCGTGGGAGGGGAACCTTTACTATGCTATT
>MK128995.1-African-swine-fever-virus-isolate-China/2018/AnhuiXCGQ-complete-genome_27944
TGAGATCGTGAGCCTTTTATTAGCGTGGGAGGGGAACCTTTACTATGCTATTATAGGGGCTCTAGAGGGCAACCGCCACG
>MK128995.1-African-swine-fever-virus-isolate-China/2018/AnhuiXCGQ-complete-genome_27972
GAGGGGAACCTTTACTATGCTATTATAGGGGCTCTAGAGGGCAACCGCCACGACTTAATTCGTAAATATGATGACCAAAT
>MK128995.1-African-swine-fever-virus-isolate-China/2018/AnhuiXCGQ-complete-genome_28000
GGGCTCTAGAGGGCAACCGCCACGACTTAATTCGTAAATATGATGACCAAATCAAGGACCATCATGAAATTCTGCCATTC
>MK128995.1-African-swine-fever-virus-isolate-China/2018/AnhuiXCGQ-complete-genome_28028
AATTCGTAAATATGATGACCAAATCAAGGACCATCATGAAATTCTGCCATTCATTGACGATCCAGTCATATTTCACAAAT
>MK128995.1-African-swine-fever-virus-isolate-China/2018/AnhuiXCGQ-complete-genome_28056
GACCATCATGAAATTCTGCCATTCATTGACGATCCAGTCATATTTCACAAATGCCATATCATGCGGCAATGCTTTTTTGA
>MK128995.1-African-swine-fever-virus-isolate-China/2018/AnhuiXCGQ-complete-genome_28084
ACGATCCAGTCATATTTCACAAATGCCATATCATGCGGCAATGCTTTTTTGATTGTATTTTATATCAAGCTGTAAAATAT
>MK128995.1-African-swine-fever-virus-isolate-China/2018/AnhuiXCGQ-complete-genome_28112
TATCATGCGGCAATGCTTTTTTGATTGTATTTTATATCAAGCTGTAAAATATAGTAAGTTTCGCGTTCTTCTTTACTTTA
>MK128995.1-African-swine-fever-virus-isolate-China/2018/AnhuiXCGQ-complete-genome_28140
ATTTTATATCAAGCTGTAAAATATAGTAAGTTTCGCGTTCTTCTTTACTTTAAACATAGATTAGAGGATGATTTGCCCTT
>MK128995.1-African-swine-fever-virus-isolate-China/2018/AnhuiXCGQ-complete-genome_28168
AGTTTCGCGTTCTTCTTTACTTTAAACATAGATTAGAGGATGATTTGCCCTTCACTCATTTACTTATTGAAAAGGCATGT
>MK128995.1-African-swine-fever-virus-isolate-China/2018/AnhuiXCGQ-complete-genome_28196
TAGATTAGAGGATGATTTGCCCTTCACTCATTTACTTATTGAAAAGGCATGTAAAGATCATAATTATGAAGTTATTAAAT
>MK128995.1-African-swine-fever-virus-isolate-China/2018/AnhuiXCGQ-complete-genome_28224
CATTTACTTATTGAAAAGGCATGTAAAGATCATAATTATGAAGTTATTAAATGGATATATGAAAACCTACATATCTACAA
>MK128995.1-African-swine-fever-virus-isolate-China/2018/AnhuiXCGQ-complete-genome_28252
ATCATAATTATGAAGTTATTAAATGGATATATGAAAACCTACATATCTACAATATGATAGATACCTTTGAATGTGCTATT
>MK128995.1-African-swine-fever-virus-isolate-China/2018/AnhuiXCGQ-complete-genome_28280
ATATGAAAACCTACATATCTACAATATGATAGATACCTTTGAATGTGCTATTGCCCATAAGGATCTACATCTATATTGTT
>MK128995.1-African-swine-fever-virus-isolate-China/2018/AnhuiXCGQ-complete-genome_28308
ATAGATACCTTTGAATGTGCTATTGCCCATAAGGATCTACATCTATATTGTTTGGGGTATAGATTTATATATAACAGAAT
>MK128995.1-African-swine-fever-virus-isolate-China/2018/AnhuiXCGQ-complete-genome_28336
ATAAGGATCTACATCTATATTGTTTGGGGTATAGATTTATATATAACAGAATCGTACCCGATAAGTATCATCATTTAGAT
>MK128995.1-African-swine-fever-virus-isolate-China/2018/AnhuiXCGQ-complete-genome_28364
GTATAGATTTATATATAACAGAATCGTACCCGATAAGTATCATCATTTAGATATTCGCATGCTTTCAAGCCTACAACTCC
>MK128995.1-African-swine-fever-virus-isolate-China/2018/AnhuiXCGQ-complete-genome_28392
CCCGATAAGTATCATCATTTAGATATTCGCATGCTTTCAAGCCTACAACTCCTACATAAGGTGGCAGCCAAAGGATACTT
>MK128995.1-African-swine-fever-virus-isolate-China/2018/AnhuiXCGQ-complete-genome_28420
GCATGCTTTCAAGCCTACAACTCCTACATAAGGTGGCAGCCAAAGGATACTTAGATTTTATCCTAGAAACCTTAAAGTAT
>MK128995.1-African-swine-fever-virus-isolate-China/2018/AnhuiXCGQ-complete-genome_28448
TAAGGTGGCAGCCAAAGGATACTTAGATTTTATCCTAGAAACCTTAAAGTATGATCATAATAAAGATAATATAAATATTA
>MK128995.1-African-swine-fever-virus-isolate-China/2018/AnhuiXCGQ-complete-genome_28476
TTTATCCTAGAAACCTTAAAGTATGATCATAATAAAGATAATATAAATATTATTCTAACACAAGCTGCAACCTATAACCA
>MK128995.1-African-swine-fever-virus-isolate-China/2018/AnhuiXCGQ-complete-genome_28504
ATAATAAAGATAATATAAATATTATTCTAACACAAGCTGCAACCTATAACCATAGAAAAATTTTAATCTATTTCATTCCT
>MK128995.1-African-swine-fever-virus-isolate-China/2018/AnhuiXCGQ-complete-genome_28532
AACACAAGCTGCAACCTATAACCATAGAAAAATTTTAATCTATTTCATTCCTCAATCAACCCACGCACAGATAGAACAAT
>MK128995.1-African-swine-fever-virus-isolate-China/2018/AnhuiXCGQ-complete-genome_28560
AAAATTTTAATCTATTTCATTCCTCAATCAACCCACGCACAGATAGAACAATGTTTACTAGTGGCGATAAAAGCAAAATC
>MK128995.1-African-swine-fever-virus-isolate-China/2018/AnhuiXCGQ-complete-genome_28588
CAACCCACGCACAGATAGAACAATGTTTACTAGTGGCGATAAAAGCAAAATCTTCCAGGAAAACCTTGAACTTACTACTG
>MK128995.1-African-swine-fever-virus-isolate-China/2018/AnhuiXCGQ-complete-genome_28616
ACTAGTGGCGATAAAAGCAAAATCTTCCAGGAAAACCTTGAACTTACTACTGTCTCACCTAAACCTTTCCATCAACCTCA
>MK128995.1-African-swine-fever-virus-isolate-China/2018/AnhuiXCGQ-complete-genome_28644
AGGAAAACCTTGAACTTACTACTGTCTCACCTAAACCTTTCCATCAACCTCATCAAAAAAATAAGCCATTATGTTGCCAC
>MK128995.1-African-swine-fever-virus-isolate-China/2018/AnhuiXCGQ-complete-genome_28672
ACCTAAACCTTTCCATCAACCTCATCAAAAAAATAAGCCATTATGTTGCCACTTACAATTCAACAAATATAATAGGCATT
>MK128995.1-African-swine-fever-virus-isolate-China/2018/AnhuiXCGQ-complete-genome_28700
AAAAATAAGCCATTATGTTGCCACTTACAATTCAACAAATATAATAGGCATTCTGAGTATGCGGCGGAAAAAGAAGATAT
>MK128995.1-African-swine-fever-virus-isolate-China/2018/AnhuiXCGQ-complete-genome_28728
AATTCAACAAATATAATAGGCATTCTGAGTATGCGGCGGAAAAAGAAGATATATTTAGATATCATATTGACAAAATTTGT
>MK128995.1-African-swine-fever-virus-isolate-China/2018/AnhuiXCGQ-complete-genome_28756
GTATGCGGCGGAAAAAGAAGATATATTTAGATATCATATTGACAAAATTTGTAAAAAAAGCTATTTTTAATAAGTTTGTC
>MK128995.1-African-swine-fever-virus-isolate-China/2018/AnhuiXCGQ-complete-genome_28784
AGATATCATATTGACAAAATTTGTAAAAAAAGCTATTTTTAATAAGTTTGTCGTTCGATGTATGGATACATTTTCTATAA
>MK128995.1-African-swine-fever-virus-isolate-China/2018/AnhuiXCGQ-complete-genome_28812
AAAGCTATTTTTAATAAGTTTGTCGTTCGATGTATGGATACATTTTCTATAAACCCGGAAAGAATCCTTAAAATAGCCGC
>MK128995.1-African-swine-fever-virus-isolate-China/2018/AnhuiXCGQ-complete-genome_28840
GATGTATGGATACATTTTCTATAAACCCGGAAAGAATCCTTAAAATAGCCGCGCGAATAAATAGGATGATGTTAGTGAAA
>MK128995.1-African-swine-fever-virus-isolate-China/2018/AnhuiXCGQ-complete-genome_28868
GGAAAGAATCCTTAAAATAGCCGCGCGAATAAATAGGATGATGTTAGTGAAAAAAATATCTGAACATGTTTGGAAAAATC
>MK128995.1-African-swine-fever-virus-isolate-China/2018/AnhuiXCGQ-complete-genome_28896
ATAAATAGGATGATGTTAGTGAAAAAAATATCTGAACATGTTTGGAAAAATCATGCGGTTAGACTTAAATACCTTAAACA
>MK128995.1-African-swine-fever-virus-isolate-China/2018/AnhuiXCGQ-complete-genome_28924
TATCTGAACATGTTTGGAAAAATCATGCGGTTAGACTTAAATACCTTAAACATGCGGTACACACGATGAAGCATAAAGAT
>MK128995.1-African-swine-fever-virus-isolate-China/2018/AnhuiXCGQ-complete-genome_28952
GGTTAGACTTAAATACCTTAAACATGCGGTACACACGATGAAGCATAAAGATGGGAAAAATAGACTCATGAACTTTATCT
>MK128995.1-African-swine-fever-virus-isolate-China/2018/AnhuiXCGQ-complete-genome_28980
GTACACACGATGAAGCATAAAGATGGGAAAAATAGACTCATGAACTTTATCTATGATCGCTGTTATTACCATATGCAAGG
>MK128995.1-African-swine-fever-virus-isolate-China/2018/AnhuiXCGQ-complete-genome_29008
AAAATAGACTCATGAACTTTATCTATGATCGCTGTTATTACCATATGCAAGGGGAAGAAATCTTTAGCCTCGCAAGATTT
>MK128995.1-African-swine-fever-virus-isolate-China/2018/AnhuiXCGQ-complete-genome_29036
TCGCTGTTATTACCATATGCAAGGGGAAGAAATCTTTAGCCTCGCAAGATTTTATGCAATCCATCATGCACCAAAGTTGT
>MK128995.1-African-swine-fever-virus-isolate-China/2018/AnhuiXCGQ-complete-genome_29064
GAAATCTTTAGCCTCGCAAGATTTTATGCAATCCATCATGCACCAAAGTTGTTTGACGTTTTTTATGATTGTTGTATCCT
>MK128995.1-African-swine-fever-virus-isolate-China/2018/AnhuiXCGQ-complete-genome_29092
CAATCCATCATGCACCAAAGTTGTTTGACGTTTTTTATGATTGTTGTATCCTAGATACGATACGATTCAAAAGCCTTCTT
>MK128995.1-African-swine-fever-virus-isolate-China/2018/AnhuiXCGQ-complete-genome_29120
CGTTTTTTATGATTGTTGTATCCTAGATACGATACGATTCAAAAGCCTTCTTTTAGATTGTTCACATATCATAGGTAAAA
>MK128995.1-African-swine-fever-virus-isolate-China/2018/AnhuiXCGQ-complete-genome_29148
ACGATACGATTCAAAAGCCTTCTTTTAGATTGTTCACATATCATAGGTAAAAACGCTCATGATGCTACCAATATCAACAT
>MK128995.1-African-swine-fever-virus-isolate-China/2018/AnhuiXCGQ-complete-genome_29176
ATTGTTCACATATCATAGGTAAAAACGCTCATGATGCTACCAATATCAACATCGTGAACAAGTATATCGGCAACCTGTTT
>MK128995.1-African-swine-fever-virus-isolate-China/2018/AnhuiXCGQ-complete-genome_29204
TCATGATGCTACCAATATCAACATCGTGAACAAGTATATCGGCAACCTGTTTGTTATGGGAGTTCTTAGCAAAAAAGAAA
>MK128995.1-African-swine-fever-virus-isolate-China/2018/AnhuiXCGQ-complete-genome_29232
AACAAGTATATCGGCAACCTGTTTGTTATGGGAGTTCTTAGCAAAAAAGAAATCTTACAGGACTATCCATCCATTTATTC
>MK128995.1-African-swine-fever-virus-isolate-China/2018/AnhuiXCGQ-complete-genome_29260
TGGGAGTTCTTAGCAAAAAAGAAATCTTACAGGACTATCCATCCATTTATTCTAAACAATACATGCCTTAGTTTATTTTT
>MK128995.1-African-swine-fever-virus-isolate-China/2018/AnhuiXCGQ-complete-genome_29288
ACAGGACTATCCATCCATTTATTCTAAACAATACATGCCTTAGTTTATTTTTTTTGCGGCCGAAACATTATTCTTACCCT
>MK128995.1-African-swine-fever-virus-isolate-China/2018/AnhuiXCGQ-complete-genome_29316
CAATACATGCCTTAGTTTATTTTTTTTGCGGCCGAAACATTATTCTTACCCTAGAAAACGCTTATAGTCATCTTAAATCA
>MK128995.1-African-swine-fever-virus-isolate-China/2018/AnhuiXCGQ-complete-genome_29344
CGGCCGAAACATTATTCTTACCCTAGAAAACGCTTATAGTCATCTTAAATCATAGGTAAGGAAGATCATCATATTTTTTG
>MK128995.1-African-swine-fever-virus-isolate-China/2018/AnhuiXCGQ-complete-genome_29372
AACGCTTATAGTCATCTTAAATCATAGGTAAGGAAGATCATCATATTTTTTGAAACGTAATTTTTTAACGCATGATCTAT
>MK128995.1-African-swine-fever-virus-isolate-China/2018/AnhuiXCGQ-complete-genome_29400
TAAGGAAGATCATCATATTTTTTGAAACGTAATTTTTTAACGCATGATCTATGATTTCAGGGTCCGTGCTTTTAGGCAAC
>MK128995.1-African-swine-fever-virus-isolate-China/2018/AnhuiXCGQ-complete-genome_29428
GTAATTTTTTAACGCATGATCTATGATTTCAGGGTCCGTGCTTTTAGGCAACGGGGTGGTGGCCGGACTATAAATCTTTA
>MK128995.1-African-swine-fever-virus-isolate-China/2018/AnhuiXCGQ-complete-genome_29456
TCAGGGTCCGTGCTTTTAGGCAACGGGGTGGTGGCCGGACTATAAATCTTTAGGGATAAAATGTTCTTTATAAGCTCATA
>MK128995.1-African-swine-fever-virus-isolate-China/2018/AnhuiXCGQ-complete-genome_29484
TGGTGGCCGGACTATAAATCTTTAGGGATAAAATGTTCTTTATAAGCTCATACCCTTCCCCTAAAGCTGTAGTACCCTCT
>MK128995.1-African-swine-fever-virus-isolate-China/2018/AnhuiXCGQ-complete-genome_29512
TAAAATGTTCTTTATAAGCTCATACCCTTCCCCTAAAGCTGTAGTACCCTCTTCGAAAACATCAGCCCCCAGATCTATAC
>MK128995.1-African-swine-fever-virus-isolate-China/2018/AnhuiXCGQ-complete-genome_29540
TCCCCTAAAGCTGTAGTACCCTCTTCGAAAACATCAGCCCCCAGATCTATACAAAAGAACATGTTTTCTATATTATAGTA
>MK128995.1-African-swine-fever-virus-isolate-China/2018/AnhuiXCGQ-complete-genome_29568
AAACATCAGCCCCCAGATCTATACAAAAGAACATGTTTTCTATATTATAGTACTGTATTGAGCTAAGCATGGCTTGATTG
>MK128995.1-African-swine-fever-virus-isolate-China/2018/AnhuiXCGQ-complete-genome_29596
GAACATGTTTTCTATATTATAGTACTGTATTGAGCTAAGCATGGCTTGATTGATGTTGGCGCCCAGGACATAGCAGTAGT
>MK128995.1-African-swine-fever-virus-isolate-China/2018/AnhuiXCGQ-complete-genome_29624
ATTGAGCTAAGCATGGCTTGATTGATGTTGGCGCCCAGGACATAGCAGTAGTACATGGTTGAAAGGTTGTGGTCTTTGAT
>MK128995.1-African-swine-fever-virus-isolate-China/2018/AnhuiXCGQ-complete-genome_29652
TGGCGCCCAGGACATAGCAGTAGTACATGGTTGAAAGGTTGTGGTCTTTGATGCAGGCGATCCGCATCATCTCTTCTATG
>MK128995.1-African-swine-fever-virus-isolate-China/2018/AnhuiXCGQ-complete-genome_29680
GGTTGAAAGGTTGTGGTCTTTGATGCAGGCGATCCGCATCATCTCTTCTATGTCCATATGGATCTTGTCCTTTTCATACG
>MK128995.1-African-swine-fever-virus-isolate-China/2018/AnhuiXCGQ-complete-genome_29708
GCGATCCGCATCATCTCTTCTATGTCCATATGGATCTTGTCCTTTTCATACGCCTCATGAAGGTCAAACACATTATTAAA
>MK128995.1-African-swine-fever-virus-isolate-China/2018/AnhuiXCGQ-complete-genome_29736
TATGGATCTTGTCCTTTTCATACGCCTCATGAAGGTCAAACACATTATTAAAACAAAGAGCACATGTTAACCGCCACGTA
>MK128995.1-African-swine-fever-virus-isolate-China/2018/AnhuiXCGQ-complete-genome_29764
ATGAAGGTCAAACACATTATTAAAACAAAGAGCACATGTTAACCGCCACGTATTCAGGTGTGTATATTTTTGGTAAAAAT
>MK128995.1-African-swine-fever-virus-isolate-China/2018/AnhuiXCGQ-complete-genome_29792
AGAGCACATGTTAACCGCCACGTATTCAGGTGTGTATATTTTTGGTAAAAATACTGTATGGCCTCTTTCAGGTTATAGCG
>MK128995.1-African-swine-fever-virus-isolate-China/2018/AnhuiXCGQ-complete-genome_29820
GGTGTGTATATTTTTGGTAAAAATACTGTATGGCCTCTTTCAGGTTATAGCGTATGGCTATAGCGTACCAGTATTTGAGT
>MK128995.1-African-swine-fever-virus-isolate-China/2018/AnhuiXCGQ-complete-genome_29848
TATGGCCTCTTTCAGGTTATAGCGTATGGCTATAGCGTACCAGTATTTGAGTAGTAATGTACTGAGCGAAAACTCATTAT
>MK128995.1-African-swine-fever-virus-isolate-China/2018/AnhuiXCGQ-complete-genome_29876
GCTATAGCGTACCAGTATTTGAGTAGTAATGTACTGAGCGAAAACTCATTATTTAGCAGATCGGTTTTTACTATTAACTC
>MK128995.1-African-swine-fever-virus-isolate-China/2018/AnhuiXCGQ-complete-genome_29904
ATGTACTGAGCGAAAACTCATTATTTAGCAGATCGGTTTTTACTATTAACTCCCTTAACTCCCAGAAAATTTCTATCCTC
>MK128995.1-African-swine-fever-virus-isolate-China/2018/AnhuiXCGQ-complete-genome_29932
CAGATCGGTTTTTACTATTAACTCCCTTAACTCCCAGAAAATTTCTATCCTCATTTTTATATTATTTACTTTTTGTAATA
>MK128995.1-African-swine-fever-virus-isolate-China/2018/AnhuiXCGQ-complete-genome_29960
AACTCCCAGAAAATTTCTATCCTCATTTTTATATTATTTACTTTTTGTAATATCGGATTGTTGGAAAACACCTCATGGCA
>MK128995.1-African-swine-fever-virus-isolate-China/2018/AnhuiXCGQ-complete-genome_29988
TTATATTATTTACTTTTTGTAATATCGGATTGTTGGAAAACACCTCATGGCATAAAATAATGTTACTACTAGTTTTATGA
>MK128995.1-African-swine-fever-virus-isolate-China/2018/AnhuiXCGQ-complete-genome_30016
ATTGTTGGAAAACACCTCATGGCATAAAATAATGTTACTACTAGTTTTATGAAACTTTAGATCTATAAAAATTTGTAAAA
>MK128995.1-African-swine-fever-virus-isolate-China/2018/AnhuiXCGQ-complete-genome_30044
ATAATGTTACTACTAGTTTTATGAAACTTTAGATCTATAAAAATTTGTAAAATTTCTTCTTCATTCAAGGTTTCCTTGGC
>MK128995.1-African-swine-fever-virus-isolate-China/2018/AnhuiXCGQ-complete-genome_30072
TTAGATCTATAAAAATTTGTAAAATTTCTTCTTCATTCAAGGTTTCCTTGGCACCTAGCTCTCGACAGAGGTCCCAGGTG
>MK128995.1-African-swine-fever-virus-isolate-China/2018/AnhuiXCGQ-complete-genome_30100
TTCTTCATTCAAGGTTTCCTTGGCACCTAGCTCTCGACAGAGGTCCCAGGTGTGCTCCGTGTTGACAGATACCAGCCCGT
>MK128995.1-African-swine-fever-virus-isolate-China/2018/AnhuiXCGQ-complete-genome_30128
AGCTCTCGACAGAGGTCCCAGGTGTGCTCCGTGTTGACAGATACCAGCCCGTAGTTGATGTCCGCCCCCCACTCTGCAAA
>MK128995.1-African-swine-fever-virus-isolate-China/2018/AnhuiXCGQ-complete-genome_30156
CCGTGTTGACAGATACCAGCCCGTAGTTGATGTCCGCCCCCCACTCTGCAAACAGTTTTATAAGGTTGTAGTTGTTTTCC
>MK128995.1-African-swine-fever-virus-isolate-China/2018/AnhuiXCGQ-complete-genome_30184
GATGTCCGCCCCCCACTCTGCAAACAGTTTTATAAGGTTGTAGTTGTTTTCCCTTACAGCCTTCACTAACGCCGTATTTA
>MK128995.1-African-swine-fever-virus-isolate-China/2018/AnhuiXCGQ-complete-genome_30212
TTTATAAGGTTGTAGTTGTTTTCCCTTACAGCCTTCACTAACGCCGTATTTAGGTTTAAGCCCTCTTTAATACCTGCTGA
>MK128995.1-African-swine-fever-virus-isolate-China/2018/AnhuiXCGQ-complete-genome_30240
CAGCCTTCACTAACGCCGTATTTAGGTTTAAGCCCTCTTTAATACCTGCTGATTTTATGAGCCTTAGGTTATGATCAAAC
>MK128995.1-African-swine-fever-virus-isolate-China/2018/AnhuiXCGQ-complete-genome_30268
TAAGCCCTCTTTAATACCTGCTGATTTTATGAGCCTTAGGTTATGATCAAACGTGATCGGAGCATCATGCCACCATAGGT
>MK128995.1-African-swine-fever-virus-isolate-China/2018/AnhuiXCGQ-complete-genome_30296
ATGAGCCTTAGGTTATGATCAAACGTGATCGGAGCATCATGCCACCATAGGTCATAACACTTTAAAAGATAATGTTGGTT
>MK128995.1-African-swine-fever-virus-isolate-China/2018/AnhuiXCGQ-complete-genome_30324
TCGGAGCATCATGCCACCATAGGTCATAACACTTTAAAAGATAATGTTGGTTCGTGGGCACGCATTGTCCAGCCAACACC
>MK128995.1-African-swine-fever-virus-isolate-China/2018/AnhuiXCGQ-complete-genome_30352
ACACTTTAAAAGATAATGTTGGTTCGTGGGCACGCATTGTCCAGCCAACACCTTTTTGGTCAGAGATTGCAGGGAAGGCA
>MK128995.1-African-swine-fever-virus-isolate-China/2018/AnhuiXCGQ-complete-genome_30380
GGCACGCATTGTCCAGCCAACACCTTTTTGGTCAGAGATTGCAGGGAAGGCAACATGTCTCTTCATCTTTTAAAAAAAAA
>MK128995.1-African-swine-fever-virus-isolate-China/2018/AnhuiXCGQ-complete-genome_30408
TGGTCAGAGATTGCAGGGAAGGCAACATGTCTCTTCATCTTTTAAAAAAAAATCAAATTAATTAGCCGAATAAATTTTTC
>MK128995.1-African-swine-fever-virus-isolate-China/2018/AnhuiXCGQ-complete-genome_30436
GTCTCTTCATCTTTTAAAAAAAAATCAAATTAATTAGCCGAATAAATTTTTCTTTCGAGGGCTTTTTAAAAGAGCTCTTT
>MK128995.1-African-swine-fever-virus-isolate-China/2018/AnhuiXCGQ-complete-genome_30464
ATTAATTAGCCGAATAAATTTTTCTTTCGAGGGCTTTTTAAAAGAGCTCTTTAAGAGCTCTTTAAGAGCTTTTTAAGAGA
>MK128995.1-African-swine-fever-virus-isolate-China/2018/AnhuiXCGQ-complete-genome_30492
GAGGGCTTTTTAAAAGAGCTCTTTAAGAGCTCTTTAAGAGCTTTTTAAGAGATTAAAAAATTATTCTTGCTGGCATTCTG
>MK128995.1-African-swine-fever-virus-isolate-China/2018/AnhuiXCGQ-complete-genome_30520
GCTCTTTAAGAGCTTTTTAAGAGATTAAAAAATTATTCTTGCTGGCATTCTGCCAAGTATGCGGCATTCCTATCATCTAT
>MK128995.1-African-swine-fever-virus-isolate-China/2018/AnhuiXCGQ-complete-genome_30548
AAAATTATTCTTGCTGGCATTCTGCCAAGTATGCGGCATTCCTATCATCTATAGTATATTATGAGAATATTCCCAAATGA
>MK128995.1-African-swine-fever-virus-isolate-China/2018/AnhuiXCGQ-complete-genome_30576
GTATGCGGCATTCCTATCATCTATAGTATATTATGAGAATATTCCCAAATGATGGATAAGTTTTTTGATTTATAATCTTT
>MK128995.1-African-swine-fever-virus-isolate-China/2018/AnhuiXCGQ-complete-genome_30604
TATTATGAGAATATTCCCAAATGATGGATAAGTTTTTTGATTTATAATCTTTTAATAAACTGCTTATTTCTTCGGGGTCC
>MK128995.1-African-swine-fever-virus-isolate-China/2018/AnhuiXCGQ-complete-genome_30632
TAAGTTTTTTGATTTATAATCTTTTAATAAACTGCTTATTTCTTCGGGGTCCTTTAAGTTTAGTGGCAAGGAAGCATCTG
>MK128995.1-African-swine-fever-virus-isolate-China/2018/AnhuiXCGQ-complete-genome_30660
AAACTGCTTATTTCTTCGGGGTCCTTTAAGTTTAGTGGCAAGGAAGCATCTGAGCTGTAAATATCCAAAGCCAAACTATG
>MK128995.1-African-swine-fever-virus-isolate-China/2018/AnhuiXCGQ-complete-genome_30688
AGTTTAGTGGCAAGGAAGCATCTGAGCTGTAAATATCCAAAGCCAAACTATGGCTCAGAAAATTATAACCTTTTTGTTCC
>MK128995.1-African-swine-fever-virus-isolate-China/2018/AnhuiXCGQ-complete-genome_30716
GTAAATATCCAAAGCCAAACTATGGCTCAGAAAATTATAACCTTTTTGTTCCGCTATGGCACGACCCTCTTCAAAGGCAT
>MK128995.1-African-swine-fever-virus-isolate-China/2018/AnhuiXCGQ-complete-genome_30744
AGAAAATTATAACCTTTTTGTTCCGCTATGGCACGACCCTCTTCAAAGGCATTACCACCCAAATCTATACAGAAAAATAT
>MK128995.1-African-swine-fever-virus-isolate-China/2018/AnhuiXCGQ-complete-genome_30772
TGGCACGACCCTCTTCAAAGGCATTACCACCCAAATCTATACAGAAAAATATATTACCGATGTTATAATATTGTACTGAA
>MK128995.1-African-swine-fever-virus-isolate-China/2018/AnhuiXCGQ-complete-genome_30800
ACCCAAATCTATACAGAAAAATATATTACCGATGTTATAATATTGTACTGAAGTAAGCATAGCTTGGTTGATGTTGCCCC
>MK128995.1-African-swine-fever-virus-isolate-China/2018/AnhuiXCGQ-complete-genome_30828
CCGATGTTATAATATTGTACTGAAGTAAGCATAGCTTGGTTGATGTTGCCCCCCAGCGCGTAACAGTAATATATTGTTAA
>MK128995.1-African-swine-fever-virus-isolate-China/2018/AnhuiXCGQ-complete-genome_30856
GCATAGCTTGGTTGATGTTGCCCCCCAGCGCGTAACAGTAATATATTGTTAATGGATTGTTATCCTTGGTAGAAGCCAGA
>MK128995.1-African-swine-fever-virus-isolate-China/2018/AnhuiXCGQ-complete-genome_30884
CGCGTAACAGTAATATATTGTTAATGGATTGTTATCCTTGGTAGAAGCCAGACATATCATGTCATGGACGTCTATTTGGA
>MK128995.1-African-swine-fever-virus-isolate-China/2018/AnhuiXCGQ-complete-genome_30912
TTGTTATCCTTGGTAGAAGCCAGACATATCATGTCATGGACGTCTATTTGGATGTTTTCCTTGTGGTACATCTCATGAAG
>MK128995.1-African-swine-fever-virus-isolate-China/2018/AnhuiXCGQ-complete-genome_30940
TCATGTCATGGACGTCTATTTGGATGTTTTCCTTGTGGTACATCTCATGAAGCTCATATATTTTGTTATAATACAGGAGA
>MK128995.1-African-swine-fever-virus-isolate-China/2018/AnhuiXCGQ-complete-genome_30968
TTCCTTGTGGTACATCTCATGAAGCTCATATATTTTGTTATAATACAGGAGACATTTTAATCGCCATTCATTAAGATCCG
>MK128995.1-African-swine-fever-virus-isolate-China/2018/AnhuiXCGQ-complete-genome_30996
TATATTTTGTTATAATACAGGAGACATTTTAATCGCCATTCATTAAGATCCGTATATTTCTCATCTAGAAAACAAATGGC
>MK128995.1-African-swine-fever-virus-isolate-China/2018/AnhuiXCGQ-complete-genome_31024
TTAATCGCCATTCATTAAGATCCGTATATTTCTCATCTAGAAAACAAATGGCGTCCTTACAATCGTATTGTACTGCTTTG
>MK128995.1-African-swine-fever-virus-isolate-China/2018/AnhuiXCGQ-complete-genome_31052
TTTCTCATCTAGAAAACAAATGGCGTCCTTACAATCGTATTGTACTGCTTTGGCGTACCAATACTTCACTAGTAAACCAT
>MK128995.1-African-swine-fever-virus-isolate-China/2018/AnhuiXCGQ-complete-genome_31080
TTACAATCGTATTGTACTGCTTTGGCGTACCAATACTTCACTAGTAAACCATTTAACTCGTCCGTTTCTTTTATTTCTAT
>MK128995.1-African-swine-fever-virus-isolate-China/2018/AnhuiXCGQ-complete-genome_31108
ACCAATACTTCACTAGTAAACCATTTAACTCGTCCGTTTCTTTTATTTCTATGAGCCCCCATAGTCTTTTATAAATTAAG
>MK128995.1-African-swine-fever-virus-isolate-China/2018/AnhuiXCGQ-complete-genome_31136
CTCGTCCGTTTCTTTTATTTCTATGAGCCCCCATAGTCTTTTATAAATTAAGCCCCTTAATTGTATAACAAATTTGTTTT
>MK128995.1-African-swine-fever-virus-isolate-China/2018/AnhuiXCGQ-complete-genome_31164
CCCCATAGTCTTTTATAAATTAAGCCCCTTAATTGTATAACAAATTTGTTTTCTAAAATAGGATTATTCATAAAAATTTC
>MK128995.1-African-swine-fever-virus-isolate-China/2018/AnhuiXCGQ-complete-genome_31192
TTAATTGTATAACAAATTTGTTTTCTAAAATAGGATTATTCATAAAAATTTCATGGCACAAAATAATACTGCCGCTGGTT
>MK128995.1-African-swine-fever-virus-isolate-China/2018/AnhuiXCGQ-complete-genome_31220
AATAGGATTATTCATAAAAATTTCATGGCACAAAATAATACTGCCGCTGGTTTTATTGTGCATTATCCTGGTAAAAATAC
>MK128995.1-African-swine-fever-virus-isolate-China/2018/AnhuiXCGQ-complete-genome_31248
CACAAAATAATACTGCCGCTGGTTTTATTGTGCATTATCCTGGTAAAAATACGGAAAATATCGTTGTCCTCTAGAGTTTC
>MK128995.1-African-swine-fever-virus-isolate-China/2018/AnhuiXCGQ-complete-genome_31276
TGTGCATTATCCTGGTAAAAATACGGAAAATATCGTTGTCCTCTAGAGTTTCTTTGGCGCCTAGCTGTCTACACAACTCT
>MK128995.1-African-swine-fever-virus-isolate-China/2018/AnhuiXCGQ-complete-genome_31304
AATATCGTTGTCCTCTAGAGTTTCTTTGGCGCCTAGCTGTCTACACAACTCTCGGATGTGCTTCGTATTGATAGAAAGCA
>MK128995.1-African-swine-fever-virus-isolate-China/2018/AnhuiXCGQ-complete-genome_31332
GCGCCTAGCTGTCTACACAACTCTCGGATGTGCTTCGTATTGATAGAAAGCAAACCATAGTTGATATTTGCGCCCCACTC
>MK128995.1-African-swine-fever-virus-isolate-China/2018/AnhuiXCGQ-complete-genome_31360
TGTGCTTCGTATTGATAGAAAGCAAACCATAGTTGATATTTGCGCCCCACTCTGTAAAGAGCTTTATCAGACTATAGTTG
>MK128995.1-African-swine-fever-virus-isolate-China/2018/AnhuiXCGQ-complete-genome_31388
ATAGTTGATATTTGCGCCCCACTCTGTAAAGAGCTTTATCAGACTATAGTTGTTTTCCTTAACAGCTATTATTAATGCCA
>MK128995.1-African-swine-fever-virus-isolate-China/2018/AnhuiXCGQ-complete-genome_31416
AAGAGCTTTATCAGACTATAGTTGTTTTCCTTAACAGCTATTATTAATGCCACACGAAGGTCTATATCTTCTCCTAAAAA
>MK128995.1-African-swine-fever-virus-isolate-China/2018/AnhuiXCGQ-complete-genome_31444
CCTTAACAGCTATTATTAATGCCACACGAAGGTCTATATCTTCTCCTAAAAATCCTGATTTTATTTGTATTCGGCCACGA
>MK128995.1-African-swine-fever-virus-isolate-China/2018/AnhuiXCGQ-complete-genome_31472
AAGGTCTATATCTTCTCCTAAAAATCCTGATTTTATTTGTATTCGGCCACGATCCATACAAAGCTTGAGAGGAGCATCAT
>MK128995.1-African-swine-fever-virus-isolate-China/2018/AnhuiXCGQ-complete-genome_31500
GATTTTATTTGTATTCGGCCACGATCCATACAAAGCTTGAGAGGAGCATCATGCCACCATAGGCCACAATATTTCAAAAT
>MK128995.1-African-swine-fever-virus-isolate-China/2018/AnhuiXCGQ-complete-genome_31528
TACAAAGCTTGAGAGGAGCATCATGCCACCATAGGCCACAATATTTCAAAATGCAGTGTTCATCTATTGACAAACACTGG
>MK128995.1-African-swine-fever-virus-isolate-China/2018/AnhuiXCGQ-complete-genome_31556
CCATAGGCCACAATATTTCAAAATGCAGTGTTCATCTATTGACAAACACTGGCTGGCTATCGTCTTTTTGACGAGGGTCT
>MK128995.1-African-swine-fever-virus-isolate-China/2018/AnhuiXCGQ-complete-genome_31584
TGTTCATCTATTGACAAACACTGGCTGGCTATCGTCTTTTTGACGAGGGTCTGCAGAGAGAGCGGCAACGACATGTTTCT
>MK128995.1-African-swine-fever-virus-isolate-China/2018/AnhuiXCGQ-complete-genome_31612
CTATCGTCTTTTTGACGAGGGTCTGCAGAGAGAGCGGCAACGACATGTTTCTTTTTCACCAAAAAAAAATCAAATGTTCT
>MK128995.1-African-swine-fever-virus-isolate-China/2018/AnhuiXCGQ-complete-genome_31640
AGAGAGCGGCAACGACATGTTTCTTTTTCACCAAAAAAAAATCAAATGTTCTCGTCTTTAAAGGTTAATTCATGTTCTTA
>MK128995.1-African-swine-fever-virus-isolate-China/2018/AnhuiXCGQ-complete-genome_31668
CACCAAAAAAAAATCAAATGTTCTCGTCTTTAAAGGTTAATTCATGTTCTTAAAATGTTCATTTCATGATAGTGATTAAT
>MK128995.1-African-swine-fever-virus-isolate-China/2018/AnhuiXCGQ-complete-genome_31696
TTTAAAGGTTAATTCATGTTCTTAAAATGTTCATTTCATGATAGTGATTAATAATATGGTTTAATAACGCTAGAAGGCTT
>MK128995.1-African-swine-fever-virus-isolate-China/2018/AnhuiXCGQ-complete-genome_31724
GTTCATTTCATGATAGTGATTAATAATATGGTTTAATAACGCTAGAAGGCTTGTTTATAAGACAGTCATAAGCAGTCTAT
>MK128995.1-African-swine-fever-virus-isolate-China/2018/AnhuiXCGQ-complete-genome_31752
TGGTTTAATAACGCTAGAAGGCTTGTTTATAAGACAGTCATAAGCAGTCTATAAGACAGTCTATAAGCAGTCTATAAGAC
>MK128995.1-African-swine-fever-virus-isolate-China/2018/AnhuiXCGQ-complete-genome_31780
ATAAGACAGTCATAAGCAGTCTATAAGACAGTCTATAAGCAGTCTATAAGACAGTCTATGACTTAGTCTATAACTATAAT
>MK128995.1-African-swine-fever-virus-isolate-China/2018/AnhuiXCGQ-complete-genome_31808
CAGTCTATAAGCAGTCTATAAGACAGTCTATGACTTAGTCTATAACTATAATTTCTGGATGGGCTGTAAGATACTCTTCG
>MK128995.1-African-swine-fever-virus-isolate-China/2018/AnhuiXCGQ-complete-genome_31836
TATGACTTAGTCTATAACTATAATTTCTGGATGGGCTGTAAGATACTCTTCGGCTCGTTTCAGATTTTTTGAAGTATATG
>MK128995.1-African-swine-fever-virus-isolate-China/2018/AnhuiXCGQ-complete-genome_31864
GGATGGGCTGTAAGATACTCTTCGGCTCGTTTCAGATTTTTTGAAGTATATGTCTTTAGCATATCATATATTTCCTGGGG
>MK128995.1-African-swine-fever-virus-isolate-China/2018/AnhuiXCGQ-complete-genome_31892
GTTTCAGATTTTTTGAAGTATATGTCTTTAGCATATCATATATTTCCTGGGGTTCGGTTACATCTAATACCAAGGTCACA
>MK128995.1-African-swine-fever-virus-isolate-China/2018/AnhuiXCGQ-complete-genome_31920
TAGCATATCATATATTTCCTGGGGTTCGGTTACATCTAATACCAAGGTCACATCACGGCTGAAAAGCTGCTTTACTAAGA
>MK128995.1-African-swine-fever-virus-isolate-China/2018/AnhuiXCGQ-complete-genome_31948
GTTACATCTAATACCAAGGTCACATCACGGCTGAAAAGCTGCTTTACTAAGAAAATGTTGCTCAAGTTATACATATAAGC
>MK128995.1-African-swine-fever-virus-isolate-China/2018/AnhuiXCGQ-complete-genome_31976
GGCTGAAAAGCTGCTTTACTAAGAAAATGTTGCTCAAGTTATACATATAAGCTTTGTGCGCAATGAGTTGTGCCCTATCA
>MK128995.1-African-swine-fever-virus-isolate-China/2018/AnhuiXCGQ-complete-genome_32004
GTTGCTCAAGTTATACATATAAGCTTTGTGCGCAATGAGTTGTGCCCTATCAAAATCGGCAGCCCCCAAATCAATACAGA
>MK128995.1-African-swine-fever-virus-isolate-China/2018/AnhuiXCGQ-complete-genome_32032
TGCGCAATGAGTTGTGCCCTATCAAAATCGGCAGCCCCCAAATCAATACAGAAAAACATGTTTAAAGTATTATTGTTATA
>MK128995.1-African-swine-fever-virus-isolate-China/2018/AnhuiXCGQ-complete-genome_32060
CGGCAGCCCCCAAATCAATACAGAAAAACATGTTTAAAGTATTATTGTTATAGATAGAAAGATTCATGCCATAATCGAGA
>MK128995.1-African-swine-fever-virus-isolate-China/2018/AnhuiXCGQ-complete-genome_32088
CATGTTTAAAGTATTATTGTTATAGATAGAAAGATTCATGCCATAATCGAGACTAGCCCCCAACCTATGACAGTAATAAA
>MK128995.1-African-swine-fever-virus-isolate-China/2018/AnhuiXCGQ-complete-genome_32116
GAAAGATTCATGCCATAATCGAGACTAGCCCCCAACCTATGACAGTAATAAATGGCCGCGTAATTTTTTTCCCGCAAGCA
>MK128995.1-African-swine-fever-virus-isolate-China/2018/AnhuiXCGQ-complete-genome_32144
CCCCCAACCTATGACAGTAATAAATGGCCGCGTAATTTTTTTCCCGCAAGCAAGCAAATTTCATCATCAGATTAGGGCTG
>MK128995.1-African-swine-fever-virus-isolate-China/2018/AnhuiXCGQ-complete-genome_32172
CGCGTAATTTTTTTCCCGCAAGCAAGCAAATTTCATCATCAGATTAGGGCTGATGCAAATCTCTTTTTCACGACACAACT
>MK128995.1-African-swine-fever-virus-isolate-China/2018/AnhuiXCGQ-complete-genome_32200
AATTTCATCATCAGATTAGGGCTGATGCAAATCTCTTTTTCACGACACAACTCGTGTATGTCAAAAATGTTATTAAAATA
>MK128995.1-African-swine-fever-virus-isolate-China/2018/AnhuiXCGQ-complete-genome_32228
AAATCTCTTTTTCACGACACAACTCGTGTATGTCAAAAATGTTATTAAAATAAAGGCTACAAGCTACCCGCCAATAGAGG
>MK128995.1-African-swine-fever-virus-isolate-China/2018/AnhuiXCGQ-complete-genome_32256
TATGTCAAAAATGTTATTAAAATAAAGGCTACAAGCTACCCGCCAATAGAGGTGATTTTTATGCCTTTTATAGAAATAGT
>MK128995.1-African-swine-fever-virus-isolate-China/2018/AnhuiXCGQ-complete-genome_32284
CTACAAGCTACCCGCCAATAGAGGTGATTTTTATGCCTTTTATAGAAATAGTGAATAGCCTTTGTAAAATTATGTCGTAA
>MK128995.1-African-swine-fever-virus-isolate-China/2018/AnhuiXCGQ-complete-genome_32312
TTTTATGCCTTTTATAGAAATAGTGAATAGCCTTTGTAAAATTATGTCGTAATGCCAGGGCAAACCAAAACTTTGTTAAT
>MK128995.1-African-swine-fever-virus-isolate-China/2018/AnhuiXCGQ-complete-genome_32340
AGCCTTTGTAAAATTATGTCGTAATGCCAGGGCAAACCAAAACTTTGTTAATAGGTGGTGCGCCGTATCCCCCGTCAACG
>MK128995.1-African-swine-fever-virus-isolate-China/2018/AnhuiXCGQ-complete-genome_32368
AGGGCAAACCAAAACTTTGTTAATAGGTGGTGCGCCGTATCCCCCGTCAACGGAATGTTTGAACAGGTGTACGTAACTGT
>MK128995.1-African-swine-fever-virus-isolate-China/2018/AnhuiXCGQ-complete-genome_32396
GGTGCGCCGTATCCCCCGTCAACGGAATGTTTGAACAGGTGTACGTAACTGTGTCTAAAGTGGTTCTAGTTACGGTTTCC
>MK128995.1-African-swine-fever-virus-isolate-China/2018/AnhuiXCGQ-complete-genome_32424
GTTTGAACAGGTGTACGTAACTGTGTCTAAAGTGGTTCTAGTTACGGTTTCCAAGAGTGGATTATGACAAAACATGTCAT
>MK128995.1-African-swine-fever-virus-isolate-China/2018/AnhuiXCGQ-complete-genome_32452
AAAGTGGTTCTAGTTACGGTTTCCAAGAGTGGATTATGACAAAACATGTCATAACCCAGCAGAACTCCTGCACAGGATTT
>MK128995.1-African-swine-fever-virus-isolate-China/2018/AnhuiXCGQ-complete-genome_32480
GTGGATTATGACAAAACATGTCATAACCCAGCAGAACTCCTGCACAGGATTTTAGCCTGGCCACTTCTTTTAAAATTTCC
>MK128995.1-African-swine-fever-virus-isolate-China/2018/AnhuiXCGQ-complete-genome_32508
CAGCAGAACTCCTGCACAGGATTTTAGCCTGGCCACTTCTTTTAAAATTTCCAGAAGACGGGGTTCGGATACAGGCGTTA
>MK128995.1-African-swine-fever-virus-isolate-China/2018/AnhuiXCGQ-complete-genome_32536
CTGGCCACTTCTTTTAAAATTTCCAGAAGACGGGGTTCGGATACAGGCGTTAAGCCTCCCAGTTCCGCACACAGCCGCTT
>MK128995.1-African-swine-fever-virus-isolate-China/2018/AnhuiXCGQ-complete-genome_32564
GACGGGGTTCGGATACAGGCGTTAAGCCTCCCAGTTCCGCACACAGCCGCTTTAGATACACGGCAGGAACACGTATAAGC
>MK128995.1-African-swine-fever-virus-isolate-China/2018/AnhuiXCGQ-complete-genome_32592
TCCCAGTTCCGCACACAGCCGCTTTAGATACACGGCAGGAACACGTATAAGCCCATATTCAGGATTTGCGCCCCAATCCA
>MK128995.1-African-swine-fever-virus-isolate-China/2018/AnhuiXCGQ-complete-genome_32620
TACACGGCAGGAACACGTATAAGCCCATATTCAGGATTTGCGCCCCAATCCACAAATAAACGTATAAGTTCAAGATTATC
>MK128995.1-African-swine-fever-virus-isolate-China/2018/AnhuiXCGQ-complete-genome_32648
ATTCAGGATTTGCGCCCCAATCCACAAATAAACGTATAAGTTCAAGATTATCGCTCTTCACGGCCTTTACTAGCGCCGCT
>MK128995.1-African-swine-fever-virus-isolate-China/2018/AnhuiXCGQ-complete-genome_32676
TAAACGTATAAGTTCAAGATTATCGCTCTTCACGGCCTTTACTAGCGCCGCTTCGAGACAAAGATCATCCTCAGAAAAAC
>MK128995.1-African-swine-fever-virus-isolate-China/2018/AnhuiXCGQ-complete-genome_32704
TTCACGGCCTTTACTAGCGCCGCTTCGAGACAAAGATCATCCTCAGAAAAACACTGTAAATGTTTATACGAAAAAACTTG
>MK128995.1-African-swine-fever-virus-isolate-China/2018/AnhuiXCGQ-complete-genome_32732
GACAAAGATCATCCTCAGAAAAACACTGTAAATGTTTATACGAAAAAACTTGCTTACAATTGTTACATAGGTGAATAGGA
>MK128995.1-African-swine-fever-virus-isolate-China/2018/AnhuiXCGQ-complete-genome_32760
TAAATGTTTATACGAAAAAACTTGCTTACAATTGTTACATAGGTGAATAGGACCTAAATCCCACCACAAACCAAAACGCT
>MK128995.1-African-swine-fever-virus-isolate-China/2018/AnhuiXCGQ-complete-genome_32788
CAATTGTTACATAGGTGAATAGGACCTAAATCCCACCACAAACCAAAACGCTGCAACGTATAATCATAGTCACTTGAAAG
>MK128995.1-African-swine-fever-virus-isolate-China/2018/AnhuiXCGQ-complete-genome_32816
AATCCCACCACAAACCAAAACGCTGCAACGTATAATCATAGTCACTTGAAAGATAATTGCATGCCACAACTTTTTTGGCC
>MK128995.1-African-swine-fever-virus-isolate-China/2018/AnhuiXCGQ-complete-genome_32844
CGTATAATCATAGTCACTTGAAAGATAATTGCATGCCACAACTTTTTTGGCCAACGTTTGTAAAGACAACATACTAAGTT
>MK128995.1-African-swine-fever-virus-isolate-China/2018/AnhuiXCGQ-complete-genome_32872
TTGCATGCCACAACTTTTTTGGCCAACGTTTGTAAAGACAACATACTAAGTTTAAAACATCTTAAATCTAAGCTAGCTAA
>MK128995.1-African-swine-fever-virus-isolate-China/2018/AnhuiXCGQ-complete-genome_32900
TTTGTAAAGACAACATACTAAGTTTAAAACATCTTAAATCTAAGCTAGCTAACTTTCAAGAAAACCCTCTATCCCTAAGA
>MK128995.1-African-swine-fever-virus-isolate-China/2018/AnhuiXCGQ-complete-genome_32928
ACATCTTAAATCTAAGCTAGCTAACTTTCAAGAAAACCCTCTATCCCTAAGAATATATCTTATAACTAGACTTATAGCAG
>MK128995.1-African-swine-fever-virus-isolate-China/2018/AnhuiXCGQ-complete-genome_32956
CAAGAAAACCCTCTATCCCTAAGAATATATCTTATAACTAGACTTATAGCAGTAAAAATCAACTTTGGTTATTCTTTTTA
>MK128995.1-African-swine-fever-virus-isolate-China/2018/AnhuiXCGQ-complete-genome_32984
ATCTTATAACTAGACTTATAGCAGTAAAAATCAACTTTGGTTATTCTTTTTAATATAAAACGTCTAATTACTTGCAAAGG
>MK128995.1-African-swine-fever-virus-isolate-China/2018/AnhuiXCGQ-complete-genome_33012
AATCAACTTTGGTTATTCTTTTTAATATAAAACGTCTAATTACTTGCAAAGGACTATAAAGCCCATTTTCCTCAGCTAGA
>MK128995.1-African-swine-fever-virus-isolate-China/2018/AnhuiXCGQ-complete-genome_33040
AAAACGTCTAATTACTTGCAAAGGACTATAAAGCCCATTTTCCTCAGCTAGAATTTTTATTTTTTAATGAAGTAGGGGGA
>MK128995.1-African-swine-fever-virus-isolate-China/2018/AnhuiXCGQ-complete-genome_33068
TAAAGCCCATTTTCCTCAGCTAGAATTTTTATTTTTTAATGAAGTAGGGGGATATGTTTTCCCTTCAAGACCTTTGCCGA
>MK128995.1-African-swine-fever-virus-isolate-China/2018/AnhuiXCGQ-complete-genome_33096
TTATTTTTTAATGAAGTAGGGGGATATGTTTTCCCTTCAAGACCTTTGCCGAAAGCATCTTTTTATTCTTCCCGATGTTT
>MK128995.1-African-swine-fever-virus-isolate-China/2018/AnhuiXCGQ-complete-genome_33124
TTTTCCCTTCAAGACCTTTGCCGAAAGCATCTTTTTATTCTTCCCGATGTTTTTGGCGAGCATGTACTACAACGATTAGG
>MK128995.1-African-swine-fever-virus-isolate-China/2018/AnhuiXCGQ-complete-genome_33152
ATCTTTTTATTCTTCCCGATGTTTTTGGCGAGCATGTACTACAACGATTAGGACTGTATTGGAGATGTCACGGCTCCCTT
>MK128995.1-African-swine-fever-virus-isolate-China/2018/AnhuiXCGQ-complete-genome_33180
CGAGCATGTACTACAACGATTAGGACTGTATTGGAGATGTCACGGCTCCCTTCAACGCATAGGAGACGACCACATACTCA
>MK128995.1-African-swine-fever-virus-isolate-China/2018/AnhuiXCGQ-complete-genome_33208
TATTGGAGATGTCACGGCTCCCTTCAACGCATAGGAGACGACCACATACTCATACGACGGGATCTCATCCTTTCCACCAA
>MK128995.1-African-swine-fever-virus-isolate-China/2018/AnhuiXCGQ-complete-genome_33236
GCATAGGAGACGACCACATACTCATACGACGGGATCTCATCCTTTCCACCAACGAGGCCTTAAGAATGGCGGGAGAGGAA
>MK128995.1-African-swine-fever-virus-isolate-China/2018/AnhuiXCGQ-complete-genome_33264
ACGGGATCTCATCCTTTCCACCAACGAGGCCTTAAGAATGGCGGGAGAGGAAGGAAACAATGAAGTAGTAAAGCTCTTGT
>MK128995.1-African-swine-fever-virus-isolate-China/2018/AnhuiXCGQ-complete-genome_33292
GCCTTAAGAATGGCGGGAGAGGAAGGAAACAATGAAGTAGTAAAGCTCTTGTTACTGTGGAAGGGAAATCTTCATTACGC
>MK128995.1-African-swine-fever-virus-isolate-China/2018/AnhuiXCGQ-complete-genome_33320
ACAATGAAGTAGTAAAGCTCTTGTTACTGTGGAAGGGAAATCTTCATTACGCCGTCATAGGAGCCTTGCAGGGTGATCAA
>MK128995.1-African-swine-fever-virus-isolate-China/2018/AnhuiXCGQ-complete-genome_33348
GTGGAAGGGAAATCTTCATTACGCCGTCATAGGAGCCTTGCAGGGTGATCAATATGACCTGATCCATAAGTATGAAAACC
>MK128995.1-African-swine-fever-virus-isolate-China/2018/AnhuiXCGQ-complete-genome_33376
ATAGGAGCCTTGCAGGGTGATCAATATGACCTGATCCATAAGTATGAAAACCAAATCGGCGACTTTCATTTTATCTTACC
>MK128995.1-African-swine-fever-virus-isolate-China/2018/AnhuiXCGQ-complete-genome_33404
ACCTGATCCATAAGTATGAAAACCAAATCGGCGACTTTCATTTTATCTTACCATTGATTCAAGACGCGAATACGTTTGAA
>MK128995.1-African-swine-fever-virus-isolate-China/2018/AnhuiXCGQ-complete-genome_33432
CGGCGACTTTCATTTTATCTTACCATTGATTCAAGACGCGAATACGTTTGAAAAATGCCACGCTTTAGAACGTTTTTGTG
>MK128995.1-African-swine-fever-virus-isolate-China/2018/AnhuiXCGQ-complete-genome_33460
ATTCAAGACGCGAATACGTTTGAAAAATGCCACGCTTTAGAACGTTTTTGTGGTGTTTCATGTCTGCTAAAACATGCTAC
>MK128995.1-African-swine-fever-virus-isolate-China/2018/AnhuiXCGQ-complete-genome_33488
GCCACGCTTTAGAACGTTTTTGTGGTGTTTCATGTCTGCTAAAACATGCTACAAAATACAACATGCTCCCTATTCTCCAA
>MK128995.1-African-swine-fever-virus-isolate-China/2018/AnhuiXCGQ-complete-genome_33516
TTCATGTCTGCTAAAACATGCTACAAAATACAACATGCTCCCTATTCTCCAAAAATACCAAGAAGAGCTGTCTATGAGAG
>MK128995.1-African-swine-fever-virus-isolate-China/2018/AnhuiXCGQ-complete-genome_33544
TACAACATGCTCCCTATTCTCCAAAAATACCAAGAAGAGCTGTCTATGAGAGCGTATCTTCACGAAACCCTATTTGAACT
>MK128995.1-African-swine-fever-virus-isolate-China/2018/AnhuiXCGQ-complete-genome_33572
ACCAAGAAGAGCTGTCTATGAGAGCGTATCTTCACGAAACCCTATTTGAACTAGCATGCCTATGGCAGAGGTATGATGTC
>MK128995.1-African-swine-fever-virus-isolate-China/2018/AnhuiXCGQ-complete-genome_33600
TCTTCACGAAACCCTATTTGAACTAGCATGCCTATGGCAGAGGTATGATGTCCTTAAATGGATAGAGCAAACCATACATG
>MK128995.1-African-swine-fever-virus-isolate-China/2018/AnhuiXCGQ-complete-genome_33628
TGCCTATGGCAGAGGTATGATGTCCTTAAATGGATAGAGCAAACCATACATGTTTACGACCTAAAGATTATGTTTAATAT
>MK128995.1-African-swine-fever-virus-isolate-China/2018/AnhuiXCGQ-complete-genome_33656
AATGGATAGAGCAAACCATACATGTTTACGACCTAAAGATTATGTTTAATATTGCCATCTCCAAGAGGGATCTGACTATG
>MK128995.1-African-swine-fever-virus-isolate-China/2018/AnhuiXCGQ-complete-genome_33684
CGACCTAAAGATTATGTTTAATATTGCCATCTCCAAGAGGGATCTGACTATGTACTCCTTAGGATATATTTTCCTTTTTG
>MK128995.1-African-swine-fever-virus-isolate-China/2018/AnhuiXCGQ-complete-genome_33712
ATCTCCAAGAGGGATCTGACTATGTACTCCTTAGGATATATTTTCCTTTTTGATAGAGGGAACACCGAAGCTACGTTGCT
>MK128995.1-African-swine-fever-virus-isolate-China/2018/AnhuiXCGQ-complete-genome_33740
CCTTAGGATATATTTTCCTTTTTGATAGAGGGAACACCGAAGCTACGTTGCTAACGCAACATCTCAAGAAGACAGCGGCC
>MK128995.1-African-swine-fever-virus-isolate-China/2018/AnhuiXCGQ-complete-genome_33768
AGGGAACACCGAAGCTACGTTGCTAACGCAACATCTCAAGAAGACAGCGGCCAAAGGGCTCCTCCACTTTGTGCTAGAAA
>MK128995.1-African-swine-fever-virus-isolate-China/2018/AnhuiXCGQ-complete-genome_33796
CAACATCTCAAGAAGACAGCGGCCAAAGGGCTCCTCCACTTTGTGCTAGAAACGTTAAAATACGGCGGCAACATAGATAC
>MK128995.1-African-swine-fever-virus-isolate-China/2018/AnhuiXCGQ-complete-genome_33824
GGCTCCTCCACTTTGTGCTAGAAACGTTAAAATACGGCGGCAACATAGATACCGTCCTGACCCAAGCCGTAAAGTACAAT
>MK128995.1-African-swine-fever-virus-isolate-China/2018/AnhuiXCGQ-complete-genome_33852
AAAATACGGCGGCAACATAGATACCGTCCTGACCCAAGCCGTAAAGTACAATCATAGAAAACTTTTAGATTATTTTCTGC
>MK128995.1-African-swine-fever-virus-isolate-China/2018/AnhuiXCGQ-complete-genome_33880
CTGACCCAAGCCGTAAAGTACAATCATAGAAAACTTTTAGATTATTTTCTGCGTCAACTACCTCGTAAACATATTGAAAA
>MK128995.1-African-swine-fever-virus-isolate-China/2018/AnhuiXCGQ-complete-genome_33908
GAAAACTTTTAGATTATTTTCTGCGTCAACTACCTCGTAAACATATTGAAAAACTTTTGTTGCTGGCCGTGCAGGAAAAG
>MK128995.1-African-swine-fever-virus-isolate-China/2018/AnhuiXCGQ-complete-genome_33936
ACTACCTCGTAAACATATTGAAAAACTTTTGTTGCTGGCCGTGCAGGAAAAGGCTTCTAAAAAAACATTGAACTTACTGT
>MK128995.1-African-swine-fever-virus-isolate-China/2018/AnhuiXCGQ-complete-genome_33964
TTGTTGCTGGCCGTGCAGGAAAAGGCTTCTAAAAAAACATTGAACTTACTGTTGTCACATTTAAACTACTCCGTGAAACG
>MK128995.1-African-swine-fever-virus-isolate-China/2018/AnhuiXCGQ-complete-genome_33992
CTAAAAAAACATTGAACTTACTGTTGTCACATTTAAACTACTCCGTGAAACGCATCAAAAAACTACCGCGCTATGTGATA
>MK128995.1-African-swine-fever-virus-isolate-China/2018/AnhuiXCGQ-complete-genome_34020
ACATTTAAACTACTCCGTGAAACGCATCAAAAAACTACCGCGCTATGTGATAGAGTACGAGTCCACCTTGGTGATAAAGA
>MK128995.1-African-swine-fever-virus-isolate-China/2018/AnhuiXCGQ-complete-genome_34048
AAAAAACTACCGCGCTATGTGATAGAGTACGAGTCCACCTTGGTGATAAAGATTTTATTAAAAAAAAGAGTGAACCTGAT
>MK128995.1-African-swine-fever-virus-isolate-China/2018/AnhuiXCGQ-complete-genome_34076
ACGAGTCCACCTTGGTGATAAAGATTTTATTAAAAAAAAGAGTGAACCTGATAGATGCCATGTTGGAAAAGATGGTAAGA
>MK128995.1-African-swine-fever-virus-isolate-China/2018/AnhuiXCGQ-complete-genome_34104
ATTAAAAAAAAGAGTGAACCTGATAGATGCCATGTTGGAAAAGATGGTAAGATATTTTTCTGCGACGAAAGTGAGGACGA
>MK128995.1-African-swine-fever-virus-isolate-China/2018/AnhuiXCGQ-complete-genome_34132
GCCATGTTGGAAAAGATGGTAAGATATTTTTCTGCGACGAAAGTGAGGACGATCATGGATGAGCTTTCGATTAGTCCGGA
>MK128995.1-African-swine-fever-virus-isolate-China/2018/AnhuiXCGQ-complete-genome_34160
TTTCTGCGACGAAAGTGAGGACGATCATGGATGAGCTTTCGATTAGTCCGGAAAGAGTCATTAAGATGGCTATACAGAAA
>MK128995.1-African-swine-fever-virus-isolate-China/2018/AnhuiXCGQ-complete-genome_34188
GGATGAGCTTTCGATTAGTCCGGAAAGAGTCATTAAGATGGCTATACAGAAAATGAGAACGGATATCGTAATCCATACTT
>MK128995.1-African-swine-fever-virus-isolate-China/2018/AnhuiXCGQ-complete-genome_34216
GTCATTAAGATGGCTATACAGAAAATGAGAACGGATATCGTAATCCATACTTCTTATGTTTGGGAGGATGATCTAGAACG
>MK128995.1-African-swine-fever-virus-isolate-China/2018/AnhuiXCGQ-complete-genome_34244
GAACGGATATCGTAATCCATACTTCTTATGTTTGGGAGGATGATCTAGAACGTCTTACTCGTCTTAAAAATATGGTATAC
>MK128995.1-African-swine-fever-virus-isolate-China/2018/AnhuiXCGQ-complete-genome_34272
TGTTTGGGAGGATGATCTAGAACGTCTTACTCGTCTTAAAAATATGGTATACACCATAAAGTACGAACATGGGAAAAAAA
>MK128995.1-African-swine-fever-virus-isolate-China/2018/AnhuiXCGQ-complete-genome_34300
ACTCGTCTTAAAAATATGGTATACACCATAAAGTACGAACATGGGAAAAAAATGTTAATTAAAGTCATGCACGGCATATA
>MK128995.1-African-swine-fever-virus-isolate-China/2018/AnhuiXCGQ-complete-genome_34328
TAAAGTACGAACATGGGAAAAAAATGTTAATTAAAGTCATGCACGGCATATACAAAAACTTATTATACGGCGAAAGGGAA
>MK128995.1-African-swine-fever-virus-isolate-China/2018/AnhuiXCGQ-complete-genome_34356
AATTAAAGTCATGCACGGCATATACAAAAACTTATTATACGGCGAAAGGGAAAAAGTCATGTTTTATTTAGCCAAGCTCT
>MK128995.1-African-swine-fever-virus-isolate-China/2018/AnhuiXCGQ-complete-genome_34384
AACTTATTATACGGCGAAAGGGAAAAAGTCATGTTTTATTTAGCCAAGCTCTATGTTGCTCAAAACGCGGCCACCCAATT
>MK128995.1-African-swine-fever-virus-isolate-China/2018/AnhuiXCGQ-complete-genome_34412
TCATGTTTTATTTAGCCAAGCTCTATGTTGCTCAAAACGCGGCCACCCAATTCAGAGACATTTGTAAGGACTGTTACAAA
>MK128995.1-African-swine-fever-virus-isolate-China/2018/AnhuiXCGQ-complete-genome_34440
TGCTCAAAACGCGGCCACCCAATTCAGAGACATTTGTAAGGACTGTTACAAACTGGATGTGGCACGGTTTAAACCGCGGT
>MK128995.1-African-swine-fever-virus-isolate-China/2018/AnhuiXCGQ-complete-genome_34468
GACATTTGTAAGGACTGTTACAAACTGGATGTGGCACGGTTTAAACCGCGGTTTAAGCAACTAATATTAGACTGTTTAGA
>MK128995.1-African-swine-fever-virus-isolate-China/2018/AnhuiXCGQ-complete-genome_34496
ATGTGGCACGGTTTAAACCGCGGTTTAAGCAACTAATATTAGACTGTTTAGAAATTATTACTAAAAAATCTTGCTATAGT
>MK128995.1-African-swine-fever-virus-isolate-China/2018/AnhuiXCGQ-complete-genome_34524
GCAACTAATATTAGACTGTTTAGAAATTATTACTAAAAAATCTTGCTATAGTATCCTGGAAATCTTAGAAAAACATATTA
>MK128995.1-African-swine-fever-virus-isolate-China/2018/AnhuiXCGQ-complete-genome_34552
ATTACTAAAAAATCTTGCTATAGTATCCTGGAAATCTTAGAAAAACATATTATTTCCCTGTTTACTATGAAAGTTATGAC
>MK128995.1-African-swine-fever-virus-isolate-China/2018/AnhuiXCGQ-complete-genome_34580
TGGAAATCTTAGAAAAACATATTATTTCCCTGTTTACTATGAAAGTTATGACTGAAGAAGAAAAAAACCTATGTTTAGAA
>MK128995.1-African-swine-fever-virus-isolate-China/2018/AnhuiXCGQ-complete-genome_34608
CCTGTTTACTATGAAAGTTATGACTGAAGAAGAAAAAAACCTATGTTTAGAAATATTATATAAAGTAATTCATTATAAAA
>MK128995.1-African-swine-fever-virus-isolate-China/2018/AnhuiXCGQ-complete-genome_34636
GAAGAAAAAAACCTATGTTTAGAAATATTATATAAAGTAATTCATTATAAAACAATACAATGTTAAAATTCAATAGATAT
>MK128995.1-African-swine-fever-virus-isolate-China/2018/AnhuiXCGQ-complete-genome_34664
TATATAAAGTAATTCATTATAAAACAATACAATGTTAAAATTCAATAGATATCCATCATTAATATTGATTATATTTTCGA
>MK128995.1-African-swine-fever-virus-isolate-China/2018/AnhuiXCGQ-complete-genome_34692
ACAATGTTAAAATTCAATAGATATCCATCATTAATATTGATTATATTTTCGAATATTATCTTCTATGGTGCAAGATAATC
>MK128995.1-African-swine-fever-virus-isolate-China/2018/AnhuiXCGQ-complete-genome_34720
CATTAATATTGATTATATTTTCGAATATTATCTTCTATGGTGCAAGATAATCATCTAGCGCGTGAAACATGTCCTCTTCT
>MK128995.1-African-swine-fever-virus-isolate-China/2018/AnhuiXCGQ-complete-genome_34748
TATCTTCTATGGTGCAAGATAATCATCTAGCGCGTGAAACATGTCCTCTTCTCTTCAGGAACTTTGTCGAAAAAAGCTGC
>MK128995.1-African-swine-fever-virus-isolate-China/2018/AnhuiXCGQ-complete-genome_34776
AGCGCGTGAAACATGTCCTCTTCTCTTCAGGAACTTTGTCGAAAAAAGCTGCCTGACTGCATACTTCCAGAGTTTTTTGA
>MK128995.1-African-swine-fever-virus-isolate-China/2018/AnhuiXCGQ-complete-genome_34804
AGGAACTTTGTCGAAAAAAGCTGCCTGACTGCATACTTCCAGAGTTTTTTGACGACTATGTATTGCAACTGTTAGGACTG
>MK128995.1-African-swine-fever-virus-isolate-China/2018/AnhuiXCGQ-complete-genome_34832
CTGCATACTTCCAGAGTTTTTTGACGACTATGTATTGCAACTGTTAGGACTGCACTGGCAAGATCATGGTTCCCTTCAGC
>MK128995.1-African-swine-fever-virus-isolate-China/2018/AnhuiXCGQ-complete-genome_34860
TATGTATTGCAACTGTTAGGACTGCACTGGCAAGATCATGGTTCCCTTCAGCGTATCGAGAAGAACCAGATACTTGTTCA
>MK128995.1-African-swine-fever-virus-isolate-China/2018/AnhuiXCGQ-complete-genome_34888
GGCAAGATCATGGTTCCCTTCAGCGTATCGAGAAGAACCAGATACTTGTTCAACAGGAACCCATCCATATCAATGAAGCA
>MK128995.1-African-swine-fever-virus-isolate-China/2018/AnhuiXCGQ-complete-genome_34916
CGAGAAGAACCAGATACTTGTTCAACAGGAACCCATCCATATCAATGAAGCACTCAAAGTAGCAGCATCGGAAGGGAACT
>MK128995.1-African-swine-fever-virus-isolate-China/2018/AnhuiXCGQ-complete-genome_34944
GAACCCATCCATATCAATGAAGCACTCAAAGTAGCAGCATCGGAAGGGAACTATGAAATCGTAGAGCTGTTGTTGTCATG
>MK128995.1-African-swine-fever-virus-isolate-China/2018/AnhuiXCGQ-complete-genome_34972
AAGTAGCAGCATCGGAAGGGAACTATGAAATCGTAGAGCTGTTGTTGTCATGGGAGGCAGATCCCCGCTACGCCGTCGTA
>MK128995.1-African-swine-fever-virus-isolate-China/2018/AnhuiXCGQ-complete-genome_35000
AATCGTAGAGCTGTTGTTGTCATGGGAGGCAGATCCCCGCTACGCCGTCGTAGGAGCCCTAGAAAGCAAATACTATGACC
>MK128995.1-African-swine-fever-virus-isolate-China/2018/AnhuiXCGQ-complete-genome_35028
GCAGATCCCCGCTACGCCGTCGTAGGAGCCCTAGAAAGCAAATACTATGACCTGGTTTACAAATACTATGACCAAGTTAA
>MK128995.1-African-swine-fever-virus-isolate-China/2018/AnhuiXCGQ-complete-genome_35056
CCCTAGAAAGCAAATACTATGACCTGGTTTACAAATACTATGACCAAGTTAAAGACTGCCATGATATCTTGCCGCTGATT
>MK128995.1-African-swine-fever-virus-isolate-China/2018/AnhuiXCGQ-complete-genome_35084
TTACAAATACTATGACCAAGTTAAAGACTGCCATGATATCTTGCCGCTGATTCAAAATCCGGAAACATTCGAAAGATGTC
>MK128995.1-African-swine-fever-virus-isolate-China/2018/AnhuiXCGQ-complete-genome_35112
TGCCATGATATCTTGCCGCTGATTCAAAATCCGGAAACATTCGAAAGATGTCATGAGTTAAACAGCACCTGTTCACTGAA
>MK128995.1-African-swine-fever-virus-isolate-China/2018/AnhuiXCGQ-complete-genome_35140
ATCCGGAAACATTCGAAAGATGTCATGAGTTAAACAGCACCTGTTCACTGAAATGCTTATTCAAGCATGCTGTGATAAAT
>MK128995.1-African-swine-fever-virus-isolate-China/2018/AnhuiXCGQ-complete-genome_35168
GTTAAACAGCACCTGTTCACTGAAATGCTTATTCAAGCATGCTGTGATAAATGACATGCTGCCGATTCTTCAAAAATATA
>MK128995.1-African-swine-fever-virus-isolate-China/2018/AnhuiXCGQ-complete-genome_35196
TTATTCAAGCATGCTGTGATAAATGACATGCTGCCGATTCTTCAAAAATATACAGACTATCTGGATAGGTGGGAGTATTG
>MK128995.1-African-swine-fever-virus-isolate-China/2018/AnhuiXCGQ-complete-genome_35224
TGCTGCCGATTCTTCAAAAATATACAGACTATCTGGATAGGTGGGAGTATTGCAGCCAGATGCTGTTCGAACTGGCATGT
>MK128995.1-African-swine-fever-virus-isolate-China/2018/AnhuiXCGQ-complete-genome_35252
CTATCTGGATAGGTGGGAGTATTGCAGCCAGATGCTGTTCGAACTGGCATGTAGTAAAAAAAAATATGAGATGGTTGTGT
>MK128995.1-African-swine-fever-virus-isolate-China/2018/AnhuiXCGQ-complete-genome_35280
CAGATGCTGTTCGAACTGGCATGTAGTAAAAAAAAATATGAGATGGTTGTGTGGATAGAGGGAGTTCTAGGCGTCGGCAA
>MK128995.1-African-swine-fever-virus-isolate-China/2018/AnhuiXCGQ-complete-genome_35308
AAAAAAAATATGAGATGGTTGTGTGGATAGAGGGAGTTCTAGGCGTCGGCAAAGTTACATCTCTTTTCACCATTGCGATT
>MK128995.1-African-swine-fever-virus-isolate-China/2018/AnhuiXCGQ-complete-genome_35336
AGAGGGAGTTCTAGGCGTCGGCAAAGTTACATCTCTTTTCACCATTGCGATTAGCAACAGAGACCTACAGCTGTATTCTC
>MK128995.1-African-swine-fever-virus-isolate-China/2018/AnhuiXCGQ-complete-genome_35364
ACATCTCTTTTCACCATTGCGATTAGCAACAGAGACCTACAGCTGTATTCTCTGGGCTACTCAATTATCCTTGAGAATTT
>MK128995.1-African-swine-fever-virus-isolate-China/2018/AnhuiXCGQ-complete-genome_35392
ACAGAGACCTACAGCTGTATTCTCTGGGCTACTCAATTATCCTTGAGAATTTGTACTCCTGTGGACAGGACCCCAAGTTT
>MK128995.1-African-swine-fever-virus-isolate-China/2018/AnhuiXCGQ-complete-genome_35420
CTACTCAATTATCCTTGAGAATTTGTACTCCTGTGGACAGGACCCCAAGTTTTTACTAAATCATTTCCTGCGAGACGTTT
>MK128995.1-African-swine-fever-virus-isolate-China/2018/AnhuiXCGQ-complete-genome_35448
TCCTGTGGACAGGACCCCAAGTTTTTACTAAATCATTTCCTGCGAGACGTTTCAATAAAAGGGCTTCTACCCTTTGTAAT
>MK128995.1-African-swine-fever-virus-isolate-China/2018/AnhuiXCGQ-complete-genome_35476
TAAATCATTTCCTGCGAGACGTTTCAATAAAAGGGCTTCTACCCTTTGTAATCAAAACCATAGAATATGGTGGAAGCAAG
>MK128995.1-African-swine-fever-virus-isolate-China/2018/AnhuiXCGQ-complete-genome_35504
AAAAGGGCTTCTACCCTTTGTAATCAAAACCATAGAATATGGTGGAAGCAAGGAGATAGCCATAACTCTGGCTAAAAAAT
>MK128995.1-African-swine-fever-virus-isolate-China/2018/AnhuiXCGQ-complete-genome_35532
ACCATAGAATATGGTGGAAGCAAGGAGATAGCCATAACTCTGGCTAAAAAATATCAGCATAAACATATTTTGAAATACTT
>MK128995.1-African-swine-fever-virus-isolate-China/2018/AnhuiXCGQ-complete-genome_35560
TAGCCATAACTCTGGCTAAAAAATATCAGCATAAACATATTTTGAAATACTTCGAAACCTGGGAAAGCTAGGTTCAGTAT
>MK128995.1-African-swine-fever-virus-isolate-China/2018/AnhuiXCGQ-complete-genome_35588
GCATAAACATATTTTGAAATACTTCGAAACCTGGGAAAGCTAGGTTCAGTATGGTGTACTCACTATTGTAGTGAATCGTA
>MK128995.1-African-swine-fever-virus-isolate-China/2018/AnhuiXCGQ-complete-genome_35616
ACCTGGGAAAGCTAGGTTCAGTATGGTGTACTCACTATTGTAGTGAATCGTATCCTGTAAATTTTGTAAAAAAGCTTAAA
>MK128995.1-African-swine-fever-virus-isolate-China/2018/AnhuiXCGQ-complete-genome_35644
TACTCACTATTGTAGTGAATCGTATCCTGTAAATTTTGTAAAAAAGCTTAAACTTTTGACCACATCATATTGTTTTAGAA
>MK128995.1-African-swine-fever-virus-isolate-China/2018/AnhuiXCGQ-complete-genome_35672
GTAAATTTTGTAAAAAAGCTTAAACTTTTGACCACATCATATTGTTTTAGAAATCTCAAACCAGTGAACAACAGTCTTAT
>MK128995.1-African-swine-fever-virus-isolate-China/2018/AnhuiXCGQ-complete-genome_35700
TGACCACATCATATTGTTTTAGAAATCTCAAACCAGTGAACAACAGTCTTATCATACATTAAAATTCCAGTAAAATTTAT
>MK128995.1-African-swine-fever-virus-isolate-China/2018/AnhuiXCGQ-complete-genome_35728
CAAACCAGTGAACAACAGTCTTATCATACATTAAAATTCCAGTAAAATTTATATTTTTTTTGGTAAACAAATGTTTTCTC
>MK128995.1-African-swine-fever-virus-isolate-China/2018/AnhuiXCGQ-complete-genome_35756
CATTAAAATTCCAGTAAAATTTATATTTTTTTTGGTAAACAAATGTTTTCTCTTCAAGACATCTGTCGGAAACATCTTTT
>MK128995.1-African-swine-fever-virus-isolate-China/2018/AnhuiXCGQ-complete-genome_35784
TTTTTGGTAAACAAATGTTTTCTCTTCAAGACATCTGTCGGAAACATCTTTTTCAACTTCCTGACGCTTTTGATGAATAT
>MK128995.1-African-swine-fever-virus-isolate-China/2018/AnhuiXCGQ-complete-genome_35812
AGACATCTGTCGGAAACATCTTTTTCAACTTCCTGACGCTTTTGATGAATATATATTACAAGCGCTAGGACTATACTGGG
>MK128995.1-African-swine-fever-virus-isolate-China/2018/AnhuiXCGQ-complete-genome_35840
CTTCCTGACGCTTTTGATGAATATATATTACAAGCGCTAGGACTATACTGGGAAAAACACGGATCTCTTCAACGAATAAG
>MK128995.1-African-swine-fever-virus-isolate-China/2018/AnhuiXCGQ-complete-genome_35868
TACAAGCGCTAGGACTATACTGGGAAAAACACGGATCTCTTCAACGAATAAGAAAGGACGCTGTGTTTGTACAGCGAAAC
>MK128995.1-African-swine-fever-virus-isolate-China/2018/AnhuiXCGQ-complete-genome_35896
ACACGGATCTCTTCAACGAATAAGAAAGGACGCTGTGTTTGTACAGCGAAACATCGTCCTTTCTACCAATGAGGCCCTGA
>MK128995.1-African-swine-fever-virus-isolate-China/2018/AnhuiXCGQ-complete-genome_35924
GACGCTGTGTTTGTACAGCGAAACATCGTCCTTTCTACCAATGAGGCCCTGAGAATCGCAGCCTCAGAGGGAAACGAAAG
>MK128995.1-African-swine-fever-virus-isolate-China/2018/AnhuiXCGQ-complete-genome_35952
TCCTTTCTACCAATGAGGCCCTGAGAATCGCAGCCTCAGAGGGAAACGAAAGGGTAATAAAACTTCTGTTATCATGGGAG
>MK128995.1-African-swine-fever-virus-isolate-China/2018/AnhuiXCGQ-complete-genome_35980
CGCAGCCTCAGAGGGAAACGAAAGGGTAATAAAACTTCTGTTATCATGGGAGGGAAATTTTCATTATGTGATCATAGGAG
>MK128995.1-African-swine-fever-virus-isolate-China/2018/AnhuiXCGQ-complete-genome_36008
ATAAAACTTCTGTTATCATGGGAGGGAAATTTTCATTATGTGATCATAGGAGCTCTAGAGGGTGACCAATATGACCTAAT
>MK128995.1-African-swine-fever-virus-isolate-China/2018/AnhuiXCGQ-complete-genome_36036
ATTTTCATTATGTGATCATAGGAGCTCTAGAGGGTGACCAATATGACCTAATTCATAAGTATGATAGTCAAATTAAAGAC
>MK128995.1-African-swine-fever-virus-isolate-China/2018/AnhuiXCGQ-complete-genome_36064
AGAGGGTGACCAATATGACCTAATTCATAAGTATGATAGTCAAATTAAAGACTACCACATGATTTTATCATTGATCCAAA
>MK128995.1-African-swine-fever-virus-isolate-China/2018/AnhuiXCGQ-complete-genome_36092
AAGTATGATAGTCAAATTAAAGACTACCACATGATTTTATCATTGATCCAAAATGCAAATACCTTTGAAAAGTGTCATCA
>MK128995.1-African-swine-fever-virus-isolate-China/2018/AnhuiXCGQ-complete-genome_36120
ACATGATTTTATCATTGATCCAAAATGCAAATACCTTTGAAAAGTGTCATCAGTTATCCAATAGTAATATGTGGTGTCTT
>MK128995.1-African-swine-fever-virus-isolate-China/2018/AnhuiXCGQ-complete-genome_36148
AAATACCTTTGAAAAGTGTCATCAGTTATCCAATAGTAATATGTGGTGTCTTATACAGAATGCTATAAAATATAATATGC
>MK128995.1-African-swine-fever-virus-isolate-China/2018/AnhuiXCGQ-complete-genome_36176
TCCAATAGTAATATGTGGTGTCTTATACAGAATGCTATAAAATATAATATGCTCCCTATTCTCCAAAAACACAGAAATAT
>MK128995.1-African-swine-fever-virus-isolate-China/2018/AnhuiXCGQ-complete-genome_36204
AGAATGCTATAAAATATAATATGCTCCCTATTCTCCAAAAACACAGAAATATTCTGACACATGAGGGAGAGAATCAGGAA
>MK128995.1-African-swine-fever-virus-isolate-China/2018/AnhuiXCGQ-complete-genome_36232
TATTCTCCAAAAACACAGAAATATTCTGACACATGAGGGAGAGAATCAGGAATTGTTTGAGATGGCATGTGAGGAACAGA
>MK128995.1-African-swine-fever-virus-isolate-China/2018/AnhuiXCGQ-complete-genome_36260
ACACATGAGGGAGAGAATCAGGAATTGTTTGAGATGGCATGTGAGGAACAGAAATATGACATAGTTTTATGGATAGGACA
>MK128995.1-African-swine-fever-virus-isolate-China/2018/AnhuiXCGQ-complete-genome_36288
TTGAGATGGCATGTGAGGAACAGAAATATGACATAGTTTTATGGATAGGACAAACCCTAATGTTAAATGAGCCGGAGTTT
>MK128995.1-African-swine-fever-virus-isolate-China/2018/AnhuiXCGQ-complete-genome_36316
TGACATAGTTTTATGGATAGGACAAACCCTAATGTTAAATGAGCCGGAGTTTATTTTTGATATCGCCTTCGAACGGATAG
>MK128995.1-African-swine-fever-virus-isolate-China/2018/AnhuiXCGQ-complete-genome_36344
CTAATGTTAAATGAGCCGGAGTTTATTTTTGATATCGCCTTCGAACGGATAGATTTTTCTTTATTAACAATGGGTTATAG
>MK128995.1-African-swine-fever-virus-isolate-China/2018/AnhuiXCGQ-complete-genome_36372
TTGATATCGCCTTCGAACGGATAGATTTTTCTTTATTAACAATGGGTTATAGCCTTCTTTTTGATAACAAGATGAGTAGT
>MK128995.1-African-swine-fever-virus-isolate-China/2018/AnhuiXCGQ-complete-genome_36400
TTCTTTATTAACAATGGGTTATAGCCTTCTTTTTGATAACAAGATGAGTAGTATAGACATTCATGATGAAGAAGATCTTA
>MK128995.1-African-swine-fever-virus-isolate-China/2018/AnhuiXCGQ-complete-genome_36428
CTTTTTGATAACAAGATGAGTAGTATAGACATTCATGATGAAGAAGATCTTACTTCATTACCAACAGAACACCTCGAAAA
>MK128995.1-African-swine-fever-virus-isolate-China/2018/AnhuiXCGQ-complete-genome_36456
ACATTCATGATGAAGAAGATCTTACTTCATTACCAACAGAACACCTCGAAAAAGCAGCCACTAAGGGATGTTTCTTCTTT
>MK128995.1-African-swine-fever-virus-isolate-China/2018/AnhuiXCGQ-complete-genome_36484
ATTACCAACAGAACACCTCGAAAAAGCAGCCACTAAGGGATGTTTCTTCTTTATGCTAGAAACTTTAAAACATGGTGGAA
>MK128995.1-African-swine-fever-virus-isolate-China/2018/AnhuiXCGQ-complete-genome_36512
GCCACTAAGGGATGTTTCTTCTTTATGCTAGAAACTTTAAAACATGGTGGAAATGTAAATATGGCAGTCTTATCTAAAGC
>MK128995.1-African-swine-fever-virus-isolate-China/2018/AnhuiXCGQ-complete-genome_36540
TAGAAACTTTAAAACATGGTGGAAATGTAAATATGGCAGTCTTATCTAAAGCTGTTGAGTATAATCATAGAAAAATTTTA
>MK128995.1-African-swine-fever-virus-isolate-China/2018/AnhuiXCGQ-complete-genome_36568
AAATATGGCAGTCTTATCTAAAGCTGTTGAGTATAATCATAGAAAAATTTTAGACCATTTTATTCGGCGGCAAAAATGTT
>MK128995.1-African-swine-fever-virus-isolate-China/2018/AnhuiXCGQ-complete-genome_36596
GAGTATAATCATAGAAAAATTTTAGACCATTTTATTCGGCGGCAAAAATGTTTATCACGTGAAGAGATTGAAAACCTATT
>MK128995.1-African-swine-fever-virus-isolate-China/2018/AnhuiXCGQ-complete-genome_36624
ATTTTATTCGGCGGCAAAAATGTTTATCACGTGAAGAGATTGAAAACCTATTATTAACCGCCATAACCAATTGTGCATCC
>MK128995.1-African-swine-fever-virus-isolate-China/2018/AnhuiXCGQ-complete-genome_36652
ACGTGAAGAGATTGAAAACCTATTATTAACCGCCATAACCAATTGTGCATCCATAAAAACGTTAAACTTACTCTTGTCTT
>MK128995.1-African-swine-fever-virus-isolate-China/2018/AnhuiXCGQ-complete-genome_36680
ACCGCCATAACCAATTGTGCATCCATAAAAACGTTAAACTTACTCTTGTCTTACCTAAACTATTCCGTAAAAAATATCAT
>MK128995.1-African-swine-fever-virus-isolate-China/2018/AnhuiXCGQ-complete-genome_36708
AAACGTTAAACTTACTCTTGTCTTACCTAAACTATTCCGTAAAAAATATCATTGGAAAAATAGTACAACATGTCATAAAA
>MK128995.1-African-swine-fever-virus-isolate-China/2018/AnhuiXCGQ-complete-genome_36736
AAACTATTCCGTAAAAAATATCATTGGAAAAATAGTACAACATGTCATAAAAGATGGTGATTATACCATCATATTACTTT
>MK128995.1-African-swine-fever-virus-isolate-China/2018/AnhuiXCGQ-complete-genome_36764
AAAATAGTACAACATGTCATAAAAGATGGTGATTATACCATCATATTACTTTTAAAAAAAAAGAAAATAAACCTAGTGGA
>MK128995.1-African-swine-fever-virus-isolate-China/2018/AnhuiXCGQ-complete-genome_36792
GTGATTATACCATCATATTACTTTTAAAAAAAAAGAAAATAAACCTAGTGGAACCTGTTTTAACAGGTTTTATAGATTAT
>MK128995.1-African-swine-fever-virus-isolate-China/2018/AnhuiXCGQ-complete-genome_36820
AAAAAAGAAAATAAACCTAGTGGAACCTGTTTTAACAGGTTTTATAGATTATTACTATAGCTATTGTTTTATAAAACATT
>MK128995.1-African-swine-fever-virus-isolate-China/2018/AnhuiXCGQ-complete-genome_36848
GTTTTAACAGGTTTTATAGATTATTACTATAGCTATTGTTTTATAAAACATTTTATCCAAGAGTTTGCTATTCGTCCGGA
>MK128995.1-African-swine-fever-virus-isolate-China/2018/AnhuiXCGQ-complete-genome_36876
ATAGCTATTGTTTTATAAAACATTTTATCCAAGAGTTTGCTATTCGTCCGGAAAAACTGATTAAAATGGCCGCGCGAAAA
>MK128995.1-African-swine-fever-virus-isolate-China/2018/AnhuiXCGQ-complete-genome_36904
CCAAGAGTTTGCTATTCGTCCGGAAAAACTGATTAAAATGGCCGCGCGAAAAGGTAAACTAAATATGATTATCGAATTCC
>MK128995.1-African-swine-fever-virus-isolate-China/2018/AnhuiXCGQ-complete-genome_36932
CTGATTAAAATGGCCGCGCGAAAAGGTAAACTAAATATGATTATCGAATTCCTTAACGAAAAATATGTTCATAAAGATGA
>MK128995.1-African-swine-fever-virus-isolate-China/2018/AnhuiXCGQ-complete-genome_36960
AACTAAATATGATTATCGAATTCCTTAACGAAAAATATGTTCATAAAGATGATCTTGGAACTATATTTAAATATCTCAAA
>MK128995.1-African-swine-fever-virus-isolate-China/2018/AnhuiXCGQ-complete-genome_36988
CGAAAAATATGTTCATAAAGATGATCTTGGAACTATATTTAAATATCTCAAAACCCTAGTATGTACCATGAAACATAAAA
>MK128995.1-African-swine-fever-virus-isolate-China/2018/AnhuiXCGQ-complete-genome_37016
GGAACTATATTTAAATATCTCAAAACCCTAGTATGTACCATGAAACATAAAAAAGGAAAAGAGACATTAATTGTTCTTAT
>MK128995.1-African-swine-fever-virus-isolate-China/2018/AnhuiXCGQ-complete-genome_37044
TAGTATGTACCATGAAACATAAAAAAGGAAAAGAGACATTAATTGTTCTTATTCATAAAATATATCAAGATATTCATCTG
>MK128995.1-African-swine-fever-virus-isolate-China/2018/AnhuiXCGQ-complete-genome_37072
AAAAGAGACATTAATTGTTCTTATTCATAAAATATATCAAGATATTCATCTGGAGACTAAAGAAAAATTTAAATTATTAA
>MK128995.1-African-swine-fever-virus-isolate-China/2018/AnhuiXCGQ-complete-genome_37100
AAAATATATCAAGATATTCATCTGGAGACTAAAGAAAAATTTAAATTATTAAGATTTTATGTCATGCATGATGCAACTAT
>MK128995.1-African-swine-fever-virus-isolate-China/2018/AnhuiXCGQ-complete-genome_37128
CTAAAGAAAAATTTAAATTATTAAGATTTTATGTCATGCATGATGCAACTATCCAATTTCTATCTATGTGCAAAGACTGT
>MK128995.1-African-swine-fever-virus-isolate-China/2018/AnhuiXCGQ-complete-genome_37156
TTATGTCATGCATGATGCAACTATCCAATTTCTATCTATGTGCAAAGACTGTTTTAATTTAGCCGGTTTTAAACCATTTG
>MK128995.1-African-swine-fever-virus-isolate-China/2018/AnhuiXCGQ-complete-genome_37184
TTTCTATCTATGTGCAAAGACTGTTTTAATTTAGCCGGTTTTAAACCATTTGTTTTAGAATGTTTGGATATTGCTATTAA
>MK128995.1-African-swine-fever-virus-isolate-China/2018/AnhuiXCGQ-complete-genome_37212
ATTTAGCCGGTTTTAAACCATTTGTTTTAGAATGTTTGGATATTGCTATTAAAAAAAATTACCCTGATATGATACAATAT
>MK128995.1-African-swine-fever-virus-isolate-China/2018/AnhuiXCGQ-complete-genome_37240
AGAATGTTTGGATATTGCTATTAAAAAAAATTACCCTGATATGATACAATATATAGAAATTCTATCGAAATCTGAGTAAA
>MK128995.1-African-swine-fever-virus-isolate-China/2018/AnhuiXCGQ-complete-genome_37268
AATTACCCTGATATGATACAATATATAGAAATTCTATCGAAATCTGAGTAAAATTTATTTTTTTGATCAGAGTAAGAAAA
>MK128995.1-African-swine-fever-virus-isolate-China/2018/AnhuiXCGQ-complete-genome_37296
AAATTCTATCGAAATCTGAGTAAAATTTATTTTTTTGATCAGAGTAAGAAAATGTTCTCCCTCCAGGAGATCTGTCGAAA
>MK128995.1-African-swine-fever-virus-isolate-China/2018/AnhuiXCGQ-complete-genome_37324
ATTTTTTTGATCAGAGTAAGAAAATGTTCTCCCTCCAGGAGATCTGTCGAAAGAACATCTACTTTCTACCTGACTGGCTC
>MK128995.1-African-swine-fever-virus-isolate-China/2018/AnhuiXCGQ-complete-genome_37352
CTCCCTCCAGGAGATCTGTCGAAAGAACATCTACTTTCTACCTGACTGGCTCGGTGAGCATGTGATTCAGCGACTAGGTC
>MK128995.1-African-swine-fever-virus-isolate-China/2018/AnhuiXCGQ-complete-genome_37380
ATCTACTTTCTACCTGACTGGCTCGGTGAGCATGTGATTCAGCGACTAGGTCTGTACTGGGAAAAACATGGTTCTCTTCA
>MK128995.1-African-swine-fever-virus-isolate-China/2018/AnhuiXCGQ-complete-genome_37408
AGCATGTGATTCAGCGACTAGGTCTGTACTGGGAAAAACATGGTTCTCTTCAGCGAATCGGAGACAACTATGTACTTATA
>MK128995.1-African-swine-fever-virus-isolate-China/2018/AnhuiXCGQ-complete-genome_37436
CTGGGAAAAACATGGTTCTCTTCAGCGAATCGGAGACAACTATGTACTTATACAACAGGACCTCATCATCCCCATCAATG
>MK128995.1-African-swine-fever-virus-isolate-China/2018/AnhuiXCGQ-complete-genome_37464
ATCGGAGACAACTATGTACTTATACAACAGGACCTCATCATCCCCATCAATGAAGCCCTAAGAATGGCAGGGGAGGAGGG
>MK128995.1-African-swine-fever-virus-isolate-China/2018/AnhuiXCGQ-complete-genome_37492
AGGACCTCATCATCCCCATCAATGAAGCCCTAAGAATGGCAGGGGAGGAGGGGAATGATGAGGTGGTACAACTCCTATTA
>MK128995.1-African-swine-fever-virus-isolate-China/2018/AnhuiXCGQ-complete-genome_37520
CCTAAGAATGGCAGGGGAGGAGGGGAATGATGAGGTGGTACAACTCCTATTACTATGGGAGGGAAACATTCATTATGCCA
>MK128995.1-African-swine-fever-virus-isolate-China/2018/AnhuiXCGQ-complete-genome_37548
GATGAGGTGGTACAACTCCTATTACTATGGGAGGGAAACATTCATTATGCCATCATAGGAGCTTTGGAGAGTGACCATTA
>MK128995.1-African-swine-fever-virus-isolate-China/2018/AnhuiXCGQ-complete-genome_37576
GGGAGGGAAACATTCATTATGCCATCATAGGAGCTTTGGAGAGTGACCATTATAGCCTAATACGTAAGCTCTATGACCAA
>MK128995.1-African-swine-fever-virus-isolate-China/2018/AnhuiXCGQ-complete-genome_37604
AGGAGCTTTGGAGAGTGACCATTATAGCCTAATACGTAAGCTCTATGACCAAATCGAAGACTGTCACGACATCCTTCCCT
>MK128995.1-African-swine-fever-virus-isolate-China/2018/AnhuiXCGQ-complete-genome_37632
CTAATACGTAAGCTCTATGACCAAATCGAAGACTGTCACGACATCCTTCCCTTGATTCAAGACCCAAAACTCTTTGAAAA
>MK128995.1-African-swine-fever-virus-isolate-China/2018/AnhuiXCGQ-complete-genome_37660
AAGACTGTCACGACATCCTTCCCTTGATTCAAGACCCAAAACTCTTTGAAAAATGCCATGAATTAGATAAATCTTGTAAC
>MK128995.1-African-swine-fever-virus-isolate-China/2018/AnhuiXCGQ-complete-genome_37688
TCAAGACCCAAAACTCTTTGAAAAATGCCATGAATTAGATAAATCTTGTAACATTTTATGTCTCGTATTACACGCCGTAA
>MK128995.1-African-swine-fever-virus-isolate-China/2018/AnhuiXCGQ-complete-genome_37716
CATGAATTAGATAAATCTTGTAACATTTTATGTCTCGTATTACACGCCGTAAAAAACGATATGCTTTGCATTCTTCAAGA
>MK128995.1-African-swine-fever-virus-isolate-China/2018/AnhuiXCGQ-complete-genome_37744
TATGTCTCGTATTACACGCCGTAAAAAACGATATGCTTTGCATTCTTCAAGAGTATAAAATGCATCTAAGTGGAGAGGAT
>MK128995.1-African-swine-fever-virus-isolate-China/2018/AnhuiXCGQ-complete-genome_37772
CGATATGCTTTGCATTCTTCAAGAGTATAAAATGCATCTAAGTGGAGAGGATATTCAAGTGGTGTTTGAAACAGCATGCC
>MK128995.1-African-swine-fever-virus-isolate-China/2018/AnhuiXCGQ-complete-genome_37800
AAAATGCATCTAAGTGGAGAGGATATTCAAGTGGTGTTTGAAACAGCATGCCGTTCACAAAAAAACGATATTGTGTCATG
>MK128995.1-African-swine-fever-virus-isolate-China/2018/AnhuiXCGQ-complete-genome_37828
AAGTGGTGTTTGAAACAGCATGCCGTTCACAAAAAAACGATATTGTGTCATGGATGGGACAAAATATTGCAATATACAAC
>MK128995.1-African-swine-fever-virus-isolate-China/2018/AnhuiXCGQ-complete-genome_37856
ACAAAAAAACGATATTGTGTCATGGATGGGACAAAATATTGCAATATACAACCCCGAAGTTATTTTTGATATTGCCTTTG
>MK128995.1-African-swine-fever-virus-isolate-China/2018/AnhuiXCGQ-complete-genome_37884
GGACAAAATATTGCAATATACAACCCCGAAGTTATTTTTGATATTGCCTTTGATAAGATGAATGTGTCCTTATTATCTAT
>MK128995.1-African-swine-fever-virus-isolate-China/2018/AnhuiXCGQ-complete-genome_37912
AAGTTATTTTTGATATTGCCTTTGATAAGATGAATGTGTCCTTATTATCTATAGGGTATACGCTTCTTTTCAATCATCAT
>MK128995.1-African-swine-fever-virus-isolate-China/2018/AnhuiXCGQ-complete-genome_37940
GATGAATGTGTCCTTATTATCTATAGGGTATACGCTTCTTTTCAATCATCATATAAATAATACGAACGAAAATATTAATT
>MK128995.1-African-swine-fever-virus-isolate-China/2018/AnhuiXCGQ-complete-genome_37968
TATACGCTTCTTTTCAATCATCATATAAATAATACGAACGAAAATATTAATTCTTTATTGACACAACATCTTGAATGGGC
>MK128995.1-African-swine-fever-virus-isolate-China/2018/AnhuiXCGQ-complete-genome_37996
ATAATACGAACGAAAATATTAATTCTTTATTGACACAACATCTTGAATGGGCTGCCGGCATGGGCCTTCTTCATTTTATG
>MK128995.1-African-swine-fever-virus-isolate-China/2018/AnhuiXCGQ-complete-genome_38024
ATTGACACAACATCTTGAATGGGCTGCCGGCATGGGCCTTCTTCATTTTATGCTGGAAACTTTAAAGTATGGCGGGGATG
>MK128995.1-African-swine-fever-virus-isolate-China/2018/AnhuiXCGQ-complete-genome_38052
GGCATGGGCCTTCTTCATTTTATGCTGGAAACTTTAAAGTATGGCGGGGATGTAACGATAATAGTCTTGTCTGAGGCCGT
>MK128995.1-African-swine-fever-virus-isolate-China/2018/AnhuiXCGQ-complete-genome_38080
AAACTTTAAAGTATGGCGGGGATGTAACGATAATAGTCTTGTCTGAGGCCGTAAAATATGACCACAGAAAGATTTTAGAT
>MK128995.1-African-swine-fever-virus-isolate-China/2018/AnhuiXCGQ-complete-genome_38108
GATAATAGTCTTGTCTGAGGCCGTAAAATATGACCACAGAAAGATTTTAGATTATTTTCTCCGTCGAAAAAACTTGTACC
>MK128995.1-African-swine-fever-virus-isolate-China/2018/AnhuiXCGQ-complete-genome_38136
TATGACCACAGAAAGATTTTAGATTATTTTCTCCGTCGAAAAAACTTGTACCAAGAAGATCTTGAAGAACTATTATTGTT
>MK128995.1-African-swine-fever-virus-isolate-China/2018/AnhuiXCGQ-complete-genome_38164
TTCTCCGTCGAAAAAACTTGTACCAAGAAGATCTTGAAGAACTATTATTGTTGGCGATACGTGCAGATTGTTCTAAAAAG
>MK128995.1-African-swine-fever-virus-isolate-China/2018/AnhuiXCGQ-complete-genome_38192
AGATCTTGAAGAACTATTATTGTTGGCGATACGTGCAGATTGTTCTAAAAAGACCTTAAACTTGTTATTATCTTACTTAA
>MK128995.1-African-swine-fever-virus-isolate-China/2018/AnhuiXCGQ-complete-genome_38220
ATACGTGCAGATTGTTCTAAAAAGACCTTAAACTTGTTATTATCTTACTTAAACTATTCCATAAACAATATCCGTAAAAA
>MK128995.1-African-swine-fever-virus-isolate-China/2018/AnhuiXCGQ-complete-genome_38248
TAAACTTGTTATTATCTTACTTAAACTATTCCATAAACAATATCCGTAAAAAAATATTACAATGTGTAAAAGAATATGAA
>MK128995.1-African-swine-fever-virus-isolate-China/2018/AnhuiXCGQ-complete-genome_38276
TTCCATAAACAATATCCGTAAAAAAATATTACAATGTGTAAAAGAATATGAAACGACCGTTATTATAAAAATTTTACGGA
>MK128995.1-African-swine-fever-virus-isolate-China/2018/AnhuiXCGQ-complete-genome_38304
TTACAATGTGTAAAAGAATATGAAACGACCGTTATTATAAAAATTTTACGGAAAAGAAAGATAAATCTGATAGAGCCCAT
>MK128995.1-African-swine-fever-virus-isolate-China/2018/AnhuiXCGQ-complete-genome_38332
CCGTTATTATAAAAATTTTACGGAAAAGAAAGATAAATCTGATAGAGCCCATTTTGGCAGACTTTATAGGATATCATAGC
>MK128995.1-African-swine-fever-virus-isolate-China/2018/AnhuiXCGQ-complete-genome_38360
AAAGATAAATCTGATAGAGCCCATTTTGGCAGACTTTATAGGATATCATAGCTATACCTATATGGTAGATTTTATGCGTG
>MK128995.1-African-swine-fever-virus-isolate-China/2018/AnhuiXCGQ-complete-genome_38388
GCAGACTTTATAGGATATCATAGCTATACCTATATGGTAGATTTTATGCGTGAGTTTTCCATCCATCCGGAAAAAATGAT
>MK128995.1-African-swine-fever-virus-isolate-China/2018/AnhuiXCGQ-complete-genome_38416
CCTATATGGTAGATTTTATGCGTGAGTTTTCCATCCATCCGGAAAAAATGATCAAAATGGCTGCACGAGAATCGAGGGAG
>MK128995.1-African-swine-fever-virus-isolate-China/2018/AnhuiXCGQ-complete-genome_38444
TTCCATCCATCCGGAAAAAATGATCAAAATGGCTGCACGAGAATCGAGGGAGGACTTGATCATAAAATTTTCCAAAAAAG
>MK128995.1-African-swine-fever-virus-isolate-China/2018/AnhuiXCGQ-complete-genome_38472
ATGGCTGCACGAGAATCGAGGGAGGACTTGATCATAAAATTTTCCAAAAAAGTTTGCAAAGAGCCTAAAGATAGACTTCA
>MK128995.1-African-swine-fever-virus-isolate-China/2018/AnhuiXCGQ-complete-genome_38500
TGATCATAAAATTTTCCAAAAAAGTTTGCAAAGAGCCTAAAGATAGACTTCACTATCTCAAAAGCTTAGTGTATACTATG
>MK128995.1-African-swine-fever-virus-isolate-China/2018/AnhuiXCGQ-complete-genome_38528
CAAAGAGCCTAAAGATAGACTTCACTATCTCAAAAGCTTAGTGTATACTATGCGACATAAAGAAGGCAAACAACTGTTAA
>MK128995.1-African-swine-fever-virus-isolate-China/2018/AnhuiXCGQ-complete-genome_38556
CTCAAAAGCTTAGTGTATACTATGCGACATAAAGAAGGCAAACAACTGTTAATTTATACAATCCATAACTTATACAAAGC
>MK128995.1-African-swine-fever-virus-isolate-China/2018/AnhuiXCGQ-complete-genome_38584
ATAAAGAAGGCAAACAACTGTTAATTTATACAATCCATAACTTATACAAAGCTTGTCATCTAGAGAGTAAAGAAATGTTT
>MK128995.1-African-swine-fever-virus-isolate-China/2018/AnhuiXCGQ-complete-genome_38612
TACAATCCATAACTTATACAAAGCTTGTCATCTAGAGAGTAAAGAAATGTTTAATTTGGCACGATTTTATGCACGGCATA
>MK128995.1-African-swine-fever-virus-isolate-China/2018/AnhuiXCGQ-complete-genome_38640
CATCTAGAGAGTAAAGAAATGTTTAATTTGGCACGATTTTATGCACGGCATAATGCAGTGATCCAGTTCAAATCGATTTG
>MK128995.1-African-swine-fever-virus-isolate-China/2018/AnhuiXCGQ-complete-genome_38668
TGGCACGATTTTATGCACGGCATAATGCAGTGATCCAGTTCAAATCGATTTGCCACGATCTCTCCAAGCTCAATATTAAT
>MK128995.1-African-swine-fever-virus-isolate-China/2018/AnhuiXCGQ-complete-genome_38696
AGTGATCCAGTTCAAATCGATTTGCCACGATCTCTCCAAGCTCAATATTAATATCAAAAACTTGTTGTTAGAATGTTTAG
>MK128995.1-African-swine-fever-virus-isolate-China/2018/AnhuiXCGQ-complete-genome_38724
GATCTCTCCAAGCTCAATATTAATATCAAAAACTTGTTGTTAGAATGTTTAGGTATTGCTATTAAAAAAAATTACTTTCA
>MK128995.1-African-swine-fever-virus-isolate-China/2018/AnhuiXCGQ-complete-genome_38752
AAAACTTGTTGTTAGAATGTTTAGGTATTGCTATTAAAAAAAATTACTTTCAACTTATCAAAACAATAGAAACGGATATG
>MK128995.1-African-swine-fever-virus-isolate-China/2018/AnhuiXCGQ-complete-genome_38780
TGCTATTAAAAAAAATTACTTTCAACTTATCAAAACAATAGAAACGGATATGCGTTATGAGTAACATTTTTAGATGAGGG
>MK128995.1-African-swine-fever-virus-isolate-China/2018/AnhuiXCGQ-complete-genome_38808
ATCAAAACAATAGAAACGGATATGCGTTATGAGTAACATTTTTAGATGAGGGAAGATTCTACCAAACTAACTAAGACCTT
>MK128995.1-African-swine-fever-virus-isolate-China/2018/AnhuiXCGQ-complete-genome_38836
ATGAGTAACATTTTTAGATGAGGGAAGATTCTACCAAACTAACTAAGACCTTTCGCTAGAATGTATCTTATTGTTAATAT
>MK128995.1-African-swine-fever-virus-isolate-China/2018/AnhuiXCGQ-complete-genome_38864
TTCTACCAAACTAACTAAGACCTTTCGCTAGAATGTATCTTATTGTTAATATAGATGAGATATGTCATTGTGAAAAAATA
>MK128995.1-African-swine-fever-virus-isolate-China/2018/AnhuiXCGQ-complete-genome_38892
TAGAATGTATCTTATTGTTAATATAGATGAGATATGTCATTGTGAAAAAATAGATTAGGTAGGTTGTGAAAAACAGATTA
>MK128995.1-African-swine-fever-virus-isolate-China/2018/AnhuiXCGQ-complete-genome_38920
GAGATATGTCATTGTGAAAAAATAGATTAGGTAGGTTGTGAAAAACAGATTAAACTTAAAATTATGTGTATTATGTAAAA
>MK128995.1-African-swine-fever-virus-isolate-China/2018/AnhuiXCGQ-complete-genome_38948
AGGTAGGTTGTGAAAAACAGATTAAACTTAAAATTATGTGTATTATGTAAAATTTTAGAAATAAAAATTTATTTTTTTTT
>MK128995.1-African-swine-fever-virus-isolate-China/2018/AnhuiXCGQ-complete-genome_38976
TAAAATTATGTGTATTATGTAAAATTTTAGAAATAAAAATTTATTTTTTTTTATTGAGGGTACGGAAAATGTTCTCCCTA
>MK128995.1-African-swine-fever-virus-isolate-China/2018/AnhuiXCGQ-complete-genome_39004
AGAAATAAAAATTTATTTTTTTTTATTGAGGGTACGGAAAATGTTCTCCCTACAGGACCTCTGTCGGAAGAACATTTTCT
>MK128995.1-African-swine-fever-virus-isolate-China/2018/AnhuiXCGQ-complete-genome_39032
AGGGTACGGAAAATGTTCTCCCTACAGGACCTCTGTCGGAAGAACATTTTCTTCCTTCCAAATGATTTTAGCAAGCATAC
>MK128995.1-African-swine-fever-virus-isolate-China/2018/AnhuiXCGQ-complete-genome_39060
ACCTCTGTCGGAAGAACATTTTCTTCCTTCCAAATGATTTTAGCAAGCATACCCTACAATGGCTGGGATTATATTGGAAA
>MK128995.1-African-swine-fever-virus-isolate-China/2018/AnhuiXCGQ-complete-genome_39088
TCCAAATGATTTTAGCAAGCATACCCTACAATGGCTGGGATTATATTGGAAAGAGCATGGATCCGTCCATCGAGCAGAAA
>MK128995.1-African-swine-fever-virus-isolate-China/2018/AnhuiXCGQ-complete-genome_39116
CAATGGCTGGGATTATATTGGAAAGAGCATGGATCCGTCCATCGAGCAGAAAAAGACAGCATAATGATACAGAATGAATT
>MK128995.1-African-swine-fever-virus-isolate-China/2018/AnhuiXCGQ-complete-genome_39144
ATGGATCCGTCCATCGAGCAGAAAAAGACAGCATAATGATACAGAATGAATTGGTTCTTTCTATCAATGATGCTTTACAG
>MK128995.1-African-swine-fever-virus-isolate-China/2018/AnhuiXCGQ-complete-genome_39172
CAGCATAATGATACAGAATGAATTGGTTCTTTCTATCAATGATGCTTTACAGCTTGCAGGAGAGGAGGGGGACACAGATG
>MK128995.1-African-swine-fever-virus-isolate-China/2018/AnhuiXCGQ-complete-genome_39200
CTTTCTATCAATGATGCTTTACAGCTTGCAGGAGAGGAGGGGGACACAGATGTAGTACAGCTCTTGTTATTATGGGAGGG
>MK128995.1-African-swine-fever-virus-isolate-China/2018/AnhuiXCGQ-complete-genome_39228
CAGGAGAGGAGGGGGACACAGATGTAGTACAGCTCTTGTTATTATGGGAGGGAAATCTGCATTATGCCATCATAGGAGCC
>MK128995.1-African-swine-fever-virus-isolate-China/2018/AnhuiXCGQ-complete-genome_39256
ACAGCTCTTGTTATTATGGGAGGGAAATCTGCATTATGCCATCATAGGAGCCTTGAAGACTGAAAAATATAACCTAATAT
>MK128995.1-African-swine-fever-virus-isolate-China/2018/AnhuiXCGQ-complete-genome_39284
CTGCATTATGCCATCATAGGAGCCTTGAAGACTGAAAAATATAACCTAATATGTGAGTATCATAGCCAAATTCAGGACTG
>MK128995.1-African-swine-fever-virus-isolate-China/2018/AnhuiXCGQ-complete-genome_39312
AGACTGAAAAATATAACCTAATATGTGAGTATCATAGCCAAATTCAGGACTGGCATATTCTCCTACCCATGATTCAAGAT
>MK128995.1-African-swine-fever-virus-isolate-China/2018/AnhuiXCGQ-complete-genome_39340
GTATCATAGCCAAATTCAGGACTGGCATATTCTCCTACCCATGATTCAAGATCCAGAAACATTCGAAAAATGTCATGATT
>MK128995.1-African-swine-fever-virus-isolate-China/2018/AnhuiXCGQ-complete-genome_39368
ATTCTCCTACCCATGATTCAAGATCCAGAAACATTCGAAAAATGTCATGATTTAAGCCTTGGATGTGACTTTATTTGCCT
>MK128995.1-African-swine-fever-virus-isolate-China/2018/AnhuiXCGQ-complete-genome_39396
AAACATTCGAAAAATGTCATGATTTAAGCCTTGGATGTGACTTTATTTGCCTTCTCCAACATGCTGTAAAATACAACATG
>MK128995.1-African-swine-fever-virus-isolate-China/2018/AnhuiXCGQ-complete-genome_39424
CCTTGGATGTGACTTTATTTGCCTTCTCCAACATGCTGTAAAATACAACATGCTTTCTATTCTTGTCAAATATAAGGAGG
>MK128995.1-African-swine-fever-virus-isolate-China/2018/AnhuiXCGQ-complete-genome_39452
CAACATGCTGTAAAATACAACATGCTTTCTATTCTTGTCAAATATAAGGAGGATCTACTAAATGCAAGGATTAGGCATCG
>MK128995.1-African-swine-fever-virus-isolate-China/2018/AnhuiXCGQ-complete-genome_39480
CTATTCTTGTCAAATATAAGGAGGATCTACTAAATGCAAGGATTAGGCATCGTATCCAATCCCTGTTTGTTTTGGCATGC
>MK128995.1-African-swine-fever-virus-isolate-China/2018/AnhuiXCGQ-complete-genome_39508
ACTAAATGCAAGGATTAGGCATCGTATCCAATCCCTGTTTGTTTTGGCATGCGAAAATCGGAGAATTGAAATTATTGATT
>MK128995.1-African-swine-fever-virus-isolate-China/2018/AnhuiXCGQ-complete-genome_39536
CAATCCCTGTTTGTTTTGGCATGCGAAAATCGGAGAATTGAAATTATTGATTGGATAGGCCAAAATCTGCCAATTCCTGA
>MK128995.1-African-swine-fever-virus-isolate-China/2018/AnhuiXCGQ-complete-genome_39564
ATCGGAGAATTGAAATTATTGATTGGATAGGCCAAAATCTGCCAATTCCTGAACCTGATGCCATTTTTAGCATTGCTGTT
>MK128995.1-African-swine-fever-virus-isolate-China/2018/AnhuiXCGQ-complete-genome_39592
AGGCCAAAATCTGCCAATTCCTGAACCTGATGCCATTTTTAGCATTGCTGTTGCTACAAGAGATTTAGAACTGTTTTCCT
>MK128995.1-African-swine-fever-virus-isolate-China/2018/AnhuiXCGQ-complete-genome_39620
GATGCCATTTTTAGCATTGCTGTTGCTACAAGAGATTTAGAACTGTTTTCCTTAGGGTACAAGATTATTTTTGATTACAT
>MK128995.1-African-swine-fever-virus-isolate-China/2018/AnhuiXCGQ-complete-genome_39648
CAAGAGATTTAGAACTGTTTTCCTTAGGGTACAAGATTATTTTTGATTACATGCAAAGACAGGGAATCATTCAATTAACC
>MK128995.1-African-swine-fever-virus-isolate-China/2018/AnhuiXCGQ-complete-genome_39676
GTACAAGATTATTTTTGATTACATGCAAAGACAGGGAATCATTCAATTAACCAATGGAGTTCGCATGGTTGTGCTAAATC
>MK128995.1-African-swine-fever-virus-isolate-China/2018/AnhuiXCGQ-complete-genome_39704
AGACAGGGAATCATTCAATTAACCAATGGAGTTCGCATGGTTGTGCTAAATCGTCACATTAGCATGGCAATAGATAATGG
>MK128995.1-African-swine-fever-virus-isolate-China/2018/AnhuiXCGQ-complete-genome_39732
GAGTTCGCATGGTTGTGCTAAATCGTCACATTAGCATGGCAATAGATAATGGTCTTTTACCTTTTGTTCTGGAAACTTTA
>MK128995.1-African-swine-fever-virus-isolate-China/2018/AnhuiXCGQ-complete-genome_39760
CATTAGCATGGCAATAGATAATGGTCTTTTACCTTTTGTTCTGGAAACTTTAAAACATGGTGGGAATATACATAGAGCCT
>MK128995.1-African-swine-fever-virus-isolate-China/2018/AnhuiXCGQ-complete-genome_39788
TTACCTTTTGTTCTGGAAACTTTAAAACATGGTGGGAATATACATAGAGCCTTATCTTATGCAGTAACACACAATAGAAG
>MK128995.1-African-swine-fever-virus-isolate-China/2018/AnhuiXCGQ-complete-genome_39816
ATGGTGGGAATATACATAGAGCCTTATCTTATGCAGTAACACACAATAGAAGAAAAATTCTGGATTATCTTATTCGCCAG
>MK128995.1-African-swine-fever-virus-isolate-China/2018/AnhuiXCGQ-complete-genome_39844
TTATGCAGTAACACACAATAGAAGAAAAATTCTGGATTATCTTATTCGCCAGAAAAATATAGCCCCTAATACAATTGAAA
>MK128995.1-African-swine-fever-virus-isolate-China/2018/AnhuiXCGQ-complete-genome_39872
ATTCTGGATTATCTTATTCGCCAGAAAAATATAGCCCCTAATACAATTGAAAGACTTTTATATCTGGCCGTGAAAAATCA
>MK128995.1-African-swine-fever-virus-isolate-China/2018/AnhuiXCGQ-complete-genome_39900
ATATAGCCCCTAATACAATTGAAAGACTTTTATATCTGGCCGTGAAAAATCAATCTTCCAGGAAAACTTTGAACTTGTTG
>MK128995.1-African-swine-fever-virus-isolate-China/2018/AnhuiXCGQ-complete-genome_39928
TTTATATCTGGCCGTGAAAAATCAATCTTCCAGGAAAACTTTGAACTTGTTGCTATCTTACATAAATTACAAGGTGAAAA
>MK128995.1-African-swine-fever-virus-isolate-China/2018/AnhuiXCGQ-complete-genome_39956
TCCAGGAAAACTTTGAACTTGTTGCTATCTTACATAAATTACAAGGTGAAAAATGTTAAAAAGCTGGTAGAGCATGTAGT
>MK128995.1-African-swine-fever-virus-isolate-China/2018/AnhuiXCGQ-complete-genome_39984
CTTACATAAATTACAAGGTGAAAAATGTTAAAAAGCTGGTAGAGCATGTAGTAAATGAGAAATCCACTCTTGTGTTAAAA
>MK128995.1-African-swine-fever-virus-isolate-China/2018/AnhuiXCGQ-complete-genome_40012
TAAAAAGCTGGTAGAGCATGTAGTAAATGAGAAATCCACTCTTGTGTTAAAAATTTTATTAGAAAAAAAGGAAAATCTAG
>MK128995.1-African-swine-fever-virus-isolate-China/2018/AnhuiXCGQ-complete-genome_40040
GAGAAATCCACTCTTGTGTTAAAAATTTTATTAGAAAAAAAGGAAAATCTAGTGGATGCTGTTTTAACAAGACTTGTAAA
>MK128995.1-African-swine-fever-virus-isolate-China/2018/AnhuiXCGQ-complete-genome_40068
TATTAGAAAAAAAGGAAAATCTAGTGGATGCTGTTTTAACAAGACTTGTAAAACATTCTACATATTTCCAGGTGAGAGAA
>MK128995.1-African-swine-fever-virus-isolate-China/2018/AnhuiXCGQ-complete-genome_40096
TGCTGTTTTAACAAGACTTGTAAAACATTCTACATATTTCCAGGTGAGAGAATTTATCCAGGAGTTTTCCATCAGCCCAG
>MK128995.1-African-swine-fever-virus-isolate-China/2018/AnhuiXCGQ-complete-genome_40124
TCTACATATTTCCAGGTGAGAGAATTTATCCAGGAGTTTTCCATCAGCCCAGAAAAATTCATTAAAATAGCTGTGCGGGA
>MK128995.1-African-swine-fever-virus-isolate-China/2018/AnhuiXCGQ-complete-genome_40152
TCCAGGAGTTTTCCATCAGCCCAGAAAAATTCATTAAAATAGCTGTGCGGGAAAAGAAAAATGTGTTAATCGAGGCTATT
>MK128995.1-African-swine-fever-virus-isolate-China/2018/AnhuiXCGQ-complete-genome_40180
ATTCATTAAAATAGCTGTGCGGGAAAAGAAAAATGTGTTAATCGAGGCTATTTCTGAAGATATTTGGGAAAATCCCACAG
>MK128995.1-African-swine-fever-virus-isolate-China/2018/AnhuiXCGQ-complete-genome_40208
AAAAATGTGTTAATCGAGGCTATTTCTGAAGATATTTGGGAAAATCCCACAGAAAGAATTACTTATCTCAAACAGATAGT
>MK128995.1-African-swine-fever-virus-isolate-China/2018/AnhuiXCGQ-complete-genome_40236
AAGATATTTGGGAAAATCCCACAGAAAGAATTACTTATCTCAAACAGATAGTGCACACCATAAAATATGAAAGTGGAAGG
>MK128995.1-African-swine-fever-virus-isolate-China/2018/AnhuiXCGQ-complete-genome_40264
AATTACTTATCTCAAACAGATAGTGCACACCATAAAATATGAAAGTGGAAGGCGATTTTTGGTAGACATCATTCACAGCA
>MK128995.1-African-swine-fever-virus-isolate-China/2018/AnhuiXCGQ-complete-genome_40292
ACCATAAAATATGAAAGTGGAAGGCGATTTTTGGTAGACATCATTCACAGCATTTACCAAAGTTACTCACTAAAACACGA
>MK128995.1-African-swine-fever-virus-isolate-China/2018/AnhuiXCGQ-complete-genome_40320
TTTTGGTAGACATCATTCACAGCATTTACCAAAGTTACTCACTAAAACACGAAGATATTCTTAAACTGGCAACATTTTAT
>MK128995.1-African-swine-fever-virus-isolate-China/2018/AnhuiXCGQ-complete-genome_40348
CCAAAGTTACTCACTAAAACACGAAGATATTCTTAAACTGGCAACATTTTATGTCAAACACAATGCAATCACCCATTTTA
>MK128995.1-African-swine-fever-virus-isolate-China/2018/AnhuiXCGQ-complete-genome_40376
ATTCTTAAACTGGCAACATTTTATGTCAAACACAATGCAATCACCCATTTTAAAGACCTCTGCAAATATCTTTGGCTGAA
>MK128995.1-African-swine-fever-virus-isolate-China/2018/AnhuiXCGQ-complete-genome_40404
AACACAATGCAATCACCCATTTTAAAGACCTCTGCAAATATCTTTGGCTGAACAGAGGAACAGAAAGTAAGAAACTGTTT
>MK128995.1-African-swine-fever-virus-isolate-China/2018/AnhuiXCGQ-complete-genome_40432
CCTCTGCAAATATCTTTGGCTGAACAGAGGAACAGAAAGTAAGAAACTGTTTTTAGAGTGTTTAGAAATTGCTGATGAGA
>MK128995.1-African-swine-fever-virus-isolate-China/2018/AnhuiXCGQ-complete-genome_40460
GGAACAGAAAGTAAGAAACTGTTTTTAGAGTGTTTAGAAATTGCTGATGAGAAGGAGTTTCCTGATATTAAAAGTATTGT
>MK128995.1-African-swine-fever-virus-isolate-China/2018/AnhuiXCGQ-complete-genome_40488
AGTGTTTAGAAATTGCTGATGAGAAGGAGTTTCCTGATATTAAAAGTATTGTGAGTGAATATATTAACTACTTGTTTACT
>MK128995.1-African-swine-fever-virus-isolate-China/2018/AnhuiXCGQ-complete-genome_40516
GTTTCCTGATATTAAAAGTATTGTGAGTGAATATATTAACTACTTGTTTACTGCAGGAGCTATTACCAAGGAAGAAATCA
>MK128995.1-African-swine-fever-virus-isolate-China/2018/AnhuiXCGQ-complete-genome_40544
GAATATATTAACTACTTGTTTACTGCAGGAGCTATTACCAAGGAAGAAATCATGCAAGCCTATGATGCTTTAGAGTAGCC
>MK128995.1-African-swine-fever-virus-isolate-China/2018/AnhuiXCGQ-complete-genome_40572
GAGCTATTACCAAGGAAGAAATCATGCAAGCCTATGATGCTTTAGAGTAGCCATGTATTAACATTCTGAAAGTAGAATAA
>MK128995.1-African-swine-fever-virus-isolate-China/2018/AnhuiXCGQ-complete-genome_40600
AGCCTATGATGCTTTAGAGTAGCCATGTATTAACATTCTGAAAGTAGAATAAAATATACTATATACTAAAAACCAAATTA
>MK128995.1-African-swine-fever-virus-isolate-China/2018/AnhuiXCGQ-complete-genome_40628
ATTAACATTCTGAAAGTAGAATAAAATATACTATATACTAAAAACCAAATTAGCCATTTTTAACTATCTTCTTCTTAAAA
>MK128995.1-African-swine-fever-virus-isolate-China/2018/AnhuiXCGQ-complete-genome_40656
TACTATATACTAAAAACCAAATTAGCCATTTTTAACTATCTTCTTCTTAAAAACTCTGGATAAAAATTTATTTTTTTTTA
>MK128995.1-African-swine-fever-virus-isolate-China/2018/AnhuiXCGQ-complete-genome_40684
TTTTTAACTATCTTCTTCTTAAAAACTCTGGATAAAAATTTATTTTTTTTTAATTTGGGTAGGGAAAATGTTCTCCCTTC
>MK128995.1-African-swine-fever-virus-isolate-China/2018/AnhuiXCGQ-complete-genome_40712
TGGATAAAAATTTATTTTTTTTTAATTTGGGTAGGGAAAATGTTCTCCCTTCAGGACCTCTGTCGGAAGAACACCTTCTT
>MK128995.1-African-swine-fever-virus-isolate-China/2018/AnhuiXCGQ-complete-genome_40740
GGGTAGGGAAAATGTTCTCCCTTCAGGACCTCTGTCGGAAGAACACCTTCTTCCTTCCAAGTGATTTTAGCAAGCATACC
>MK128995.1-African-swine-fever-virus-isolate-China/2018/AnhuiXCGQ-complete-genome_40768
CCTCTGTCGGAAGAACACCTTCTTCCTTCCAAGTGATTTTAGCAAGCATACCCTGCATTTGCTGGGGTTATACTGGAAGG
>MK128995.1-African-swine-fever-virus-isolate-China/2018/AnhuiXCGQ-complete-genome_40796
CCAAGTGATTTTAGCAAGCATACCCTGCATTTGCTGGGGTTATACTGGAAGGGGCATGGATCTATCCAAAGGATAAAGAA
>MK128995.1-African-swine-fever-virus-isolate-China/2018/AnhuiXCGQ-complete-genome_40824
ATTTGCTGGGGTTATACTGGAAGGGGCATGGATCTATCCAAAGGATAAAGAATGATGGTGTGCTTATAGAGCATGATCTT
>MK128995.1-African-swine-fever-virus-isolate-China/2018/AnhuiXCGQ-complete-genome_40852
TGGATCTATCCAAAGGATAAAGAATGATGGTGTGCTTATAGAGCATGATCTTACTCTTTCCATCAATGAAGCCTTAATTC
>MK128995.1-African-swine-fever-virus-isolate-China/2018/AnhuiXCGQ-complete-genome_40880
GGTGTGCTTATAGAGCATGATCTTACTCTTTCCATCAATGAAGCCTTAATTCTTGCAGGAGAAGAGGGAAACAATGAAGT
>MK128995.1-African-swine-fever-virus-isolate-China/2018/AnhuiXCGQ-complete-genome_40908
TTTCCATCAATGAAGCCTTAATTCTTGCAGGAGAAGAGGGAAACAATGAAGTAGTAAAGCTCTTGTTACTATGGGAAGGA
>MK128995.1-African-swine-fever-virus-isolate-China/2018/AnhuiXCGQ-complete-genome_40936
AGGAGAAGAGGGAAACAATGAAGTAGTAAAGCTCTTGTTACTATGGGAAGGAAATCTTCATTATGCCATCATAGGAGCTT
>MK128995.1-African-swine-fever-virus-isolate-China/2018/AnhuiXCGQ-complete-genome_40964
AAGCTCTTGTTACTATGGGAAGGAAATCTTCATTATGCCATCATAGGAGCTTTGAGGACTGAGAACTATAACCTAGTATG
>MK128995.1-African-swine-fever-virus-isolate-China/2018/AnhuiXCGQ-complete-genome_40992
TTCATTATGCCATCATAGGAGCTTTGAGGACTGAGAACTATAACCTAGTATGTGAGTACCATAGTCAAATTCAGGACTGG
>MK128995.1-African-swine-fever-virus-isolate-China/2018/AnhuiXCGQ-complete-genome_41020
GACTGAGAACTATAACCTAGTATGTGAGTACCATAGTCAAATTCAGGACTGGCATGTTCTCCTCCCTTTGATTCAAGATC
>MK128995.1-African-swine-fever-virus-isolate-China/2018/AnhuiXCGQ-complete-genome_41048
TACCATAGTCAAATTCAGGACTGGCATGTTCTCCTCCCTTTGATTCAAGATCCAGAAACATTCGAAAAATGTCATGATTT
>MK128995.1-African-swine-fever-virus-isolate-China/2018/AnhuiXCGQ-complete-genome_41076
TTCTCCTCCCTTTGATTCAAGATCCAGAAACATTCGAAAAATGTCATGATTTAAGCCTTGAATGTGATCTTTCATGCCTT
>MK128995.1-African-swine-fever-virus-isolate-China/2018/AnhuiXCGQ-complete-genome_41104
AACATTCGAAAAATGTCATGATTTAAGCCTTGAATGTGATCTTTCATGCCTTCTCCAACATGCTGTAAAATATAACATGC
>MK128995.1-African-swine-fever-virus-isolate-China/2018/AnhuiXCGQ-complete-genome_41132
CTTGAATGTGATCTTTCATGCCTTCTCCAACATGCTGTAAAATATAACATGCTTTCGATTCTTGTTAAATATAAAGAGGA
>MK128995.1-African-swine-fever-virus-isolate-China/2018/AnhuiXCGQ-complete-genome_41160
AACATGCTGTAAAATATAACATGCTTTCGATTCTTGTTAAATATAAAGAGGATCTACTAAATGTACTATTTAGGCAACAA
>MK128995.1-African-swine-fever-virus-isolate-China/2018/AnhuiXCGQ-complete-genome_41188
GATTCTTGTTAAATATAAAGAGGATCTACTAAATGTACTATTTAGGCAACAAATTCAAGGACTATTTATTTTAGCATGTG
>MK128995.1-African-swine-fever-virus-isolate-China/2018/AnhuiXCGQ-complete-genome_41216
CTAAATGTACTATTTAGGCAACAAATTCAAGGACTATTTATTTTAGCATGTGAAAATCGGAAGCTTGAGATTCTTACGTG
>MK128995.1-African-swine-fever-virus-isolate-China/2018/AnhuiXCGQ-complete-genome_41244
AAGGACTATTTATTTTAGCATGTGAAAATCGGAAGCTTGAGATTCTTACGTGGATGGGTCAAAATCTGCCAATTCCTGAT
>MK128995.1-African-swine-fever-virus-isolate-China/2018/AnhuiXCGQ-complete-genome_41272
TCGGAAGCTTGAGATTCTTACGTGGATGGGTCAAAATCTGCCAATTCCTGATCCTGAGCCTATTTTTAGCATTGCTGTTG
>MK128995.1-African-swine-fever-virus-isolate-China/2018/AnhuiXCGQ-complete-genome_41300
GGTCAAAATCTGCCAATTCCTGATCCTGAGCCTATTTTTAGCATTGCTGTTGTCACAAAAGATTTAGAAATGTTTTCCTT
>MK128995.1-African-swine-fever-virus-isolate-China/2018/AnhuiXCGQ-complete-genome_41328
AGCCTATTTTTAGCATTGCTGTTGTCACAAAAGATTTAGAAATGTTTTCCTTAGGGTACAAGATTGTTTTTGAATACATG
>MK128995.1-African-swine-fever-virus-isolate-China/2018/AnhuiXCGQ-complete-genome_41356
AAAAGATTTAGAAATGTTTTCCTTAGGGTACAAGATTGTTTTTGAATACATGGAAAACCAAGGACTTCATTTAACCCAGG
>MK128995.1-African-swine-fever-virus-isolate-China/2018/AnhuiXCGQ-complete-genome_41384
TACAAGATTGTTTTTGAATACATGGAAAACCAAGGACTTCATTTAACCCAGGTAGTTCGTATGGTTATGCTAAATCATCA
>MK128995.1-African-swine-fever-virus-isolate-China/2018/AnhuiXCGQ-complete-genome_41412
ACCAAGGACTTCATTTAACCCAGGTAGTTCGTATGGTTATGCTAAATCATCACTTTGGCATGGTAATAAATAAAGGACTT
>MK128995.1-African-swine-fever-virus-isolate-China/2018/AnhuiXCGQ-complete-genome_41440
TCGTATGGTTATGCTAAATCATCACTTTGGCATGGTAATAAATAAAGGACTTTTACCCTTTGTGCTGGAAATTTTAAATT
>MK128995.1-African-swine-fever-virus-isolate-China/2018/AnhuiXCGQ-complete-genome_41468
GGCATGGTAATAAATAAAGGACTTTTACCCTTTGTGCTGGAAATTTTAAATTATGGTGGGAATGTAAATAGAGCCTTATC
>MK128995.1-African-swine-fever-virus-isolate-China/2018/AnhuiXCGQ-complete-genome_41496
CCTTTGTGCTGGAAATTTTAAATTATGGTGGGAATGTAAATAGAGCCTTATCTTATGCTGTCACACAAAATAAAAGAAAG
>MK128995.1-African-swine-fever-virus-isolate-China/2018/AnhuiXCGQ-complete-genome_41524
TGGGAATGTAAATAGAGCCTTATCTTATGCTGTCACACAAAATAAAAGAAAGATTTTAGACCATGTTGTTCGCCAAAAGA
>MK128995.1-African-swine-fever-virus-isolate-China/2018/AnhuiXCGQ-complete-genome_41552
GCTGTCACACAAAATAAAAGAAAGATTTTAGACCATGTTGTTCGCCAAAAGAATATACCCCATAAAACCATTGAAAGAAT
>MK128995.1-African-swine-fever-virus-isolate-China/2018/AnhuiXCGQ-complete-genome_41580
TAGACCATGTTGTTCGCCAAAAGAATATACCCCATAAAACCATTGAAAGAATGTTGCATCTGGCTGTAAAAAAGCATGCT
>MK128995.1-African-swine-fever-virus-isolate-China/2018/AnhuiXCGQ-complete-genome_41608
ACCCCATAAAACCATTGAAAGAATGTTGCATCTGGCTGTAAAAAAGCATGCTCCCAGGAAAACTCTGAACTTGTTACTAT
>MK128995.1-African-swine-fever-virus-isolate-China/2018/AnhuiXCGQ-complete-genome_41636
CATCTGGCTGTAAAAAAGCATGCTCCCAGGAAAACTCTGAACTTGTTACTATCTTACATAAATTACAAGGTGAAAAATGT
>MK128995.1-African-swine-fever-virus-isolate-China/2018/AnhuiXCGQ-complete-genome_41664
GGAAAACTCTGAACTTGTTACTATCTTACATAAATTACAAGGTGAAAAATGTTAAAAAGTTGTTAGAACATGTAGTGAAA
>MK128995.1-African-swine-fever-virus-isolate-China/2018/AnhuiXCGQ-complete-genome_41692
CATAAATTACAAGGTGAAAAATGTTAAAAAGTTGTTAGAACATGTAGTGAAATACAACTCTACTCTTGTGATAAGACTCT
>MK128995.1-African-swine-fever-virus-isolate-China/2018/AnhuiXCGQ-complete-genome_41720
AAGTTGTTAGAACATGTAGTGAAATACAACTCTACTCTTGTGATAAGACTCTTGTTAGAAAAAAAGAAAAACCTGCTGGA
>MK128995.1-African-swine-fever-virus-isolate-China/2018/AnhuiXCGQ-complete-genome_41748
ACTCTACTCTTGTGATAAGACTCTTGTTAGAAAAAAAGAAAAACCTGCTGGATGCTACTTTGACAAGATATGTCAAAGAT
>MK128995.1-African-swine-fever-virus-isolate-China/2018/AnhuiXCGQ-complete-genome_41776
AGAAAAAAAGAAAAACCTGCTGGATGCTACTTTGACAAGATATGTCAAAGATTCTACATACTTTCAGGTGAAAGAATTTA
>MK128995.1-African-swine-fever-virus-isolate-China/2018/AnhuiXCGQ-complete-genome_41804
ACTTTGACAAGATATGTCAAAGATTCTACATACTTTCAGGTGAAAGAATTTATGCAAGACTTCTCCATCAGCCCAGAAAA
>MK128995.1-African-swine-fever-virus-isolate-China/2018/AnhuiXCGQ-complete-genome_41832
CATACTTTCAGGTGAAAGAATTTATGCAAGACTTCTCCATCAGCCCAGAAAAATTCATTAAAATAGCTGTGCGGGAAAAG
>MK128995.1-African-swine-fever-virus-isolate-China/2018/AnhuiXCGQ-complete-genome_41860
AGACTTCTCCATCAGCCCAGAAAAATTCATTAAAATAGCTGTGCGGGAAAAGAGAAATGTGTTGATCAAGGGTATTTCTG
>MK128995.1-African-swine-fever-virus-isolate-China/2018/AnhuiXCGQ-complete-genome_41888
ATTAAAATAGCTGTGCGGGAAAAGAGAAATGTGTTGATCAAGGGTATTTCTGAAGATATTTGGGAAAATCCCGCGGAAAG
>MK128995.1-African-swine-fever-virus-isolate-China/2018/AnhuiXCGQ-complete-genome_41916
ATGTGTTGATCAAGGGTATTTCTGAAGATATTTGGGAAAATCCCGCGGAAAGAATCAGGAATCTTAAGCAGATAGTGTGT
>MK128995.1-African-swine-fever-virus-isolate-China/2018/AnhuiXCGQ-complete-genome_41944
TATTTGGGAAAATCCCGCGGAAAGAATCAGGAATCTTAAGCAGATAGTGTGTACCATAAAATATGAAAGTGGAAGACAAT
>MK128995.1-African-swine-fever-virus-isolate-China/2018/AnhuiXCGQ-complete-genome_41972
AGGAATCTTAAGCAGATAGTGTGTACCATAAAATATGAAAGTGGAAGACAATTCCTGATAAATATCATTCACACCATTTA
>MK128995.1-African-swine-fever-virus-isolate-China/2018/AnhuiXCGQ-complete-genome_42000
TAAAATATGAAAGTGGAAGACAATTCCTGATAAATATCATTCACACCATTTACCAGAGTTATTCTTTGAAACCTGAAGAA
>MK128995.1-African-swine-fever-virus-isolate-China/2018/AnhuiXCGQ-complete-genome_42028
GATAAATATCATTCACACCATTTACCAGAGTTATTCTTTGAAACCTGAAGAAATTCTTAAATTGGCAACATTTTATGTCA
>MK128995.1-African-swine-fever-virus-isolate-China/2018/AnhuiXCGQ-complete-genome_42056
AGTTATTCTTTGAAACCTGAAGAAATTCTTAAATTGGCAACATTTTATGTCAAACACAATGCAACCACCCATTTTAAAGA
>MK128995.1-African-swine-fever-virus-isolate-China/2018/AnhuiXCGQ-complete-genome_42084
TTAAATTGGCAACATTTTATGTCAAACACAATGCAACCACCCATTTTAAAGATCTCTGCAAATATCTTTGGCTGAACAGA
>MK128995.1-African-swine-fever-virus-isolate-China/2018/AnhuiXCGQ-complete-genome_42112
CAATGCAACCACCCATTTTAAAGATCTCTGCAAATATCTTTGGCTGAACAGAAGAACAGAAAGTAAGAAACTGTTTTTAG
>MK128995.1-African-swine-fever-virus-isolate-China/2018/AnhuiXCGQ-complete-genome_42140
TGCAAATATCTTTGGCTGAACAGAAGAACAGAAAGTAAGAAACTGTTTTTAGAGTGCTTGGAAATTGCTGATAAGAAGGA
>MK128995.1-African-swine-fever-virus-isolate-China/2018/AnhuiXCGQ-complete-genome_42168
CAGAAAGTAAGAAACTGTTTTTAGAGTGCTTGGAAATTGCTGATAAGAAGGAGTTTCCTGATATTAAAAGTATTGTGAGT
>MK128995.1-African-swine-fever-virus-isolate-China/2018/AnhuiXCGQ-complete-genome_42196
CTTGGAAATTGCTGATAAGAAGGAGTTTCCTGATATTAAAAGTATTGTGAGTGAATACATTAACTATTTGTTTACTGCAG
>MK128995.1-African-swine-fever-virus-isolate-China/2018/AnhuiXCGQ-complete-genome_42224
CCTGATATTAAAAGTATTGTGAGTGAATACATTAACTATTTGTTTACTGCAGGAGCTATTACCAAGGAAGAAATCATGCA
>MK128995.1-African-swine-fever-virus-isolate-China/2018/AnhuiXCGQ-complete-genome_42252
ACATTAACTATTTGTTTACTGCAGGAGCTATTACCAAGGAAGAAATCATGCAAGCCTATGCTTTGGAGTATGCCATGTAT
>MK128995.1-African-swine-fever-virus-isolate-China/2018/AnhuiXCGQ-complete-genome_42280
TATTACCAAGGAAGAAATCATGCAAGCCTATGCTTTGGAGTATGCCATGTATTAAATTTCTGAATCAGTAAGCAATAGAT
>MK128995.1-African-swine-fever-virus-isolate-China/2018/AnhuiXCGQ-complete-genome_42308
TATGCTTTGGAGTATGCCATGTATTAAATTTCTGAATCAGTAAGCAATAGATAGATTTTAGAATATGCTGTATTAAGTTA
>MK128995.1-African-swine-fever-virus-isolate-China/2018/AnhuiXCGQ-complete-genome_42336
TTTCTGAATCAGTAAGCAATAGATAGATTTTAGAATATGCTGTATTAAGTTAGTTTCTGAATAAGTAATTAATAGATAGA
>MK128995.1-African-swine-fever-virus-isolate-China/2018/AnhuiXCGQ-complete-genome_42364
TTTAGAATATGCTGTATTAAGTTAGTTTCTGAATAAGTAATTAATAGATAGATTTTAGTTTATGTAAAAATGTTAACATT
>MK128995.1-African-swine-fever-virus-isolate-China/2018/AnhuiXCGQ-complete-genome_42392
CTGAATAAGTAATTAATAGATAGATTTTAGTTTATGTAAAAATGTTAACATTTGTTCATAAGTTTTAGATACCATTTTAG
>MK128995.1-African-swine-fever-virus-isolate-China/2018/AnhuiXCGQ-complete-genome_42420
AGTTTATGTAAAAATGTTAACATTTGTTCATAAGTTTTAGATACCATTTTAGAGTTACTTTTTTAGATATTACTATTTTA
>MK128995.1-African-swine-fever-virus-isolate-China/2018/AnhuiXCGQ-complete-genome_42448
CATAAGTTTTAGATACCATTTTAGAGTTACTTTTTTAGATATTACTATTTTAGCCATTATTATCTTAAATAATCACTATT
>MK128995.1-African-swine-fever-virus-isolate-China/2018/AnhuiXCGQ-complete-genome_42476
ACTTTTTTAGATATTACTATTTTAGCCATTATTATCTTAAATAATCACTATTTTAGATAGGTCCCCGTATTAAAAACCAA
>MK128995.1-African-swine-fever-virus-isolate-China/2018/AnhuiXCGQ-complete-genome_42504
TTATTATCTTAAATAATCACTATTTTAGATAGGTCCCCGTATTAAAAACCAAATTAACCATTATCTATGTTTTTAATAAT
>MK128995.1-African-swine-fever-virus-isolate-China/2018/AnhuiXCGQ-complete-genome_42532
ATAGGTCCCCGTATTAAAAACCAAATTAACCATTATCTATGTTTTTAATAATACTTTTTAAAAACCCTCCATAAAAATTT
>MK128995.1-African-swine-fever-virus-isolate-China/2018/AnhuiXCGQ-complete-genome_42560
ACCATTATCTATGTTTTTAATAATACTTTTTAAAAACCCTCCATAAAAATTTATTTTTTTTTCATAAAAGTAGAGAAAAT
>MK128995.1-African-swine-fever-virus-isolate-China/2018/AnhuiXCGQ-complete-genome_42588
TTTAAAAACCCTCCATAAAAATTTATTTTTTTTTCATAAAAGTAGAGAAAATGTTCTCCCTACAGGATCTCTGTCGGAAG
>MK128995.1-African-swine-fever-virus-isolate-China/2018/AnhuiXCGQ-complete-genome_42616
TTTTTTCATAAAAGTAGAGAAAATGTTCTCCCTACAGGATCTCTGTCGGAAGAACCTTTTTCTTCCACTTGAGCCCTTAG
>MK128995.1-African-swine-fever-virus-isolate-China/2018/AnhuiXCGQ-complete-genome_42644
TCCCTACAGGATCTCTGTCGGAAGAACCTTTTTCTTCCACTTGAGCCCTTAGGCAAGCATGTGGTTCAACGGCTGGGATT
>MK128995.1-African-swine-fever-virus-isolate-China/2018/AnhuiXCGQ-complete-genome_42672
TTTTTCTTCCACTTGAGCCCTTAGGCAAGCATGTGGTTCAACGGCTGGGATTATACTGGGAAGGCCATGGTTCAGTTAAA
>MK128995.1-African-swine-fever-virus-isolate-China/2018/AnhuiXCGQ-complete-genome_42700
GCATGTGGTTCAACGGCTGGGATTATACTGGGAAGGCCATGGTTCAGTTAAACGAGTGGGTGATTGCTTTATATGTGTAG
>MK128995.1-African-swine-fever-virus-isolate-China/2018/AnhuiXCGQ-complete-genome_42728
TGGGAAGGCCATGGTTCAGTTAAACGAGTGGGTGATTGCTTTATATGTGTAGACCAGATTTGGATGCTATCAATCCATAA
>MK128995.1-African-swine-fever-virus-isolate-China/2018/AnhuiXCGQ-complete-genome_42756
TGGGTGATTGCTTTATATGTGTAGACCAGATTTGGATGCTATCAATCCATAAGGCTATACAAATTGCAGCCTCGGAAGGA
>MK128995.1-African-swine-fever-virus-isolate-China/2018/AnhuiXCGQ-complete-genome_42784
GATTTGGATGCTATCAATCCATAAGGCTATACAAATTGCAGCCTCGGAAGGAAATGAGAACATTGTCAAGCTTTTCTTAC
>MK128995.1-African-swine-fever-virus-isolate-China/2018/AnhuiXCGQ-complete-genome_42812
ATACAAATTGCAGCCTCGGAAGGAAATGAGAACATTGTCAAGCTTTTCTTACTATGGAAGGGGAGTCTACAATATGCCAT
>MK128995.1-African-swine-fever-virus-isolate-China/2018/AnhuiXCGQ-complete-genome_42840
AGAACATTGTCAAGCTTTTCTTACTATGGAAGGGGAGTCTACAATATGCCATCATAGGAGCCTTAGAGGGCAGGCAATAT
>MK128995.1-African-swine-fever-virus-isolate-China/2018/AnhuiXCGQ-complete-genome_42868
GAAGGGGAGTCTACAATATGCCATCATAGGAGCCTTAGAGGGCAGGCAATATGATCTGATTCAAAAATATTACAACCAAA
>MK128995.1-African-swine-fever-virus-isolate-China/2018/AnhuiXCGQ-complete-genome_42896
GGAGCCTTAGAGGGCAGGCAATATGATCTGATTCAAAAATATTACAACCAAATTGGGGACTGCCATCAGATTCTACCACT
>MK128995.1-African-swine-fever-virus-isolate-China/2018/AnhuiXCGQ-complete-genome_42924
TGATTCAAAAATATTACAACCAAATTGGGGACTGCCATCAGATTCTACCACTGATTCAAGATCCAGAAATTTACGAAAGA
>MK128995.1-African-swine-fever-virus-isolate-China/2018/AnhuiXCGQ-complete-genome_42952
GGACTGCCATCAGATTCTACCACTGATTCAAGATCCAGAAATTTACGAAAGATGTCATGAATTAAATGTTACATGTACCT
>MK128995.1-African-swine-fever-virus-isolate-China/2018/AnhuiXCGQ-complete-genome_42980
CAAGATCCAGAAATTTACGAAAGATGTCATGAATTAAATGTTACATGTACCTTTCAATGCTTATTTCAACATGCTATAAG
>MK128995.1-African-swine-fever-virus-isolate-China/2018/AnhuiXCGQ-complete-genome_43008
ATGAATTAAATGTTACATGTACCTTTCAATGCTTATTTCAACATGCTATAAGAGATAACATGCTGCCCATTTTCCAAAAA
>MK128995.1-African-swine-fever-virus-isolate-China/2018/AnhuiXCGQ-complete-genome_43036
ATGCTTATTTCAACATGCTATAAGAGATAACATGCTGCCCATTTTCCAAAAATATGGAGAAGATCTGAATGGAAACAGGA
>MK128995.1-African-swine-fever-virus-isolate-China/2018/AnhuiXCGQ-complete-genome_43064
AACATGCTGCCCATTTTCCAAAAATATGGAGAAGATCTGAATGGAAACAGGAGAATGGTTCAACTTCTGTATGAGATGGC
>MK128995.1-African-swine-fever-virus-isolate-China/2018/AnhuiXCGQ-complete-genome_43092
GAGAAGATCTGAATGGAAACAGGAGAATGGTTCAACTTCTGTATGAGATGGCATGCCGATTACAAAATTATGATATCATC
>MK128995.1-African-swine-fever-virus-isolate-China/2018/AnhuiXCGQ-complete-genome_43120
GGTTCAACTTCTGTATGAGATGGCATGCCGATTACAAAATTATGATATCATCAAATGGATAGGATCTAACCTGCATGTTT
>MK128995.1-African-swine-fever-virus-isolate-China/2018/AnhuiXCGQ-complete-genome_43148
CGATTACAAAATTATGATATCATCAAATGGATAGGATCTAACCTGCATGTTTATAACTTGGAAGCCATTTTTAGCATTGC
>MK128995.1-African-swine-fever-virus-isolate-China/2018/AnhuiXCGQ-complete-genome_43176
GGATAGGATCTAACCTGCATGTTTATAACTTGGAAGCCATTTTTAGCATTGCTTTTGTTAGAAAGGATTTAACTTTGTAT
>MK128995.1-African-swine-fever-virus-isolate-China/2018/AnhuiXCGQ-complete-genome_43204
CTTGGAAGCCATTTTTAGCATTGCTTTTGTTAGAAAGGATTTAACTTTGTATTCTTTAGGCTACATGCTTCTTCTGGGTA
>MK128995.1-African-swine-fever-virus-isolate-China/2018/AnhuiXCGQ-complete-genome_43232
GTTAGAAAGGATTTAACTTTGTATTCTTTAGGCTACATGCTTCTTCTGGGTAGAATGAGTACTGAAGATAGAAACTTTAT
>MK128995.1-African-swine-fever-virus-isolate-China/2018/AnhuiXCGQ-complete-genome_43260
TAGGCTACATGCTTCTTCTGGGTAGAATGAGTACTGAAGATAGAAACTTTATCTCAATCATAACACGCCATCTTGAATAC
>MK128995.1-African-swine-fever-virus-isolate-China/2018/AnhuiXCGQ-complete-genome_43288
GAGTACTGAAGATAGAAACTTTATCTCAATCATAACACGCCATCTTGAATACGCATCAAAAAAGGGACTTTTTGACTTTG
>MK128995.1-African-swine-fever-virus-isolate-China/2018/AnhuiXCGQ-complete-genome_43316
ATCATAACACGCCATCTTGAATACGCATCAAAAAAGGGACTTTTTGACTTTGTACTAGAATCTTTGAAATATGGAGGTCA
>MK128995.1-African-swine-fever-virus-isolate-China/2018/AnhuiXCGQ-complete-genome_43344
CAAAAAAGGGACTTTTTGACTTTGTACTAGAATCTTTGAAATATGGAGGTCAAGTGGATACAGTGTTGTTTCAGGCTGTA
>MK128995.1-African-swine-fever-virus-isolate-China/2018/AnhuiXCGQ-complete-genome_43372
AGAATCTTTGAAATATGGAGGTCAAGTGGATACAGTGTTGTTTCAGGCTGTAAAATACAACCATAGGAAAATTTTGGCCC
>MK128995.1-African-swine-fever-virus-isolate-China/2018/AnhuiXCGQ-complete-genome_43400
GATACAGTGTTGTTTCAGGCTGTAAAATACAACCATAGGAAAATTTTGGCCCATTTTATTCATGAAATTCCCCGTGAAAC
>MK128995.1-African-swine-fever-virus-isolate-China/2018/AnhuiXCGQ-complete-genome_43428
ACAACCATAGGAAAATTTTGGCCCATTTTATTCATGAAATTCCCCGTGAAACGGTTGAAAAGCTGATACTCCATGCTGTG
>MK128995.1-African-swine-fever-virus-isolate-China/2018/AnhuiXCGQ-complete-genome_43456
TATTCATGAAATTCCCCGTGAAACGGTTGAAAAGCTGATACTCCATGCTGTGGAGTCACGGGCCTCCAGAAAAACATTCA
>MK128995.1-African-swine-fever-virus-isolate-China/2018/AnhuiXCGQ-complete-genome_43484
GAAAAGCTGATACTCCATGCTGTGGAGTCACGGGCCTCCAGAAAAACATTCAACCTGCTTTTATCTTCCATAAACTACTG
>MK128995.1-African-swine-fever-virus-isolate-China/2018/AnhuiXCGQ-complete-genome_43512
CACGGGCCTCCAGAAAAACATTCAACCTGCTTTTATCTTCCATAAACTACTGTGTGAACCCTTTTGTCAAAAAACTACTG
>MK128995.1-African-swine-fever-virus-isolate-China/2018/AnhuiXCGQ-complete-genome_43540
GCTTTTATCTTCCATAAACTACTGTGTGAACCCTTTTGTCAAAAAACTACTGCACGCTGTGGTGGAACACAAGTACATGC
>MK128995.1-African-swine-fever-virus-isolate-China/2018/AnhuiXCGQ-complete-genome_43568
AACCCTTTTGTCAAAAAACTACTGCACGCTGTGGTGGAACACAAGTACATGCTTATCATAAAGCTTTTGCTCGAGCGGCC
>MK128995.1-African-swine-fever-virus-isolate-China/2018/AnhuiXCGQ-complete-genome_43596
CTGTGGTGGAACACAAGTACATGCTTATCATAAAGCTTTTGCTCGAGCGGCCCAAAAAGAAGATAAACCTGGTAGATGCT
>MK128995.1-African-swine-fever-virus-isolate-China/2018/AnhuiXCGQ-complete-genome_43624
CATAAAGCTTTTGCTCGAGCGGCCCAAAAAGAAGATAAACCTGGTAGATGCTGCTCTATTCAAACTTGTAAAATACTCTA
>MK128995.1-African-swine-fever-virus-isolate-China/2018/AnhuiXCGQ-complete-genome_43652
AAGAAGATAAACCTGGTAGATGCTGCTCTATTCAAACTTGTAAAATACTCTACTTATACAGAAATAGTAAAATACATGGG
>MK128995.1-African-swine-fever-virus-isolate-China/2018/AnhuiXCGQ-complete-genome_43680
TATTCAAACTTGTAAAATACTCTACTTATACAGAAATAGTAAAATACATGGGTGAGTTTTCTGTGGACCCAAAAAGGGTG
>MK128995.1-African-swine-fever-virus-isolate-China/2018/AnhuiXCGQ-complete-genome_43708
TACAGAAATAGTAAAATACATGGGTGAGTTTTCTGTGGACCCAAAAAGGGTGGTCAAAATGGCAGCACGACTCATGAGAG
>MK128995.1-African-swine-fever-virus-isolate-China/2018/AnhuiXCGQ-complete-genome_43736
TTTTCTGTGGACCCAAAAAGGGTGGTCAAAATGGCAGCACGACTCATGAGAGTGGACCTGATTAAAAAGATTTCTAATGA
>MK128995.1-African-swine-fever-virus-isolate-China/2018/AnhuiXCGQ-complete-genome_43764
AAATGGCAGCACGACTCATGAGAGTGGACCTGATTAAAAAGATTTCTAATGATGCATGGGAAGATAAACTAGAGAGAATC
>MK128995.1-African-swine-fever-virus-isolate-China/2018/AnhuiXCGQ-complete-genome_43792
CCTGATTAAAAAGATTTCTAATGATGCATGGGAAGATAAACTAGAGAGAATCAAGCACCTTAAACAGATGGTAAATACCA
>MK128995.1-African-swine-fever-virus-isolate-China/2018/AnhuiXCGQ-complete-genome_43820
TGGGAAGATAAACTAGAGAGAATCAAGCACCTTAAACAGATGGTAAATACCATGAACCACAGAAATGGAAAAAATCTATT
>MK128995.1-African-swine-fever-virus-isolate-China/2018/AnhuiXCGQ-complete-genome_43848
ACCTTAAACAGATGGTAAATACCATGAACCACAGAAATGGAAAAAATCTATTGATGTACAATATTCACAATATTACTGGA
>MK128995.1-African-swine-fever-virus-isolate-China/2018/AnhuiXCGQ-complete-genome_43876
CCACAGAAATGGAAAAAATCTATTGATGTACAATATTCACAATATTACTGGATATACCTATCTGAACACCAAAGAAGCAT
>MK128995.1-African-swine-fever-virus-isolate-China/2018/AnhuiXCGQ-complete-genome_43904
TACAATATTCACAATATTACTGGATATACCTATCTGAACACCAAAGAAGCATTTAACTTAACAAGATTTTATGCTGTCCA
>MK128995.1-African-swine-fever-virus-isolate-China/2018/AnhuiXCGQ-complete-genome_43932
CCTATCTGAACACCAAAGAAGCATTTAACTTAACAAGATTTTATGCTGTCCACAATGCAACATGTTTGTTTAAAGAAATG
>MK128995.1-African-swine-fever-virus-isolate-China/2018/AnhuiXCGQ-complete-genome_43960
CTTAACAAGATTTTATGCTGTCCACAATGCAACATGTTTGTTTAAAGAAATGTGTAAAAGCTGTTTTGTACATGATAAAA
>MK128995.1-African-swine-fever-virus-isolate-China/2018/AnhuiXCGQ-complete-genome_43988
GCAACATGTTTGTTTAAAGAAATGTGTAAAAGCTGTTTTGTACATGATAAAATACAGCTCAGAGAATTGCTTGAAGATTG
>MK128995.1-African-swine-fever-virus-isolate-China/2018/AnhuiXCGQ-complete-genome_44016
AAAGCTGTTTTGTACATGATAAAATACAGCTCAGAGAATTGCTTGAAGATTGTTTACATATTGCTAATAGGCATGATTAT
>MK128995.1-African-swine-fever-virus-isolate-China/2018/AnhuiXCGQ-complete-genome_44044
GCTCAGAGAATTGCTTGAAGATTGTTTACATATTGCTAATAGGCATGATTATATCCAGATTGCAGAAACCGCAGATGAAT
>MK128995.1-African-swine-fever-virus-isolate-China/2018/AnhuiXCGQ-complete-genome_44072
CATATTGCTAATAGGCATGATTATATCCAGATTGCAGAAACCGCAGATGAATGTATCAAATATATAGATCTTATTACATT
>MK128995.1-African-swine-fever-virus-isolate-China/2018/AnhuiXCGQ-complete-genome_44100
AGATTGCAGAAACCGCAGATGAATGTATCAAATATATAGATCTTATTACATTTAAGTAAACCATGTATATATCAAGTAAA
>MK128995.1-African-swine-fever-virus-isolate-China/2018/AnhuiXCGQ-complete-genome_44128
CAAATATATAGATCTTATTACATTTAAGTAAACCATGTATATATCAAGTAAATCCAGATTAAATCAGGCTAATTGTAAAT
>MK128995.1-African-swine-fever-virus-isolate-China/2018/AnhuiXCGQ-complete-genome_44156
TAAACCATGTATATATCAAGTAAATCCAGATTAAATCAGGCTAATTGTAAATAGTTGTAGATACCATATAATGAATGTTT
>MK128995.1-African-swine-fever-virus-isolate-China/2018/AnhuiXCGQ-complete-genome_44184
GATTAAATCAGGCTAATTGTAAATAGTTGTAGATACCATATAATGAATGTTTTATTAGGATAGTAGTTCAGTTAAGATAG
>MK128995.1-African-swine-fever-virus-isolate-China/2018/AnhuiXCGQ-complete-genome_44212
GTAGATACCATATAATGAATGTTTTATTAGGATAGTAGTTCAGTTAAGATAGTAGTTTAGTTAAGATAGTAGTTTAGTTA
>MK128995.1-African-swine-fever-virus-isolate-China/2018/AnhuiXCGQ-complete-genome_44240
AGGATAGTAGTTCAGTTAAGATAGTAGTTTAGTTAAGATAGTAGTTTAGTTAAGATAGTAGTTATGTTAAGATAGTAGTT
>MK128995.1-African-swine-fever-virus-isolate-China/2018/AnhuiXCGQ-complete-genome_44268
TTAGTTAAGATAGTAGTTTAGTTAAGATAGTAGTTATGTTAAGATAGTAGTTCTGTTAAGATAATAGTTTAGTTAAAACT
>MK128995.1-African-swine-fever-virus-isolate-China/2018/AnhuiXCGQ-complete-genome_44296
AGTAGTTATGTTAAGATAGTAGTTCTGTTAAGATAATAGTTTAGTTAAAACTAGTTCATGTTAAGTTAATAGTTTTGTTA
>MK128995.1-African-swine-fever-virus-isolate-China/2018/AnhuiXCGQ-complete-genome_44324
TAAGATAATAGTTTAGTTAAAACTAGTTCATGTTAAGTTAATAGTTTTGTTAAGACAATAGTTCATTTAAGTCAATAGTT
>MK128995.1-African-swine-fever-virus-isolate-China/2018/AnhuiXCGQ-complete-genome_44352
CATGTTAAGTTAATAGTTTTGTTAAGACAATAGTTCATTTAAGTCAATAGTTCAGTTAAGTCAATAGTTTTGTTAAGTCA
>MK128995.1-African-swine-fever-virus-isolate-China/2018/AnhuiXCGQ-complete-genome_44380
AATAGTTCATTTAAGTCAATAGTTCAGTTAAGTCAATAGTTTTGTTAAGTCAATAGTTTAGTTAAGTCAATAGTTTAGTT
>MK128995.1-African-swine-fever-virus-isolate-China/2018/AnhuiXCGQ-complete-genome_44408
TAAGTCAATAGTTTTGTTAAGTCAATAGTTTAGTTAAGTCAATAGTTTAGTTAAGTCAATAGTTTAGTTAAGTCAATAGT
>MK128995.1-African-swine-fever-virus-isolate-China/2018/AnhuiXCGQ-complete-genome_44436
TTTAGTTAAGTCAATAGTTTAGTTAAGTCAATAGTTTAGTTAAGTCAATAGTTATATTAAGACATTAGTTCTGCTAATAC
>MK128995.1-African-swine-fever-virus-isolate-China/2018/AnhuiXCGQ-complete-genome_44464
CAATAGTTTAGTTAAGTCAATAGTTATATTAAGACATTAGTTCTGCTAATACATTAGTTTTGTTAAGATAATAAAAATTT
>MK128995.1-African-swine-fever-virus-isolate-China/2018/AnhuiXCGQ-complete-genome_44492
TTAAGACATTAGTTCTGCTAATACATTAGTTTTGTTAAGATAATAAAAATTTATTTTTTTTTCATCAGGGTAGAGAAAAT
>MK128995.1-African-swine-fever-virus-isolate-China/2018/AnhuiXCGQ-complete-genome_44520
GTTTTGTTAAGATAATAAAAATTTATTTTTTTTTCATCAGGGTAGAGAAAATGTTCTCCCTACAGGAGCTCTGCCGGAAG
>MK128995.1-African-swine-fever-virus-isolate-China/2018/AnhuiXCGQ-complete-genome_44548
TTTTTTCATCAGGGTAGAGAAAATGTTCTCCCTACAGGAGCTCTGCCGGAAGAACATTTACATTCTTCCTTACCCCTTGG
>MK128995.1-African-swine-fever-virus-isolate-China/2018/AnhuiXCGQ-complete-genome_44576
TCCCTACAGGAGCTCTGCCGGAAGAACATTTACATTCTTCCTTACCCCTTGGCTAAGCATGTACTTCAACAACTAGGGCT
>MK128995.1-African-swine-fever-virus-isolate-China/2018/AnhuiXCGQ-complete-genome_44604
TTTACATTCTTCCTTACCCCTTGGCTAAGCATGTACTTCAACAACTAGGGCTGTACTGGAAGGGACATGGATCTCTTCAA
>MK128995.1-African-swine-fever-virus-isolate-China/2018/AnhuiXCGQ-complete-genome_44632
GCATGTACTTCAACAACTAGGGCTGTACTGGAAGGGACATGGATCTCTTCAACGAATCGGAGATGACCATGTACTCTTAC
>MK128995.1-African-swine-fever-virus-isolate-China/2018/AnhuiXCGQ-complete-genome_44660
TGGAAGGGACATGGATCTCTTCAACGAATCGGAGATGACCATGTACTCTTACAGCAGGACCTGATCTTTTCCATCAACGA
>MK128995.1-African-swine-fever-virus-isolate-China/2018/AnhuiXCGQ-complete-genome_44688
TCGGAGATGACCATGTACTCTTACAGCAGGACCTGATCTTTTCCATCAACGAGGCCTTAAGAATGGCAGGAGAGGAAGGA
>MK128995.1-African-swine-fever-virus-isolate-China/2018/AnhuiXCGQ-complete-genome_44716
GGACCTGATCTTTTCCATCAACGAGGCCTTAAGAATGGCAGGAGAGGAAGGAAACAATGAAGTAGTAAAGCTCTTGTTAC
>MK128995.1-African-swine-fever-virus-isolate-China/2018/AnhuiXCGQ-complete-genome_44744
TTAAGAATGGCAGGAGAGGAAGGAAACAATGAAGTAGTAAAGCTCTTGTTACTATGGGAGGGAAACCTTCATTATGCCAT
>MK128995.1-African-swine-fever-virus-isolate-China/2018/AnhuiXCGQ-complete-genome_44772
ATGAAGTAGTAAAGCTCTTGTTACTATGGGAGGGAAACCTTCATTATGCCATCATAGGAGCTTTAGAGGGCGACCGATAT
>MK128995.1-African-swine-fever-virus-isolate-China/2018/AnhuiXCGQ-complete-genome_44800
GGAGGGAAACCTTCATTATGCCATCATAGGAGCTTTAGAGGGCGACCGATATGACCTTATCCATAAATATTATGATCAAA
>MK128995.1-African-swine-fever-virus-isolate-China/2018/AnhuiXCGQ-complete-genome_44828
GGAGCTTTAGAGGGCGACCGATATGACCTTATCCATAAATATTATGATCAAATTGGGGACTGCCACAAGATTCTTCCTTT
>MK128995.1-African-swine-fever-virus-isolate-China/2018/AnhuiXCGQ-complete-genome_44856
TTATCCATAAATATTATGATCAAATTGGGGACTGCCACAAGATTCTTCCTTTAATCCAAGACCCGCAAATCTTTGAAAAA
>MK128995.1-African-swine-fever-virus-isolate-China/2018/AnhuiXCGQ-complete-genome_44884
GGACTGCCACAAGATTCTTCCTTTAATCCAAGACCCGCAAATCTTTGAAAAATGCCATGAATTGAGTAACTCCTGTAATA
>MK128995.1-African-swine-fever-virus-isolate-China/2018/AnhuiXCGQ-complete-genome_44912
CAAGACCCGCAAATCTTTGAAAAATGCCATGAATTGAGTAACTCCTGTAATATTCGATGCCTTTTAGAACATGCAGTAAA
>MK128995.1-African-swine-fever-virus-isolate-China/2018/AnhuiXCGQ-complete-genome_44940
ATGAATTGAGTAACTCCTGTAATATTCGATGCCTTTTAGAACATGCAGTAAAACACGACATGCTTTCTATTCTTCAAAAA
>MK128995.1-African-swine-fever-virus-isolate-China/2018/AnhuiXCGQ-complete-genome_44968
ATGCCTTTTAGAACATGCAGTAAAACACGACATGCTTTCTATTCTTCAAAAACACAAGGAGCAAATAAGATTACACATGG
>MK128995.1-African-swine-fever-virus-isolate-China/2018/AnhuiXCGQ-complete-genome_44996
GACATGCTTTCTATTCTTCAAAAACACAAGGAGCAAATAAGATTACACATGGCATTAACCCAAATACTATTTGAATTGGC
>MK128995.1-African-swine-fever-virus-isolate-China/2018/AnhuiXCGQ-complete-genome_45024
AGGAGCAAATAAGATTACACATGGCATTAACCCAAATACTATTTGAATTGGCGTGTCATGAACGTAAAAATGACATCATT
>MK128995.1-African-swine-fever-virus-isolate-China/2018/AnhuiXCGQ-complete-genome_45052
AACCCAAATACTATTTGAATTGGCGTGTCATGAACGTAAAAATGACATCATTAGATGGATCGGTTATTCCCTGCACATAC
>MK128995.1-African-swine-fever-virus-isolate-China/2018/AnhuiXCGQ-complete-genome_45080
CATGAACGTAAAAATGACATCATTAGATGGATCGGTTATTCCCTGCACATACACCATCTAGAGACTATTTTTGATGTTGC
>MK128995.1-African-swine-fever-virus-isolate-China/2018/AnhuiXCGQ-complete-genome_45108
GGATCGGTTATTCCCTGCACATACACCATCTAGAGACTATTTTTGATGTTGCATTCGCCCATAAAAATTTATCCTTATAC
>MK128995.1-African-swine-fever-virus-isolate-China/2018/AnhuiXCGQ-complete-genome_45136
TCTAGAGACTATTTTTGATGTTGCATTCGCCCATAAAAATTTATCCTTATACGTTTTAGGGTATGAACTTCTCATGCACA
>MK128995.1-African-swine-fever-virus-isolate-China/2018/AnhuiXCGQ-complete-genome_45164
GCCCATAAAAATTTATCCTTATACGTTTTAGGGTATGAACTTCTCATGCACAAAGTAAATACAGAGGCTGCATATATAGA
>MK128995.1-African-swine-fever-virus-isolate-China/2018/AnhuiXCGQ-complete-genome_45192
TAGGGTATGAACTTCTCATGCACAAAGTAAATACAGAGGCTGCATATATAGAATTACCCAATTTGCTATCATATCACCTT
>MK128995.1-African-swine-fever-virus-isolate-China/2018/AnhuiXCGQ-complete-genome_45220
AAATACAGAGGCTGCATATATAGAATTACCCAATTTGCTATCATATCACCTTCGAACTGCGGCGGCAGGAGGTCTTCTTA
>MK128995.1-African-swine-fever-virus-isolate-China/2018/AnhuiXCGQ-complete-genome_45248
CCCAATTTGCTATCATATCACCTTCGAACTGCGGCGGCAGGAGGTCTTCTTAACTTTATGTTAGAAACAATAAAGCATGG
>MK128995.1-African-swine-fever-virus-isolate-China/2018/AnhuiXCGQ-complete-genome_45276
CTGCGGCGGCAGGAGGTCTTCTTAACTTTATGTTAGAAACAATAAAGCATGGTGGATATCTGGATAAAACGGTTTTATCC
>MK128995.1-African-swine-fever-virus-isolate-China/2018/AnhuiXCGQ-complete-genome_45304
TATGTTAGAAACAATAAAGCATGGTGGATATCTGGATAAAACGGTTTTATCCGCGGCTATCAGGTACAAGCATAGGAAAA
>MK128995.1-African-swine-fever-virus-isolate-China/2018/AnhuiXCGQ-complete-genome_45332
TATCTGGATAAAACGGTTTTATCCGCGGCTATCAGGTACAAGCATAGGAAAATTGTGGCTCATTTTATTCATCAGGTTCC
>MK128995.1-African-swine-fever-virus-isolate-China/2018/AnhuiXCGQ-complete-genome_45360
CTATCAGGTACAAGCATAGGAAAATTGTGGCTCATTTTATTCATCAGGTTCCCCGTAAAACCGTTAAAAAACTGTTACTC
>MK128995.1-African-swine-fever-virus-isolate-China/2018/AnhuiXCGQ-complete-genome_45388
GGCTCATTTTATTCATCAGGTTCCCCGTAAAACCGTTAAAAAACTGTTACTCTATGCTGTGCAGGCTCGGGCCCCCAAAA
>MK128995.1-African-swine-fever-virus-isolate-China/2018/AnhuiXCGQ-complete-genome_45416
AAAACCGTTAAAAAACTGTTACTCTATGCTGTGCAGGCTCGGGCCCCCAAAAAAACACTGAACCTACTTTTATCTTCCTT
>MK128995.1-African-swine-fever-virus-isolate-China/2018/AnhuiXCGQ-complete-genome_45444
CTGTGCAGGCTCGGGCCCCCAAAAAAACACTGAACCTACTTTTATCTTCCTTAAACTACTCCGTGCACACCATCACCAAA
>MK128995.1-African-swine-fever-virus-isolate-China/2018/AnhuiXCGQ-complete-genome_45472
ACTGAACCTACTTTTATCTTCCTTAAACTACTCCGTGCACACCATCACCAAACAACTCGTACACAATGTCGTCATCTACA
>MK128995.1-African-swine-fever-virus-isolate-China/2018/AnhuiXCGQ-complete-genome_45500
TACTCCGTGCACACCATCACCAAACAACTCGTACACAATGTCGTCATCTACAGTTCCACGCTTATCGTAAAGCTTTTACT
>MK128995.1-African-swine-fever-virus-isolate-China/2018/AnhuiXCGQ-complete-genome_45528
TCGTACACAATGTCGTCATCTACAGTTCCACGCTTATCGTAAAGCTTTTACTCATGCGGCGAAAAAACAAGTTAAACCTA
>MK128995.1-African-swine-fever-virus-isolate-China/2018/AnhuiXCGQ-complete-genome_45556
CACGCTTATCGTAAAGCTTTTACTCATGCGGCGAAAAAACAAGTTAAACCTAGTAGATGCCGTTTTAGCCAGACTTGTAA
>MK128995.1-African-swine-fever-virus-isolate-China/2018/AnhuiXCGQ-complete-genome_45584
CGGCGAAAAAACAAGTTAAACCTAGTAGATGCCGTTTTAGCCAGACTTGTAAAATATTCCACCTATACAGACATTGTACA
>MK128995.1-African-swine-fever-virus-isolate-China/2018/AnhuiXCGQ-complete-genome_45612
ATGCCGTTTTAGCCAGACTTGTAAAATATTCCACCTATACAGACATTGTACAATTCATGGGTGAGTTTTCTGTGAGCCCA
>MK128995.1-African-swine-fever-virus-isolate-China/2018/AnhuiXCGQ-complete-genome_45640
TTCCACCTATACAGACATTGTACAATTCATGGGTGAGTTTTCTGTGAGCCCAGAAAGGGTGATCAAAATGGCTGCACGGG
>MK128995.1-African-swine-fever-virus-isolate-China/2018/AnhuiXCGQ-complete-genome_45668
ATGGGTGAGTTTTCTGTGAGCCCAGAAAGGGTGATCAAAATGGCTGCACGGGAATCCAGGACCTTTCTGATTGAAATGAT
>MK128995.1-African-swine-fever-virus-isolate-China/2018/AnhuiXCGQ-complete-genome_45696
GGGTGATCAAAATGGCTGCACGGGAATCCAGGACCTTTCTGATTGAAATGATCTCCAAAGCTGCTTGGGGAAATCACCCA
>MK128995.1-African-swine-fever-virus-isolate-China/2018/AnhuiXCGQ-complete-genome_45724
CAGGACCTTTCTGATTGAAATGATCTCCAAAGCTGCTTGGGGAAATCACCCACAGACGTTGATTCATCATCTCAAACAAC
>MK128995.1-African-swine-fever-virus-isolate-China/2018/AnhuiXCGQ-complete-genome_45752
AAAGCTGCTTGGGGAAATCACCCACAGACGTTGATTCATCATCTCAAACAACTAACCAATACCATGAAGCCTCAATCTGG
>MK128995.1-African-swine-fever-virus-isolate-China/2018/AnhuiXCGQ-complete-genome_45780
CGTTGATTCATCATCTCAAACAACTAACCAATACCATGAAGCCTCAATCTGGAAAAGACCACATCATATATACCATCCAC
>MK128995.1-African-swine-fever-virus-isolate-China/2018/AnhuiXCGQ-complete-genome_45808
CAATACCATGAAGCCTCAATCTGGAAAAGACCACATCATATATACCATCCACTATATTTATCTAAACTCTAATATGCTGG
>MK128995.1-African-swine-fever-virus-isolate-China/2018/AnhuiXCGQ-complete-genome_45836
GACCACATCATATATACCATCCACTATATTTATCTAAACTCTAATATGCTGGTAGCGGAGGAGGAAAAAAATATTTTTAA
>MK128995.1-African-swine-fever-virus-isolate-China/2018/AnhuiXCGQ-complete-genome_45864
TTTATCTAAACTCTAATATGCTGGTAGCGGAGGAGGAAAAAAATATTTTTAAATTAGCAAAATTTTATGCGAATCATAAT
>MK128995.1-African-swine-fever-virus-isolate-China/2018/AnhuiXCGQ-complete-genome_45892
GGAGGAGGAAAAAAATATTTTTAAATTAGCAAAATTTTATGCGAATCATAATGCGGTAAACAGGTTTAAACAAATTTGTG
>MK128995.1-African-swine-fever-virus-isolate-China/2018/AnhuiXCGQ-complete-genome_45920
GCAAAATTTTATGCGAATCATAATGCGGTAAACAGGTTTAAACAAATTTGTGAAGACTATTATATATTAGATGCACGATT
>MK128995.1-African-swine-fever-virus-isolate-China/2018/AnhuiXCGQ-complete-genome_45948
TAAACAGGTTTAAACAAATTTGTGAAGACTATTATATATTAGATGCACGATTTAAAACACTTATTTTAGAATGTTTTGAA
>MK128995.1-African-swine-fever-virus-isolate-China/2018/AnhuiXCGQ-complete-genome_45976
CTATTATATATTAGATGCACGATTTAAAACACTTATTTTAGAATGTTTTGAAATTGCCGTCCAGAAAAACTATCCTAGAA
>MK128995.1-African-swine-fever-virus-isolate-China/2018/AnhuiXCGQ-complete-genome_46004
ACACTTATTTTAGAATGTTTTGAAATTGCCGTCCAGAAAAACTATCCTAGAATTGCAAATATTGTGGATGACTATATTCG
>MK128995.1-African-swine-fever-virus-isolate-China/2018/AnhuiXCGQ-complete-genome_46032
CCGTCCAGAAAAACTATCCTAGAATTGCAAATATTGTGGATGACTATATTCGATTCCTTTTTTACAGGGGAAATATAACC
>MK128995.1-African-swine-fever-virus-isolate-China/2018/AnhuiXCGQ-complete-genome_46060
AAATATTGTGGATGACTATATTCGATTCCTTTTTTACAGGGGAAATATAACCGAGGAAGAAATTCGTGAAGCCTATTCTT
>MK128995.1-African-swine-fever-virus-isolate-China/2018/AnhuiXCGQ-complete-genome_46088
CTTTTTTACAGGGGAAATATAACCGAGGAAGAAATTCGTGAAGCCTATTCTTTAAAAGATGCTGAGGTTTATGTAGATTT
>MK128995.1-African-swine-fever-virus-isolate-China/2018/AnhuiXCGQ-complete-genome_46116
AAGAAATTCGTGAAGCCTATTCTTTAAAAGATGCTGAGGTTTATGTAGATTTAAAATGGTTACAACAAGGAGAAATGGTT
>MK128995.1-African-swine-fever-virus-isolate-China/2018/AnhuiXCGQ-complete-genome_46144
AGATGCTGAGGTTTATGTAGATTTAAAATGGTTACAACAAGGAGAAATGGTTTAAACCAAATCCGGTTTAAACTAAATCC
>MK128995.1-African-swine-fever-virus-isolate-China/2018/AnhuiXCGQ-complete-genome_46172
TGGTTACAACAAGGAGAAATGGTTTAAACCAAATCCGGTTTAAACTAAATCCAATTTAAACTACATTTGGTTTATCATTA
>MK128995.1-African-swine-fever-virus-isolate-China/2018/AnhuiXCGQ-complete-genome_46200
CCAAATCCGGTTTAAACTAAATCCAATTTAAACTACATTTGGTTTATCATTAGTCATTGAAACCATCGAAAAAAAAGCTA
>MK128995.1-African-swine-fever-virus-isolate-China/2018/AnhuiXCGQ-complete-genome_46228
TAAACTACATTTGGTTTATCATTAGTCATTGAAACCATCGAAAAAAAAGCTATTTGTTTATCCCCATAAACTCATCTTTT
>MK128995.1-African-swine-fever-virus-isolate-China/2018/AnhuiXCGQ-complete-genome_46256
TTGAAACCATCGAAAAAAAAGCTATTTGTTTATCCCCATAAACTCATCTTTTTTTTGTCTCAAAGTTTGACACTAAAATT
>MK128995.1-African-swine-fever-virus-isolate-China/2018/AnhuiXCGQ-complete-genome_46284
TTTATCCCCATAAACTCATCTTTTTTTTGTCTCAAAGTTTGACACTAAAATTCAGTGTTTTATAGTGTTTATAATTAAGT
>MK128995.1-African-swine-fever-virus-isolate-China/2018/AnhuiXCGQ-complete-genome_46312
GTCTCAAAGTTTGACACTAAAATTCAGTGTTTTATAGTGTTTATAATTAAGTGTTTTGCATGCATTGCAGAAATTTTCAT
>MK128995.1-African-swine-fever-virus-isolate-China/2018/AnhuiXCGQ-complete-genome_46340
GTTTTATAGTGTTTATAATTAAGTGTTTTGCATGCATTGCAGAAATTTTCATCTTTTTTAATTGGTTCAATACCACATGT
>MK128995.1-African-swine-fever-virus-isolate-China/2018/AnhuiXCGQ-complete-genome_46368
TGCATGCATTGCAGAAATTTTCATCTTTTTTAATTGGTTCAATACCACATGTCATACAATATGTTGTTTGATTATCAAGA
>MK128995.1-African-swine-fever-virus-isolate-China/2018/AnhuiXCGQ-complete-genome_46396
TTTAATTGGTTCAATACCACATGTCATACAATATGTTGTTTGATTATCAAGATTAACTTTATGAAAGGAAAGTAAGTGAG
>MK128995.1-African-swine-fever-virus-isolate-China/2018/AnhuiXCGQ-complete-genome_46424
CAATATGTTGTTTGATTATCAAGATTAACTTTATGAAAGGAAAGTAAGTGAGCCGCAAATTTAAAAGTAAAATATCTTTC
>MK128995.1-African-swine-fever-virus-isolate-China/2018/AnhuiXCGQ-complete-genome_46452
CTTTATGAAAGGAAAGTAAGTGAGCCGCAAATTTAAAAGTAAAATATCTTTCATTTAAAATGATCTTATGAATGTATTTT
>MK128995.1-African-swine-fever-virus-isolate-China/2018/AnhuiXCGQ-complete-genome_46480
AAATTTAAAAGTAAAATATCTTTCATTTAAAATGATCTTATGAATGTATTTTCGATAAGGAGGAATGAAAGCATTTGCCA
>MK128995.1-African-swine-fever-virus-isolate-China/2018/AnhuiXCGQ-complete-genome_46508
AAAATGATCTTATGAATGTATTTTCGATAAGGAGGAATGAAAGCATTTGCCAAAATAAATCGCATAAAAGGCTTGGAAAA
>MK128995.1-African-swine-fever-virus-isolate-China/2018/AnhuiXCGQ-complete-genome_46536
AAGGAGGAATGAAAGCATTTGCCAAAATAAATCGCATAAAAGGCTTGGAAAAACCCATATCTTCTAATCTTTTGTGGGTA
>MK128995.1-African-swine-fever-virus-isolate-China/2018/AnhuiXCGQ-complete-genome_46564
AAATCGCATAAAAGGCTTGGAAAAACCCATATCTTCTAATCTTTTGTGGGTATAAACCCTATTTTGGTGTTTTACAAAAA
>MK128995.1-African-swine-fever-virus-isolate-China/2018/AnhuiXCGQ-complete-genome_46592
ATATCTTCTAATCTTTTGTGGGTATAAACCCTATTTTGGTGTTTTACAAAAACTTCATTGTTATAATAGTCGTTATAGCT
>MK128995.1-African-swine-fever-virus-isolate-China/2018/AnhuiXCGQ-complete-genome_46620
CCCTATTTTGGTGTTTTACAAAAACTTCATTGTTATAATAGTCGTTATAGCTATCAATCATTTTTTTAAGTCCTATAATG
>MK128995.1-African-swine-fever-virus-isolate-China/2018/AnhuiXCGQ-complete-genome_46648
ATTGTTATAATAGTCGTTATAGCTATCAATCATTTTTTTAAGTCCTATAATGCCCAAGGTTGCACGCATAAAGCCACAGT
>MK128995.1-African-swine-fever-virus-isolate-China/2018/AnhuiXCGQ-complete-genome_46676
ATCATTTTTTTAAGTCCTATAATGCCCAAGGTTGCACGCATAAAGCCACAGTTTCTGCTCCAAAAAGCATGCACCTGTAA
>MK128995.1-African-swine-fever-virus-isolate-China/2018/AnhuiXCGQ-complete-genome_46704
AGGTTGCACGCATAAAGCCACAGTTTCTGCTCCAAAAAGCATGCACCTGTAAAGGGTGCTTTTCATATAACCAATTACAA
>MK128995.1-African-swine-fever-virus-isolate-China/2018/AnhuiXCGQ-complete-genome_46732
GCTCCAAAAAGCATGCACCTGTAAAGGGTGCTTTTCATATAACCAATTACAAAATTTCATTCCGCAACAGTAGCATGTTA
>MK128995.1-African-swine-fever-virus-isolate-China/2018/AnhuiXCGQ-complete-genome_46760
TGCTTTTCATATAACCAATTACAAAATTTCATTCCGCAACAGTAGCATGTTATTTCAGTGGGGGATGTATAGAATAATCC
>MK128995.1-African-swine-fever-virus-isolate-China/2018/AnhuiXCGQ-complete-genome_46788
TCATTCCGCAACAGTAGCATGTTATTTCAGTGGGGGATGTATAGAATAATCCGGCATTCGAAAATTTTTCATAATTTTTT
>MK128995.1-African-swine-fever-virus-isolate-China/2018/AnhuiXCGQ-complete-genome_46816
AGTGGGGGATGTATAGAATAATCCGGCATTCGAAAATTTTTCATAATTTTTTATGTCATGGATTGCGAAGCTTTGATTTC
>MK128995.1-African-swine-fever-virus-isolate-China/2018/AnhuiXCGQ-complete-genome_46844
TTCGAAAATTTTTCATAATTTTTTATGTCATGGATTGCGAAGCTTTGATTTCGTGCATCTATGGAGCTATAGCCTACATA
>MK128995.1-African-swine-fever-virus-isolate-China/2018/AnhuiXCGQ-complete-genome_46872
CATGGATTGCGAAGCTTTGATTTCGTGCATCTATGGAGCTATAGCCTACATATTTAGGTTTTACTTCAAATAATCGCAAA
>MK128995.1-African-swine-fever-virus-isolate-China/2018/AnhuiXCGQ-complete-genome_46900
ATCTATGGAGCTATAGCCTACATATTTAGGTTTTACTTCAAATAATCGCAAAGAGATGTATGGATCTATCGTATTTATTT
>MK128995.1-African-swine-fever-virus-isolate-China/2018/AnhuiXCGQ-complete-genome_46928
GGTTTTACTTCAAATAATCGCAAAGAGATGTATGGATCTATCGTATTTATTTTAGGAAACATTTCATAATTTTAAATTCT
>MK128995.1-African-swine-fever-virus-isolate-China/2018/AnhuiXCGQ-complete-genome_46956
TGTATGGATCTATCGTATTTATTTTAGGAAACATTTCATAATTTTAAATTCTTATATATAATATAAAAAAAATTACAAAC
>MK128995.1-African-swine-fever-virus-isolate-China/2018/AnhuiXCGQ-complete-genome_46984
AAACATTTCATAATTTTAAATTCTTATATATAATATAAAAAAAATTACAAACATTTGTAATGATCATCCTCAATTGAAGG
>MK128995.1-African-swine-fever-virus-isolate-China/2018/AnhuiXCGQ-complete-genome_47012
TATAATATAAAAAAAATTACAAACATTTGTAATGATCATCCTCAATTGAAGGCTGAGTTGTAGGCTTTATTTTTCTAATT
>MK128995.1-African-swine-fever-virus-isolate-China/2018/AnhuiXCGQ-complete-genome_47040
GTAATGATCATCCTCAATTGAAGGCTGAGTTGTAGGCTTTATTTTTCTAATTATACGAAGAAGGTAGGTTCTCATAAAGC
>MK128995.1-African-swine-fever-virus-isolate-China/2018/AnhuiXCGQ-complete-genome_47068
GTTGTAGGCTTTATTTTTCTAATTATACGAAGAAGGTAGGTTCTCATAAAGCCTTCAAGATGACTATTGATGTTTCCAAT
>MK128995.1-African-swine-fever-virus-isolate-China/2018/AnhuiXCGQ-complete-genome_47096
GAAGAAGGTAGGTTCTCATAAAGCCTTCAAGATGACTATTGATGTTTCCAATACATTTTCTCAATGAGTTCATAAACCCA
>MK128995.1-African-swine-fever-virus-isolate-China/2018/AnhuiXCGQ-complete-genome_47124
AAGATGACTATTGATGTTTCCAATACATTTTCTCAATGAGTTCATAAACCCAGACATTTTGCTAATGGCTTGGCAAAGTG
>MK128995.1-African-swine-fever-virus-isolate-China/2018/AnhuiXCGQ-complete-genome_47152
TTTCTCAATGAGTTCATAAACCCAGACATTTTGCTAATGGCTTGGCAAAGTGCCAACAAGTTGTCCACAAAGTACTGGTA
>MK128995.1-African-swine-fever-virus-isolate-China/2018/AnhuiXCGQ-complete-genome_47180
TTTTGCTAATGGCTTGGCAAAGTGCCAACAAGTTGTCCACAAAGTACTGGTAGATTGCCACTAGCTATAGCTAGCTATAG
>MK128995.1-African-swine-fever-virus-isolate-China/2018/AnhuiXCGQ-complete-genome_47208
CAAGTTGTCCACAAAGTACTGGTAGATTGCCACTAGCTATAGCTAGCTATAGTGAGCCAACCTCTCTGTATGTATTTTAT
>MK128995.1-African-swine-fever-virus-isolate-China/2018/AnhuiXCGQ-complete-genome_47236
GCCACTAGCTATAGCTAGCTATAGTGAGCCAACCTCTCTGTATGTATTTTATATATTTCATTTTTTAATAGATTTAATAT
>MK128995.1-African-swine-fever-virus-isolate-China/2018/AnhuiXCGQ-complete-genome_47264
CCAACCTCTCTGTATGTATTTTATATATTTCATTTTTTAATAGATTTAATATTTTTATAAAAAAATATTTAGTTTTTTAT
>MK128995.1-African-swine-fever-virus-isolate-China/2018/AnhuiXCGQ-complete-genome_47292
TTCATTTTTTAATAGATTTAATATTTTTATAAAAAAATATTTAGTTTTTTATACAAGAATGTCGACAAAAAAAAAGCCCA
>MK128995.1-African-swine-fever-virus-isolate-China/2018/AnhuiXCGQ-complete-genome_47320
ATAAAAAAATATTTAGTTTTTTATACAAGAATGTCGACAAAAAAAAAGCCCACAATTACCAAGCAAGAGCTTTACTCCTT
>MK128995.1-African-swine-fever-virus-isolate-China/2018/AnhuiXCGQ-complete-genome_47348
GAATGTCGACAAAAAAAAAGCCCACAATTACCAAGCAAGAGCTTTACTCCTTAGTAGCGGCAGATACCCAGTTAAATAAA
>MK128995.1-African-swine-fever-virus-isolate-China/2018/AnhuiXCGQ-complete-genome_47376
TACCAAGCAAGAGCTTTACTCCTTAGTAGCGGCAGATACCCAGTTAAATAAAGCATTGATTGAAAGAATCTTTACAAGTC
>MK128995.1-African-swine-fever-virus-isolate-China/2018/AnhuiXCGQ-complete-genome_47404
GCGGCAGATACCCAGTTAAATAAAGCATTGATTGAAAGAATCTTTACAAGTCAGCAAAAAATAATACAAAATGCTTTAAA
>MK128995.1-African-swine-fever-virus-isolate-China/2018/AnhuiXCGQ-complete-genome_47432
TGATTGAAAGAATCTTTACAAGTCAGCAAAAAATAATACAAAATGCTTTAAAGCACAATCAAGAAGTTATTATACCACCC
>MK128995.1-African-swine-fever-virus-isolate-China/2018/AnhuiXCGQ-complete-genome_47460
AAAAATAATACAAAATGCTTTAAAGCACAATCAAGAAGTTATTATACCACCCGGAATCAAGTTCACCGTCGTTACGGTGA
>MK128995.1-African-swine-fever-virus-isolate-China/2018/AnhuiXCGQ-complete-genome_47488
AATCAAGAAGTTATTATACCACCCGGAATCAAGTTCACCGTCGTTACGGTGAAAGCTAAACCTGCTCGCCAGGGCCATAA
>MK128995.1-African-swine-fever-virus-isolate-China/2018/AnhuiXCGQ-complete-genome_47516
TCAAGTTCACCGTCGTTACGGTGAAAGCTAAACCTGCTCGCCAGGGCCATAATCCCGCCACAGGAGAGCCTATTCAAATT
>MK128995.1-African-swine-fever-virus-isolate-China/2018/AnhuiXCGQ-complete-genome_47544
TAAACCTGCTCGCCAGGGCCATAATCCCGCCACAGGAGAGCCTATTCAAATTAAAGCTAAACCTGAACATAAAGCCGTAA
>MK128995.1-African-swine-fever-virus-isolate-China/2018/AnhuiXCGQ-complete-genome_47572
GCCACAGGAGAGCCTATTCAAATTAAAGCTAAACCTGAACATAAAGCCGTAAAGATACGAGCATTGAAACCTGTCCATGA
>MK128995.1-African-swine-fever-virus-isolate-China/2018/AnhuiXCGQ-complete-genome_47600
CTAAACCTGAACATAAAGCCGTAAAGATACGAGCATTGAAACCTGTCCATGATATGTTAAACTAAACTATAAAGTCATAT
>MK128995.1-African-swine-fever-virus-isolate-China/2018/AnhuiXCGQ-complete-genome_47628
ACGAGCATTGAAACCTGTCCATGATATGTTAAACTAAACTATAAAGTCATATTCTTCTTTATCGTTATTATCTTCAATAT
>MK128995.1-African-swine-fever-virus-isolate-China/2018/AnhuiXCGQ-complete-genome_47656
TTAAACTAAACTATAAAGTCATATTCTTCTTTATCGTTATTATCTTCAATATATTTTTGCCAATCGAAATCGAATAAATT
>MK128995.1-African-swine-fever-virus-isolate-China/2018/AnhuiXCGQ-complete-genome_47684
CTTTATCGTTATTATCTTCAATATATTTTTGCCAATCGAAATCGAATAAATTCAGATCCTGGACATTTAAATACTTATCA
>MK128995.1-African-swine-fever-virus-isolate-China/2018/AnhuiXCGQ-complete-genome_47712
TTGCCAATCGAAATCGAATAAATTCAGATCCTGGACATTTAAATACTTATCATCGTACATTTTAATATAATTTAAACATG
>MK128995.1-African-swine-fever-virus-isolate-China/2018/AnhuiXCGQ-complete-genome_47740
TCCTGGACATTTAAATACTTATCATCGTACATTTTAATATAATTTAAACATGAGTTGTTGTCAAAAACTTTTAGCGTTTT
>MK128995.1-African-swine-fever-virus-isolate-China/2018/AnhuiXCGQ-complete-genome_47768
ACATTTTAATATAATTTAAACATGAGTTGTTGTCAAAAACTTTTAGCGTTTTTGTTAAAATTATCATATGAATAATTTCC
>MK128995.1-African-swine-fever-virus-isolate-China/2018/AnhuiXCGQ-complete-genome_47796
GTTGTCAAAAACTTTTAGCGTTTTTGTTAAAATTATCATATGAATAATTTCCTTATTAAGAGTTGCCGGAATAATACAAA
>MK128995.1-African-swine-fever-virus-isolate-China/2018/AnhuiXCGQ-complete-genome_47824
AAAATTATCATATGAATAATTTCCTTATTAAGAGTTGCCGGAATAATACAAAACCTATTTTTAGGTACATCATCCATGAT
>MK128995.1-African-swine-fever-virus-isolate-China/2018/AnhuiXCGQ-complete-genome_47852
TAAGAGTTGCCGGAATAATACAAAACCTATTTTTAGGTACATCATCCATGATAATAGTAAAATTAGTAAAAATTGTTTCT
>MK128995.1-African-swine-fever-virus-isolate-China/2018/AnhuiXCGQ-complete-genome_47880
ATTTTTAGGTACATCATCCATGATAATAGTAAAATTAGTAAAAATTGTTTCTTGTTTTTCTTTTGTTTCAAATAAACGTT
>MK128995.1-African-swine-fever-virus-isolate-China/2018/AnhuiXCGQ-complete-genome_47908
GTAAAATTAGTAAAAATTGTTTCTTGTTTTTCTTTTGTTTCAAATAAACGTTGTAAGGTTAAAGGTTTCTCGTTCAATGG
>MK128995.1-African-swine-fever-virus-isolate-China/2018/AnhuiXCGQ-complete-genome_47936
TTTCTTTTGTTTCAAATAAACGTTGTAAGGTTAAAGGTTTCTCGTTCAATGGTTTCTTTGAAGATAAAAAGAATGTATAA
>MK128995.1-African-swine-fever-virus-isolate-China/2018/AnhuiXCGQ-complete-genome_47964
GGTTAAAGGTTTCTCGTTCAATGGTTTCTTTGAAGATAAAAAGAATGTATAATCTGGTTTAAAGGTATTTTTGGTTTCAA
>MK128995.1-African-swine-fever-virus-isolate-China/2018/AnhuiXCGQ-complete-genome_47992
TTTGAAGATAAAAAGAATGTATAATCTGGTTTAAAGGTATTTTTGGTTTCAATCGTGATTCCATCTGCTTGAGCATATAC
>MK128995.1-African-swine-fever-virus-isolate-China/2018/AnhuiXCGQ-complete-genome_48020
GTTTAAAGGTATTTTTGGTTTCAATCGTGATTCCATCTGCTTGAGCATATACTAAACCAGACCAAATATAACGGTCCACT
>MK128995.1-African-swine-fever-virus-isolate-China/2018/AnhuiXCGQ-complete-genome_48048
GATTCCATCTGCTTGAGCATATACTAAACCAGACCAAATATAACGGTCCACTATTACAATATAATTTAGCTTAAGTAGCA
>MK128995.1-African-swine-fever-virus-isolate-China/2018/AnhuiXCGQ-complete-genome_48076
CCAGACCAAATATAACGGTCCACTATTACAATATAATTTAGCTTAAGTAGCACTGCAATTTCTGCGATAAATTCACTACG
>MK128995.1-African-swine-fever-virus-isolate-China/2018/AnhuiXCGQ-complete-genome_48104
CAATATAATTTAGCTTAAGTAGCACTGCAATTTCTGCGATAAATTCACTACGATGTTTTGTAAATAATTTATGTAATTGT
>MK128995.1-African-swine-fever-virus-isolate-China/2018/AnhuiXCGQ-complete-genome_48132
AATTTCTGCGATAAATTCACTACGATGTTTTGTAAATAATTTATGTAATTGTTCCGATGACATTTCTATGGTTTTATTTA
>MK128995.1-African-swine-fever-virus-isolate-China/2018/AnhuiXCGQ-complete-genome_48160
TTTGTAAATAATTTATGTAATTGTTCCGATGACATTTCTATGGTTTTATTTAACACCTGCAATATAAGATCACCGGTGGT
>MK128995.1-African-swine-fever-virus-isolate-China/2018/AnhuiXCGQ-complete-genome_48188
ATGACATTTCTATGGTTTTATTTAACACCTGCAATATAAGATCACCGGTGGTCGTGTCTGGATTAGGAAAATGTATACAT
>MK128995.1-African-swine-fever-virus-isolate-China/2018/AnhuiXCGQ-complete-genome_48216
CTGCAATATAAGATCACCGGTGGTCGTGTCTGGATTAGGAAAATGTATACATATAGCATTATAATCCATGCATTCCAATG
>MK128995.1-African-swine-fever-virus-isolate-China/2018/AnhuiXCGQ-complete-genome_48244
TCTGGATTAGGAAAATGTATACATATAGCATTATAATCCATGCATTCCAATGTTTCTTTTAATTTCATTGCCTGTGTGCT
>MK128995.1-African-swine-fever-virus-isolate-China/2018/AnhuiXCGQ-complete-genome_48272
CATTATAATCCATGCATTCCAATGTTTCTTTTAATTTCATTGCCTGTGTGCTTTTTCCCACACCATTGATTCCCTCGATG
>MK128995.1-African-swine-fever-virus-isolate-China/2018/AnhuiXCGQ-complete-genome_48300
TTTTAATTTCATTGCCTGTGTGCTTTTTCCCACACCATTGATTCCCTCGATGGCAATGAGTATTCCACGCATGATTAATA
>MK128995.1-African-swine-fever-virus-isolate-China/2018/AnhuiXCGQ-complete-genome_48328
CCCACACCATTGATTCCCTCGATGGCAATGAGTATTCCACGCATGATTAATAAAAGGAAAAAAAGAATTCAGTTTTTAAC
>MK128995.1-African-swine-fever-virus-isolate-China/2018/AnhuiXCGQ-complete-genome_48356
TGAGTATTCCACGCATGATTAATAAAAGGAAAAAAAGAATTCAGTTTTTAACATTTCTTACAAATCTTTTTTTATACAAC
>MK128995.1-African-swine-fever-virus-isolate-China/2018/AnhuiXCGQ-complete-genome_48384
GAAAAAAAGAATTCAGTTTTTAACATTTCTTACAAATCTTTTTTTATACAACATTGTACAACACTGCATTAGCGGTATAT
>MK128995.1-African-swine-fever-virus-isolate-China/2018/AnhuiXCGQ-complete-genome_48412
CTTACAAATCTTTTTTTATACAACATTGTACAACACTGCATTAGCGGTATATGATGTTATAGCTTCATTAAATATTTGCT
>MK128995.1-African-swine-fever-virus-isolate-China/2018/AnhuiXCGQ-complete-genome_48440
TACAACACTGCATTAGCGGTATATGATGTTATAGCTTCATTAAATATTTGCTTTTATATAATCTTTACCAACCTATATTT
>MK128995.1-African-swine-fever-virus-isolate-China/2018/AnhuiXCGQ-complete-genome_48468
TTATAGCTTCATTAAATATTTGCTTTTATATAATCTTTACCAACCTATATTTGGTAGATCACTGCAGATGGTCATAAATA
>MK128995.1-African-swine-fever-virus-isolate-China/2018/AnhuiXCGQ-complete-genome_48496
TATAATCTTTACCAACCTATATTTGGTAGATCACTGCAGATGGTCATAAATAGGCCATAACTAAGATAAAAATTATTTCA
>MK128995.1-African-swine-fever-virus-isolate-China/2018/AnhuiXCGQ-complete-genome_48524
GATCACTGCAGATGGTCATAAATAGGCCATAACTAAGATAAAAATTATTTCAGACGCTACTACGGTAGTATTATTAAAAT
>MK128995.1-African-swine-fever-virus-isolate-China/2018/AnhuiXCGQ-complete-genome_48552
ATAACTAAGATAAAAATTATTTCAGACGCTACTACGGTAGTATTATTAAAATCATGTGTGGCAATGTATGACGTCTTAAT
>MK128995.1-African-swine-fever-virus-isolate-China/2018/AnhuiXCGQ-complete-genome_48580
CTACTACGGTAGTATTATTAAAATCATGTGTGGCAATGTATGACGTCTTAATAGATAAAACATTTAAGGAAAACAAATTT
>MK128995.1-African-swine-fever-virus-isolate-China/2018/AnhuiXCGQ-complete-genome_48608
TGTGGCAATGTATGACGTCTTAATAGATAAAACATTTAAGGAAAACAAATTTGAATAAAAAAAATAATTGTTATGATGGC
>MK128995.1-African-swine-fever-virus-isolate-China/2018/AnhuiXCGQ-complete-genome_48636
AAAACATTTAAGGAAAACAAATTTGAATAAAAAAAATAATTGTTATGATGGCGTTGTTACACAAAGAAAAGCTTATAGAG
>MK128995.1-African-swine-fever-virus-isolate-China/2018/AnhuiXCGQ-complete-genome_48664
AAAAAAAATAATTGTTATGATGGCGTTGTTACACAAAGAAAAGCTTATAGAGTGCATCTATCATGAGCTAGAAAATGGCG
>MK128995.1-African-swine-fever-virus-isolate-China/2018/AnhuiXCGQ-complete-genome_48692
TTACACAAAGAAAAGCTTATAGAGTGCATCTATCATGAGCTAGAAAATGGCGGGACAATATTGCTTCTAACAAAAAATAT
>MK128995.1-African-swine-fever-virus-isolate-China/2018/AnhuiXCGQ-complete-genome_48720
TCTATCATGAGCTAGAAAATGGCGGGACAATATTGCTTCTAACAAAAAATATTGTTGTGTCAGAAATTTCATACATTGGC
>MK128995.1-African-swine-fever-virus-isolate-China/2018/AnhuiXCGQ-complete-genome_48748
AATATTGCTTCTAACAAAAAATATTGTTGTGTCAGAAATTTCATACATTGGCAATACTTATAAATATTTTACCTTTAATG
>MK128995.1-African-swine-fever-virus-isolate-China/2018/AnhuiXCGQ-complete-genome_48776
GTGTCAGAAATTTCATACATTGGCAATACTTATAAATATTTTACCTTTAATGACAATCATGATCTGATAAGCAAAGAAGA
>MK128995.1-African-swine-fever-virus-isolate-China/2018/AnhuiXCGQ-complete-genome_48804
CTTATAAATATTTTACCTTTAATGACAATCATGATCTGATAAGCAAAGAAGATCTTAAAGGAGCAACATCCAAAAACATT
>MK128995.1-African-swine-fever-virus-isolate-China/2018/AnhuiXCGQ-complete-genome_48832
TCATGATCTGATAAGCAAAGAAGATCTTAAAGGAGCAACATCCAAAAACATTGCTAAAATGATTTATAATTGGATTATAA
>MK128995.1-African-swine-fever-virus-isolate-China/2018/AnhuiXCGQ-complete-genome_48860
AAAGGAGCAACATCCAAAAACATTGCTAAAATGATTTATAATTGGATTATAAAAAATCCTCAAAATAATAAGATTTGGAG
>MK128995.1-African-swine-fever-virus-isolate-China/2018/AnhuiXCGQ-complete-genome_48888
AAATGATTTATAATTGGATTATAAAAAATCCTCAAAATAATAAGATTTGGAGTGGTGAGCCGCGTACTCAAATTTATTTT
>MK128995.1-African-swine-fever-virus-isolate-China/2018/AnhuiXCGQ-complete-genome_48916
TCCTCAAAATAATAAGATTTGGAGTGGTGAGCCGCGTACTCAAATTTATTTTGAAAATGATTTATATCATACAAATTACA
>MK128995.1-African-swine-fever-virus-isolate-China/2018/AnhuiXCGQ-complete-genome_48944
GAGCCGCGTACTCAAATTTATTTTGAAAATGATTTATATCATACAAATTACAATCATAAATGTATAAAAGATTTTTGGAA
>MK128995.1-African-swine-fever-virus-isolate-China/2018/AnhuiXCGQ-complete-genome_48972
ATGATTTATATCATACAAATTACAATCATAAATGTATAAAAGATTTTTGGAATGTTTCAACTTCAGTCGGTCCTCATATC
>MK128995.1-African-swine-fever-virus-isolate-China/2018/AnhuiXCGQ-complete-genome_49000
TAAATGTATAAAAGATTTTTGGAATGTTTCAACTTCAGTCGGTCCTCATATCTTTAATGATCGTAGCATTTGGTGTACTA
>MK128995.1-African-swine-fever-virus-isolate-China/2018/AnhuiXCGQ-complete-genome_49028
TCAACTTCAGTCGGTCCTCATATCTTTAATGATCGTAGCATTTGGTGTACTAAATGCACATCCTTTTACCCATTTACCAA
>MK128995.1-African-swine-fever-virus-isolate-China/2018/AnhuiXCGQ-complete-genome_49056
ATGATCGTAGCATTTGGTGTACTAAATGCACATCCTTTTACCCATTTACCAACATTATGTCGCCCAATATATTCCAATAA
>MK128995.1-African-swine-fever-virus-isolate-China/2018/AnhuiXCGQ-complete-genome_49084
CACATCCTTTTACCCATTTACCAACATTATGTCGCCCAATATATTCCAATAAATTAGATATCTTTGCTATTAAAATAGTT
>MK128995.1-African-swine-fever-virus-isolate-China/2018/AnhuiXCGQ-complete-genome_49112
ATGTCGCCCAATATATTCCAATAAATTAGATATCTTTGCTATTAAAATAGTTAAAAACCTTATAGGATAATTAGGTACTT
>MK128995.1-African-swine-fever-virus-isolate-China/2018/AnhuiXCGQ-complete-genome_49140
GATATCTTTGCTATTAAAATAGTTAAAAACCTTATAGGATAATTAGGTACTTTATTACGATAAATTATGATATTTTATAA
>MK128995.1-African-swine-fever-virus-isolate-China/2018/AnhuiXCGQ-complete-genome_49168
ACCTTATAGGATAATTAGGTACTTTATTACGATAAATTATGATATTTTATAATTAGTTACTTTATTATAATTAATCTCTT
>MK128995.1-African-swine-fever-virus-isolate-China/2018/AnhuiXCGQ-complete-genome_49196
ACGATAAATTATGATATTTTATAATTAGTTACTTTATTATAATTAATCTCTTTATTAATGAATTATCATAAGATAACTAA
>MK128995.1-African-swine-fever-virus-isolate-China/2018/AnhuiXCGQ-complete-genome_49224
TTACTTTATTATAATTAATCTCTTTATTAATGAATTATCATAAGATAACTAATTATTTTTTTCCATATATCAGATAATAA
>MK128995.1-African-swine-fever-virus-isolate-China/2018/AnhuiXCGQ-complete-genome_49252
AATGAATTATCATAAGATAACTAATTATTTTTTTCCATATATCAGATAATAAATCTGATATGGGCTAAAAGTATGTTTCA
>MK128995.1-African-swine-fever-virus-isolate-China/2018/AnhuiXCGQ-complete-genome_49280
TTTTTTCCATATATCAGATAATAAATCTGATATGGGCTAAAAGTATGTTTCAAACTATTTACAATAGAATTTCTGTTAAG
>MK128995.1-African-swine-fever-virus-isolate-China/2018/AnhuiXCGQ-complete-genome_49308
GATATGGGCTAAAAGTATGTTTCAAACTATTTACAATAGAATTTCTGTTAAGAAAACATACATAATTTGAATAAAATTTT
>MK128995.1-African-swine-fever-virus-isolate-China/2018/AnhuiXCGQ-complete-genome_49336
ATTTACAATAGAATTTCTGTTAAGAAAACATACATAATTTGAATAAAATTTTTTTAAATATCACCGAAACAATCAACATG
>MK128995.1-African-swine-fever-virus-isolate-China/2018/AnhuiXCGQ-complete-genome_49364
CATACATAATTTGAATAAAATTTTTTTAAATATCACCGAAACAATCAACATGGTGTTAATAGAGTTTTTAACAGGTTTCT
>MK128995.1-African-swine-fever-virus-isolate-China/2018/AnhuiXCGQ-complete-genome_49392
AATATCACCGAAACAATCAACATGGTGTTAATAGAGTTTTTAACAGGTTTCTTCTATTTATATGGAAAGAGACTGTTTTC
>MK128995.1-African-swine-fever-virus-isolate-China/2018/AnhuiXCGQ-complete-genome_49420
TAATAGAGTTTTTAACAGGTTTCTTCTATTTATATGGAAAGAGACTGTTTTCCATTAGTAAAGTCATGGACATGATATGT
>MK128995.1-African-swine-fever-virus-isolate-China/2018/AnhuiXCGQ-complete-genome_49448
TTTATATGGAAAGAGACTGTTTTCCATTAGTAAAGTCATGGACATGATATGTCTAGACTATTATACCATTATTCCTGCTC
>MK128995.1-African-swine-fever-virus-isolate-China/2018/AnhuiXCGQ-complete-genome_49476
AGTAAAGTCATGGACATGATATGTCTAGACTATTATACCATTATTCCTGCTCCTCTGGCGATGATGTTAGCGGCAAGACT
>MK128995.1-African-swine-fever-virus-isolate-China/2018/AnhuiXCGQ-complete-genome_49504
ACTATTATACCATTATTCCTGCTCCTCTGGCGATGATGTTAGCGGCAAGACTAAAAAACTATGACCTCATGAAACGACTG
>MK128995.1-African-swine-fever-virus-isolate-China/2018/AnhuiXCGQ-complete-genome_49532
GGCGATGATGTTAGCGGCAAGACTAAAAAACTATGACCTCATGAAACGACTGCACGAATGGGAAATCTCTATTGACTACG
>MK128995.1-African-swine-fever-virus-isolate-China/2018/AnhuiXCGQ-complete-genome_49560
AACTATGACCTCATGAAACGACTGCACGAATGGGAAATCTCTATTGACTACGCTCTACTTGTAGTAGATGATGTGCCGTC
>MK128995.1-African-swine-fever-virus-isolate-China/2018/AnhuiXCGQ-complete-genome_49588
AATGGGAAATCTCTATTGACTACGCTCTACTTGTAGTAGATGATGTGCCGTCTATTGACTATTGCTTAAGTCTTGGCGCT
>MK128995.1-African-swine-fever-virus-isolate-China/2018/AnhuiXCGQ-complete-genome_49616
ACTTGTAGTAGATGATGTGCCGTCTATTGACTATTGCTTAAGTCTTGGCGCTAGATCCCCGACTAGAGCACAAAAAAGAG
>MK128995.1-African-swine-fever-virus-isolate-China/2018/AnhuiXCGQ-complete-genome_49644
GACTATTGCTTAAGTCTTGGCGCTAGATCCCCGACTAGAGCACAAAAAAGAGAACTGCTGAGGGACAACACGTTTAATCC
>MK128995.1-African-swine-fever-virus-isolate-China/2018/AnhuiXCGQ-complete-genome_49672
CCCCGACTAGAGCACAAAAAAGAGAACTGCTGAGGGACAACACGTTTAATCCCGTGTATAAGTATCTTATGAACTGTTCC
>MK128995.1-African-swine-fever-virus-isolate-China/2018/AnhuiXCGQ-complete-genome_49700
GCTGAGGGACAACACGTTTAATCCCGTGTATAAGTATCTTATGAACTGTTCCGGCTTCCCAACAAAGAGAGAAAAAAACA
>MK128995.1-African-swine-fever-virus-isolate-China/2018/AnhuiXCGQ-complete-genome_49728
TATAAGTATCTTATGAACTGTTCCGGCTTCCCAACAAAGAGAGAAAAAAACATTCCTTGTGATGTTCAATGCGAAAGACT
>MK128995.1-African-swine-fever-virus-isolate-China/2018/AnhuiXCGQ-complete-genome_49756
TCCCAACAAAGAGAGAAAAAAACATTCCTTGTGATGTTCAATGCGAAAGACTGCAAAAAAACATTATAAAAGAACTGGTA
>MK128995.1-African-swine-fever-virus-isolate-China/2018/AnhuiXCGQ-complete-genome_49784
TTGTGATGTTCAATGCGAAAGACTGCAAAAAAACATTATAAAAGAACTGGTATTTAACTGCTCTGTACTGCTTGAAATGG
>MK128995.1-African-swine-fever-virus-isolate-China/2018/AnhuiXCGQ-complete-genome_49812
AAAAACATTATAAAAGAACTGGTATTTAACTGCTCTGTACTGCTTGAAATGGTACTGCACACAGAAAGAGAATATGCATA
>MK128995.1-African-swine-fever-virus-isolate-China/2018/AnhuiXCGQ-complete-genome_49840
ACTGCTCTGTACTGCTTGAAATGGTACTGCACACAGAAAGAGAATATGCATACGCCCTACACTGTGCTGCAAAACATAAC
>MK128995.1-African-swine-fever-virus-isolate-China/2018/AnhuiXCGQ-complete-genome_49868
GCACACAGAAAGAGAATATGCATACGCCCTACACTGTGCTGCAAAACATAACCAATTGCCCATCCTCATGTATTGTTGGC
>MK128995.1-African-swine-fever-virus-isolate-China/2018/AnhuiXCGQ-complete-genome_49896
CTACACTGTGCTGCAAAACATAACCAATTGCCCATCCTCATGTATTGTTGGCAACAATCCACAGACGCGGAATCTATTTT
>MK128995.1-African-swine-fever-virus-isolate-China/2018/AnhuiXCGQ-complete-genome_49924
TGCCCATCCTCATGTATTGTTGGCAACAATCCACAGACGCGGAATCTATTTTGTTGAAAACCTGCTGTTCTGATAAGAAC
>MK128995.1-African-swine-fever-virus-isolate-China/2018/AnhuiXCGQ-complete-genome_49952
ATCCACAGACGCGGAATCTATTTTGTTGAAAACCTGCTGTTCTGATAAGAACATCAATTGTTTTAACTATTGTATTCTAT
>MK128995.1-African-swine-fever-virus-isolate-China/2018/AnhuiXCGQ-complete-genome_49980
AAAACCTGCTGTTCTGATAAGAACATCAATTGTTTTAACTATTGTATTCTATATGGCGGCGCCCAAAATTTGGATGCTGC
>MK128995.1-African-swine-fever-virus-isolate-China/2018/AnhuiXCGQ-complete-genome_50008
ATTGTTTTAACTATTGTATTCTATATGGCGGCGCCCAAAATTTGGATGCTGCAATGGTGGAAGCGGCAAAGCACGATGCC
>MK128995.1-African-swine-fever-virus-isolate-China/2018/AnhuiXCGQ-complete-genome_50036
CGGCGCCCAAAATTTGGATGCTGCAATGGTGGAAGCGGCAAAGCACGATGCCCGGATGCTGATAAACTACTGTGTCATGC
>MK128995.1-African-swine-fever-virus-isolate-China/2018/AnhuiXCGQ-complete-genome_50064
GTGGAAGCGGCAAAGCACGATGCCCGGATGCTGATAAACTACTGTGTCATGCTTGGTGGAAGATCCTTAAACGAAGCAAA
>MK128995.1-African-swine-fever-virus-isolate-China/2018/AnhuiXCGQ-complete-genome_50092
TGCTGATAAACTACTGTGTCATGCTTGGTGGAAGATCCTTAAACGAAGCAAAAGAAACGGCTGCCATGTTTGGACACATT
>MK128995.1-African-swine-fever-virus-isolate-China/2018/AnhuiXCGQ-complete-genome_50120
TGGAAGATCCTTAAACGAAGCAAAAGAAACGGCTGCCATGTTTGGACACATTGAATGCGCACAACACTGTTTTAAACTGC
>MK128995.1-African-swine-fever-virus-isolate-China/2018/AnhuiXCGQ-complete-genome_50148
ACGGCTGCCATGTTTGGACACATTGAATGCGCACAACACTGTTTTAAACTGCAGTCTTACGTCGTGGACACATCGAATAC
>MK128995.1-African-swine-fever-virus-isolate-China/2018/AnhuiXCGQ-complete-genome_50176
GCGCACAACACTGTTTTAAACTGCAGTCTTACGTCGTGGACACATCGAATACAGACGACACTGATTAAAGCGACAATCTT
>MK128995.1-African-swine-fever-virus-isolate-China/2018/AnhuiXCGQ-complete-genome_50204
TTACGTCGTGGACACATCGAATACAGACGACACTGATTAAAGCGACAATCTTACGTCATGAACGACTGTCTTTTGAGTAT
>MK128995.1-African-swine-fever-virus-isolate-China/2018/AnhuiXCGQ-complete-genome_50232
GACACTGATTAAAGCGACAATCTTACGTCATGAACGACTGTCTTTTGAGTATCTATACTTACATTATATTTTTTTATGAA
>MK128995.1-African-swine-fever-virus-isolate-China/2018/AnhuiXCGQ-complete-genome_50260
CATGAACGACTGTCTTTTGAGTATCTATACTTACATTATATTTTTTTATGAAAAAAATATAAAGGTTGTATACAAACCTT
>MK128995.1-African-swine-fever-virus-isolate-China/2018/AnhuiXCGQ-complete-genome_50288
ACTTACATTATATTTTTTTATGAAAAAAATATAAAGGTTGTATACAAACCTTTGTATACAAGAAATTTGGATCATTAAAC
>MK128995.1-African-swine-fever-virus-isolate-China/2018/AnhuiXCGQ-complete-genome_50316
ATATAAAGGTTGTATACAAACCTTTGTATACAAGAAATTTGGATCATTAAACAATAATTAATTTGGACACAGGAAACGAT
>MK128995.1-African-swine-fever-virus-isolate-China/2018/AnhuiXCGQ-complete-genome_50344
TACAAGAAATTTGGATCATTAAACAATAATTAATTTGGACACAGGAAACGATCTAGATCGATCAAAAAGCTATTTTTTTT
>MK128995.1-African-swine-fever-virus-isolate-China/2018/AnhuiXCGQ-complete-genome_50372
ATTAATTTGGACACAGGAAACGATCTAGATCGATCAAAAAGCTATTTTTTTTGCACACAGAACATTTAGATAATTGAGAG
>MK128995.1-African-swine-fever-virus-isolate-China/2018/AnhuiXCGQ-complete-genome_50400
ATCGATCAAAAAGCTATTTTTTTTGCACACAGAACATTTAGATAATTGAGAGATTACTTTCCATACTTGTTAAGCTTTTT
>MK128995.1-African-swine-fever-virus-isolate-China/2018/AnhuiXCGQ-complete-genome_50428
ACAGAACATTTAGATAATTGAGAGATTACTTTCCATACTTGTTAAGCTTTTTTACACACAGGAACTTTGGATTCTGTTCA
>MK128995.1-African-swine-fever-virus-isolate-China/2018/AnhuiXCGQ-complete-genome_50456
CTTTCCATACTTGTTAAGCTTTTTTACACACAGGAACTTTGGATTCTGTTCAGGAAGTTTTTCATAGACATTATGTTTAC
>MK128995.1-African-swine-fever-virus-isolate-China/2018/AnhuiXCGQ-complete-genome_50484
CACAGGAACTTTGGATTCTGTTCAGGAAGTTTTTCATAGACATTATGTTTACAGCCAGTAATAATAATTTTGGGCTTTTT
>MK128995.1-African-swine-fever-virus-isolate-China/2018/AnhuiXCGQ-complete-genome_50512
GTTTTTCATAGACATTATGTTTACAGCCAGTAATAATAATTTTGGGCTTTTTCTTAAACCACCGGTGGAAAACATCCAGC
>MK128995.1-African-swine-fever-virus-isolate-China/2018/AnhuiXCGQ-complete-genome_50540
AGTAATAATAATTTTGGGCTTTTTCTTAAACCACCGGTGGAAAACATCCAGCTTGTAAAGAGGGAAATGCATGTAGAGAG
>MK128995.1-African-swine-fever-virus-isolate-China/2018/AnhuiXCGQ-complete-genome_50568
AACCACCGGTGGAAAACATCCAGCTTGTAAAGAGGGAAATGCATGTAGAGAGGTTTTGGTAGTCATGGTTAAGAGATTTG
>MK128995.1-African-swine-fever-virus-isolate-China/2018/AnhuiXCGQ-complete-genome_50596
AAAGAGGGAAATGCATGTAGAGAGGTTTTGGTAGTCATGGTTAAGAGATTTGACTAACTCCATGTTTCCTGTAAAGACTG
>MK128995.1-African-swine-fever-virus-isolate-China/2018/AnhuiXCGQ-complete-genome_50624
TGGTAGTCATGGTTAAGAGATTTGACTAACTCCATGTTTCCTGTAAAGACTGCCCAGTCCCAAGCAGTAAAACCTCTATG
>MK128995.1-African-swine-fever-virus-isolate-China/2018/AnhuiXCGQ-complete-genome_50652
ACTCCATGTTTCCTGTAAAGACTGCCCAGTCCCAAGCAGTAAAACCTCTATGATAGTCTTTTTGAGTCGGATCTGCTCCA
>MK128995.1-African-swine-fever-virus-isolate-China/2018/AnhuiXCGQ-complete-genome_50680
GTCCCAAGCAGTAAAACCTCTATGATAGTCTTTTTGAGTCGGATCTGCTCCAAATTTTATGAGAGAAAGCATATTTAAAG
>MK128995.1-African-swine-fever-virus-isolate-China/2018/AnhuiXCGQ-complete-genome_50708
TCTTTTTGAGTCGGATCTGCTCCAAATTTTATGAGAGAAAGCATATTTAAAGAACGGCCCCGTATTGCGGCCTTCATCAC
>MK128995.1-African-swine-fever-virus-isolate-China/2018/AnhuiXCGQ-complete-genome_50736
TTATGAGAGAAAGCATATTTAAAGAACGGCCCCGTATTGCGGCCTTCATCACAGGAGTCATCCCATTAAAATTCGGTAAA
>MK128995.1-African-swine-fever-virus-isolate-China/2018/AnhuiXCGQ-complete-genome_50764
GCCCCGTATTGCGGCCTTCATCACAGGAGTCATCCCATTAAAATTCGGTAAACAAATTCTGGTCCCATTTTTTCCGAAAT
>MK128995.1-African-swine-fever-virus-isolate-China/2018/AnhuiXCGQ-complete-genome_50792
GTCATCCCATTAAAATTCGGTAAACAAATTCTGGTCCCATTTTTTCCGAAATAGCCCAACACCCCTTCCAGGATTAAATG
>MK128995.1-African-swine-fever-virus-isolate-China/2018/AnhuiXCGQ-complete-genome_50820
TTCTGGTCCCATTTTTTCCGAAATAGCCCAACACCCCTTCCAGGATTAAATGATTTTTTTTCTCAGCTAAATAATGTAAA
>MK128995.1-African-swine-fever-virus-isolate-China/2018/AnhuiXCGQ-complete-genome_50848
CAACACCCCTTCCAGGATTAAATGATTTTTTTTCTCAGCTAAATAATGTAAAGCAGAGTTTCCATCTTTATCCCTCCTAT
>MK128995.1-African-swine-fever-virus-isolate-China/2018/AnhuiXCGQ-complete-genome_50876
TTTTTCTCAGCTAAATAATGTAAAGCAGAGTTTCCATCTTTATCCCTCCTATGAGGGTTAATTATTTCTCCAGGATAAGA
>MK128995.1-African-swine-fever-virus-isolate-China/2018/AnhuiXCGQ-complete-genome_50904
AGTTTCCATCTTTATCCCTCCTATGAGGGTTAATTATTTCTCCAGGATAAGATTCTTGTTCAAAAAGAAATTTTAAAAAG
>MK128995.1-African-swine-fever-virus-isolate-China/2018/AnhuiXCGQ-complete-genome_50932
GTTAATTATTTCTCCAGGATAAGATTCTTGTTCAAAAAGAAATTTTAAAAAGTCTATACGTCCGTAGATGCATATCCACA
>MK128995.1-African-swine-fever-virus-isolate-China/2018/AnhuiXCGQ-complete-genome_50960
TGTTCAAAAAGAAATTTTAAAAAGTCTATACGTCCGTAGATGCATATCCACATGAATACCGAGGATCCATTTTTATCGCA
>MK128995.1-African-swine-fever-virus-isolate-China/2018/AnhuiXCGQ-complete-genome_50988
TACGTCCGTAGATGCATATCCACATGAATACCGAGGATCCATTTTTATCGCATCTATTGACAATCCACGGATCTGTTTTA
>MK128995.1-African-swine-fever-virus-isolate-China/2018/AnhuiXCGQ-complete-genome_51016
TACCGAGGATCCATTTTTATCGCATCTATTGACAATCCACGGATCTGTTTTAAAAAATTCCTCAAATAGTGTAAGATTCC
>MK128995.1-African-swine-fever-virus-isolate-China/2018/AnhuiXCGQ-complete-genome_51044
TTGACAATCCACGGATCTGTTTTAAAAAATTCCTCAAATAGTGTAAGATTCCCATTTCTAATATGTTTTTTAATCCATTT
>MK128995.1-African-swine-fever-virus-isolate-China/2018/AnhuiXCGQ-complete-genome_51072
ATTCCTCAAATAGTGTAAGATTCCCATTTCTAATATGTTTTTTAATCCATTTAACAAACAAGTTTTCTATCTCCCTTTCT
>MK128995.1-African-swine-fever-virus-isolate-China/2018/AnhuiXCGQ-complete-genome_51100
TCTAATATGTTTTTTAATCCATTTAACAAACAAGTTTTCTATCTCCCTTTCTGGAAACATGTGTTCCATTTTGAATGTCG
>MK128995.1-African-swine-fever-virus-isolate-China/2018/AnhuiXCGQ-complete-genome_51128
AACAAGTTTTCTATCTCCCTTTCTGGAAACATGTGTTCCATTTTGAATGTCGCCCCTACTCCACTATATGATTTTACTCC
>MK128995.1-African-swine-fever-virus-isolate-China/2018/AnhuiXCGQ-complete-genome_51156
ACATGTGTTCCATTTTGAATGTCGCCCCTACTCCACTATATGATTTTACTCCTTTAATTTTTAATGTCCTTTTTTTTCGG
>MK128995.1-African-swine-fever-virus-isolate-China/2018/AnhuiXCGQ-complete-genome_51184
TACTCCACTATATGATTTTACTCCTTTAATTTTTAATGTCCTTTTTTTTCGGACTTCTTTGGATAAGCTGTTTATTACCA
>MK128995.1-African-swine-fever-virus-isolate-China/2018/AnhuiXCGQ-complete-genome_51212
ATTTTTAATGTCCTTTTTTTTCGGACTTCTTTGGATAAGCTGTTTATTACCATCTTTAAATGCCTTATAGCGGGGAGGAG
>MK128995.1-African-swine-fever-virus-isolate-China/2018/AnhuiXCGQ-complete-genome_51240
CTTTGGATAAGCTGTTTATTACCATCTTTAAATGCCTTATAGCGGGGAGGAGCCAGGCCCTTTTCCCATATGTGCGGTAA
>MK128995.1-African-swine-fever-virus-isolate-China/2018/AnhuiXCGQ-complete-genome_51268
TAAATGCCTTATAGCGGGGAGGAGCCAGGCCCTTTTCCCATATGTGCGGTAATTCTTGGTGTTTATGCTTGCCTTTGGCA
>MK128995.1-African-swine-fever-virus-isolate-China/2018/AnhuiXCGQ-complete-genome_51296
GCCCTTTTCCCATATGTGCGGTAATTCTTGGTGTTTATGCTTGCCTTTGGCATAACCAGGCCAGTATTTTTCGATATATT
>MK128995.1-African-swine-fever-virus-isolate-China/2018/AnhuiXCGQ-complete-genome_51324
TGGTGTTTATGCTTGCCTTTGGCATAACCAGGCCAGTATTTTTCGATATATTCAGGGTTTGTTTTTACGTATTCTTTAAA
>MK128995.1-African-swine-fever-virus-isolate-China/2018/AnhuiXCGQ-complete-genome_51352
CAGGCCAGTATTTTTCGATATATTCAGGGTTTGTTTTTACGTATTCTTTAAAGGTCCGATAGGCTTCTTGAATACAGGTA
>MK128995.1-African-swine-fever-virus-isolate-China/2018/AnhuiXCGQ-complete-genome_51380
GTTTGTTTTTACGTATTCTTTAAAGGTCCGATAGGCTTCTTGAATACAGGTAGGCTCACCGGTATAATTTCCATGTTCAT
>MK128995.1-African-swine-fever-virus-isolate-China/2018/AnhuiXCGQ-complete-genome_51408
CGATAGGCTTCTTGAATACAGGTAGGCTCACCGGTATAATTTCCATGTTCATCTTCCTTTAAAAAGCCATTAACCCTGTC
>MK128995.1-African-swine-fever-virus-isolate-China/2018/AnhuiXCGQ-complete-genome_51436
CACCGGTATAATTTCCATGTTCATCTTCCTTTAAAAAGCCATTAACCCTGTCCTTTCTCCACTTAAGATTGTGCTTTCCA
>MK128995.1-African-swine-fever-virus-isolate-China/2018/AnhuiXCGQ-complete-genome_51464
CTTTAAAAAGCCATTAACCCTGTCCTTTCTCCACTTAAGATTGTGCTTTCCAAAAATGCGATCAAGATCTTGCGCCTGCT
>MK128995.1-African-swine-fever-virus-isolate-China/2018/AnhuiXCGQ-complete-genome_51492
CTCCACTTAAGATTGTGCTTTCCAAAAATGCGATCAAGATCTTGCGCCTGCTGGGGTGGAATCATAAATCCCTTTTTAGG
>MK128995.1-African-swine-fever-virus-isolate-China/2018/AnhuiXCGQ-complete-genome_51520
TGCGATCAAGATCTTGCGCCTGCTGGGGTGGAATCATAAATCCCTTTTTAGGTCGAAGCTTTTTATTTTTTCCATAGCTT
>MK128995.1-African-swine-fever-virus-isolate-China/2018/AnhuiXCGQ-complete-genome_51548
TGGAATCATAAATCCCTTTTTAGGTCGAAGCTTTTTATTTTTTCCATAGCTTCGGCCATCGCGTTGCGAAACAGTGGTTA
>MK128995.1-African-swine-fever-virus-isolate-China/2018/AnhuiXCGQ-complete-genome_51576
AGCTTTTTATTTTTTCCATAGCTTCGGCCATCGCGTTGCGAAACAGTGGTTAGGACGCCTGATAGTCTTTCCATGGGCGT
>MK128995.1-African-swine-fever-virus-isolate-China/2018/AnhuiXCGQ-complete-genome_51604
CATCGCGTTGCGAAACAGTGGTTAGGACGCCTGATAGTCTTTCCATGGGCGTCGCATCTAATCCTATCCATCCACCCTGA
>MK128995.1-African-swine-fever-virus-isolate-China/2018/AnhuiXCGQ-complete-genome_51632
GCCTGATAGTCTTTCCATGGGCGTCGCATCTAATCCTATCCATCCACCCTGATGAATATCAATGGCAACAAGCTCTCCTT
>MK128995.1-African-swine-fever-virus-isolate-China/2018/AnhuiXCGQ-complete-genome_51660
TCTAATCCTATCCATCCACCCTGATGAATATCAATGGCAACAAGCTCTCCTTTATTTTGGGCAAGCCAAGTTTCCAAGAA
>MK128995.1-African-swine-fever-virus-isolate-China/2018/AnhuiXCGQ-complete-genome_51688
TATCAATGGCAACAAGCTCTCCTTTATTTTGGGCAAGCCAAGTTTCCAAGAATGCCATGCTTTCTTCCCAGGGATAAGGC
>MK128995.1-African-swine-fever-virus-isolate-China/2018/AnhuiXCGQ-complete-genome_51716
TTGGGCAAGCCAAGTTTCCAAGAATGCCATGCTTTCTTCCCAGGGATAAGGCCCGCCAACACCACGGGTTGTCCAATCTT
>MK128995.1-African-swine-fever-virus-isolate-China/2018/AnhuiXCGQ-complete-genome_51744
ATGCTTTCTTCCCAGGGATAAGGCCCGCCAACACCACGGGTTGTCCAATCTTGCAAGGACTCCAGGTCCGACACCTGGTA
>MK128995.1-African-swine-fever-virus-isolate-China/2018/AnhuiXCGQ-complete-genome_51772
CAACACCACGGGTTGTCCAATCTTGCAAGGACTCCAGGTCCGACACCTGGTAAGGCTCTAAAGAAGACGGTTCCTTGTTT
>MK128995.1-African-swine-fever-virus-isolate-China/2018/AnhuiXCGQ-complete-genome_51800
GGACTCCAGGTCCGACACCTGGTAAGGCTCTAAAGAAGACGGTTCCTTGTTTTTGTACTGCAAATAAGATTTAATGACCC
>MK128995.1-African-swine-fever-virus-isolate-China/2018/AnhuiXCGQ-complete-genome_51828
TCTAAAGAAGACGGTTCCTTGTTTTTGTACTGCAAATAAGATTTAATGACCCATTTATACCATGTGTCGAACCGCAGCGT
>MK128995.1-African-swine-fever-virus-isolate-China/2018/AnhuiXCGQ-complete-genome_51856
ACTGCAAATAAGATTTAATGACCCATTTATACCATGTGTCGAACCGCAGCGTGGCGCCTCCAAAGTGAAAGCCGTCGTTG
>MK128995.1-African-swine-fever-virus-isolate-China/2018/AnhuiXCGQ-complete-genome_51884
ATACCATGTGTCGAACCGCAGCGTGGCGCCTCCAAAGTGAAAGCCGTCGTTGATTTTAGGATATCTGCAACATATTTCAA
>MK128995.1-African-swine-fever-virus-isolate-China/2018/AnhuiXCGQ-complete-genome_51912
CCTCCAAAGTGAAAGCCGTCGTTGATTTTAGGATATCTGCAACATATTTCAACCGTACGTTTGAGTTCTGCAAAAGCGGC
>MK128995.1-African-swine-fever-virus-isolate-China/2018/AnhuiXCGQ-complete-genome_51940
TAGGATATCTGCAACATATTTCAACCGTACGTTTGAGTTCTGCAAAAGCGGCCTTCCAAGGAAGTCTTTCGCTGCGGGTA
>MK128995.1-African-swine-fever-virus-isolate-China/2018/AnhuiXCGQ-complete-genome_51968
ACGTTTGAGTTCTGCAAAAGCGGCCTTCCAAGGAAGTCTTTCGCTGCGGGTAAGACGGTCTATTTTGCCCTGCGTGCCAT
>MK128995.1-African-swine-fever-virus-isolate-China/2018/AnhuiXCGQ-complete-genome_51996
CAAGGAAGTCTTTCGCTGCGGGTAAGACGGTCTATTTTGCCCTGCGTGCCATAGCGTATGGCATGTCGTGCCAATTGCAA
>MK128995.1-African-swine-fever-virus-isolate-China/2018/AnhuiXCGQ-complete-genome_52024
GGTCTATTTTGCCCTGCGTGCCATAGCGTATGGCATGTCGTGCCAATTGCAACAATTCTGACACCGATCCGTGGGCCCCG
>MK128995.1-African-swine-fever-virus-isolate-China/2018/AnhuiXCGQ-complete-genome_52052
TATGGCATGTCGTGCCAATTGCAACAATTCTGACACCGATCCGTGGGCCCCGATCCAGTTTATCGGATAGGCAACCTCCG
>MK128995.1-African-swine-fever-virus-isolate-China/2018/AnhuiXCGQ-complete-genome_52080
TCTGACACCGATCCGTGGGCCCCGATCCAGTTTATCGGATAGGCAACCTCCGAAGGGTTTAAAAGATGCTCGTAAAAGCG
>MK128995.1-African-swine-fever-virus-isolate-China/2018/AnhuiXCGQ-complete-genome_52108
AGTTTATCGGATAGGCAACCTCCGAAGGGTTTAAAAGATGCTCGTAAAAGCGTGGATCTTCAGATGCCAAGGCGTCTGCA
>MK128995.1-African-swine-fever-virus-isolate-China/2018/AnhuiXCGQ-complete-genome_52136
GTTTAAAAGATGCTCGTAAAAGCGTGGATCTTCAGATGCCAAGGCGTCTGCAAAGGGGATAATGCTAGAAAACCTGTCTA
>MK128995.1-African-swine-fever-virus-isolate-China/2018/AnhuiXCGQ-complete-genome_52164
TCTTCAGATGCCAAGGCGTCTGCAAAGGGGATAATGCTAGAAAACCTGTCTAGACATACGTTTTCTGTGTTTACTTCTAA
>MK128995.1-African-swine-fever-virus-isolate-China/2018/AnhuiXCGQ-complete-genome_52192
GGATAATGCTAGAAAACCTGTCTAGACATACGTTTTCTGTGTTTACTTCTAAAGGTAGAAAAATGGTTGCGTGAGGCTTT
>MK128995.1-African-swine-fever-virus-isolate-China/2018/AnhuiXCGQ-complete-genome_52220
TACGTTTTCTGTGTTTACTTCTAAAGGTAGAAAAATGGTTGCGTGAGGCTTTTGAACCTGCTTGTTCAGCGGTCTGCATA
>MK128995.1-African-swine-fever-virus-isolate-China/2018/AnhuiXCGQ-complete-genome_52248
AGAAAAATGGTTGCGTGAGGCTTTTGAACCTGCTTGTTCAGCGGTCTGCATATGCTTTGAATAATGTCTCTAGGACTATG
>MK128995.1-African-swine-fever-virus-isolate-China/2018/AnhuiXCGQ-complete-genome_52276
CCTGCTTGTTCAGCGGTCTGCATATGCTTTGAATAATGTCTCTAGGACTATGTCGCGGCGCTGCAAAAAATACCGCGTTT
>MK128995.1-African-swine-fever-virus-isolate-China/2018/AnhuiXCGQ-complete-genome_52304
TTGAATAATGTCTCTAGGACTATGTCGCGGCGCTGCAAAAAATACCGCGTTTAGTTCTGGAACCTCTACGCCCTCTTGAA
>MK128995.1-African-swine-fever-virus-isolate-China/2018/AnhuiXCGQ-complete-genome_52332
GGCGCTGCAAAAAATACCGCGTTTAGTTCTGGAACCTCTACGCCCTCTTGAAAGAGTCGACAGTTTAATAAAATAACGGG
>MK128995.1-African-swine-fever-virus-isolate-China/2018/AnhuiXCGQ-complete-genome_52360
CTGGAACCTCTACGCCCTCTTGAAAGAGTCGACAGTTTAATAAAATAACGGGTTCCTTTGAGGAACAAAATTCTGTAAAT
>MK128995.1-African-swine-fever-virus-isolate-China/2018/AnhuiXCGQ-complete-genome_52388
TCGACAGTTTAATAAAATAACGGGTTCCTTTGAGGAACAAAATTCTGTAAATGTTTTGAGGATAACCTGTCGCGGCAGGG
>MK128995.1-African-swine-fever-virus-isolate-China/2018/AnhuiXCGQ-complete-genome_52416
TTTGAGGAACAAAATTCTGTAAATGTTTTGAGGATAACCTGTCGCGGCAGGGTTGAGTGAGCTATCAGGGCATAGACCCC
>MK128995.1-African-swine-fever-virus-isolate-China/2018/AnhuiXCGQ-complete-genome_52444
TGAGGATAACCTGTCGCGGCAGGGTTGAGTGAGCTATCAGGGCATAGACCCCTTGGTCTACCAACGCCGCGTATAGCTCC
>MK128995.1-African-swine-fever-virus-isolate-China/2018/AnhuiXCGQ-complete-genome_52472
GTGAGCTATCAGGGCATAGACCCCTTGGTCTACCAACGCCGCGTATAGCTCCTTGGCCTGTTTAATATCACGGGTAAATA
>MK128995.1-African-swine-fever-virus-isolate-China/2018/AnhuiXCGQ-complete-genome_52500
TCTACCAACGCCGCGTATAGCTCCTTGGCCTGTTTAATATCACGGGTAAATACCAGCATTTTAGGAGCCGGTATATTGGT
>MK128995.1-African-swine-fever-virus-isolate-China/2018/AnhuiXCGQ-complete-genome_52528
CCTGTTTAATATCACGGGTAAATACCAGCATTTTAGGAGCCGGTATATTGGTTTTTAAATAGGCTAAGGCCATTATAATT
>MK128995.1-African-swine-fever-virus-isolate-China/2018/AnhuiXCGQ-complete-genome_52556
CATTTTAGGAGCCGGTATATTGGTTTTTAAATAGGCTAAGGCCATTATAATTTGCTTTACTATGATCTGTTTCGTGGTCT
>MK128995.1-African-swine-fever-virus-isolate-China/2018/AnhuiXCGQ-complete-genome_52584
AAATAGGCTAAGGCCATTATAATTTGCTTTACTATGATCTGTTTCGTGGTCTCCTCTTTGGTACTCGGTTGGTGGGCCAA
>MK128995.1-African-swine-fever-virus-isolate-China/2018/AnhuiXCGQ-complete-genome_52612
TTACTATGATCTGTTTCGTGGTCTCCTCTTTGGTACTCGGTTGGTGGGCCAATTTAGGCGCGGCTACCATCTGCAATTCA
>MK128995.1-African-swine-fever-virus-isolate-China/2018/AnhuiXCGQ-complete-genome_52640
TTTGGTACTCGGTTGGTGGGCCAATTTAGGCGCGGCTACCATCTGCAATTCAAAATCATTTACATAGCCGGCCTCTATGC
>MK128995.1-African-swine-fever-virus-isolate-China/2018/AnhuiXCGQ-complete-genome_52668
GGCGCGGCTACCATCTGCAATTCAAAATCATTTACATAGCCGGCCTCTATGCCTTCTCGCAGATAGTAGCGAAAGGCAAC
>MK128995.1-African-swine-fever-virus-isolate-China/2018/AnhuiXCGQ-complete-genome_52696
CATTTACATAGCCGGCCTCTATGCCTTCTCGCAGATAGTAGCGAAAGGCAACGCCGCCAAAAAGTTCACGATTTTTCATG
>MK128995.1-African-swine-fever-virus-isolate-China/2018/AnhuiXCGQ-complete-genome_52724
TCGCAGATAGTAGCGAAAGGCAACGCCGCCAAAAAGTTCACGATTTTTCATGGAAAGCGGGGTGTCGTACCTGGGCGTTG
>MK128995.1-African-swine-fever-virus-isolate-China/2018/AnhuiXCGQ-complete-genome_52752
CCAAAAAGTTCACGATTTTTCATGGAAAGCGGGGTGTCGTACCTGGGCGTTGCCGTTAAAAAAAGTCGGTGCCCTTTTTT
>MK128995.1-African-swine-fever-virus-isolate-China/2018/AnhuiXCGQ-complete-genome_52780
GCGGGGTGTCGTACCTGGGCGTTGCCGTTAAAAAAAGTCGGTGCCCTTTTTTAAAGTTGAGCAACACGTGGGTAAAGGGC
>MK128995.1-African-swine-fever-virus-isolate-China/2018/AnhuiXCGQ-complete-genome_52808
TAAAAAAAGTCGGTGCCCTTTTTTAAAGTTGAGCAACACGTGGGTAAAGGGCCGTGTCTCCCATTCGCCGCAAATCCGGT
>MK128995.1-African-swine-fever-virus-isolate-China/2018/AnhuiXCGQ-complete-genome_52836
TTGAGCAACACGTGGGTAAAGGGCCGTGTCTCCCATTCGCCGCAAATCCGGTGACATTCATCGCTAATAATAAGATCGAA
>MK128995.1-African-swine-fever-virus-isolate-China/2018/AnhuiXCGQ-complete-genome_52864
TCTCCCATTCGCCGCAAATCCGGTGACATTCATCGCTAATAATAAGATCGAAATCATCCACCAGTAGCGTGGAGGATTGG
>MK128995.1-African-swine-fever-virus-isolate-China/2018/AnhuiXCGQ-complete-genome_52892
TTCATCGCTAATAATAAGATCGAAATCATCCACCAGTAGCGTGGAGGATTGGTAGGTGGCAATCACAAGAAGAGAAGGGG
>MK128995.1-African-swine-fever-virus-isolate-China/2018/AnhuiXCGQ-complete-genome_52920
TCCACCAGTAGCGTGGAGGATTGGTAGGTGGCAATCACAAGAAGAGAAGGGGCCTCCCGTATCCGTTTTGCAATAAAGAC
>MK128995.1-African-swine-fever-virus-isolate-China/2018/AnhuiXCGQ-complete-genome_52948
TGGCAATCACAAGAAGAGAAGGGGCCTCCCGTATCCGTTTTGCAATAAAGACAGGATTGGTGGTCATTTCTATATTGTCG
>MK128995.1-African-swine-fever-virus-isolate-China/2018/AnhuiXCGQ-complete-genome_52976
CCGTATCCGTTTTGCAATAAAGACAGGATTGGTGGTCATTTCTATATTGTCGTGATTTAGCACAATGCGGGTCTGGTCAG
>MK128995.1-African-swine-fever-virus-isolate-China/2018/AnhuiXCGQ-complete-genome_53004
TTGGTGGTCATTTCTATATTGTCGTGATTTAGCACAATGCGGGTCTGGTCAGACCCCACAAGCAAAACGTTCTTCAAAGA
>MK128995.1-African-swine-fever-virus-isolate-China/2018/AnhuiXCGQ-complete-genome_53032
TTAGCACAATGCGGGTCTGGTCAGACCCCACAAGCAAAACGTTCTTCAAAGAAATTCCATACTGATAGAGTTTTTCCAGA
>MK128995.1-African-swine-fever-virus-isolate-China/2018/AnhuiXCGQ-complete-genome_53060
CACAAGCAAAACGTTCTTCAAAGAAATTCCATACTGATAGAGTTTTTCCAGAGTCTGCCGTAGTAGGGACAGGCCCGGCA
>MK128995.1-African-swine-fever-virus-isolate-China/2018/AnhuiXCGQ-complete-genome_53088
CCATACTGATAGAGTTTTTCCAGAGTCTGCCGTAGTAGGGACAGGCCCGGCACCAGGTACAAAACTTTTCCTTGAAGATA
>MK128995.1-African-swine-fever-virus-isolate-China/2018/AnhuiXCGQ-complete-genome_53116
GCCGTAGTAGGGACAGGCCCGGCACCAGGTACAAAACTTTTCCTTGAAGATAATTGGAGAGGATAAGATAGGCGACGCGA
>MK128995.1-African-swine-fever-virus-isolate-China/2018/AnhuiXCGQ-complete-genome_53144
GTACAAAACTTTTCCTTGAAGATAATTGGAGAGGATAAGATAGGCGACGCGAGTTTTGCCGCATCGGCAGGCCATCTGCA
>MK128995.1-African-swine-fever-virus-isolate-China/2018/AnhuiXCGQ-complete-genome_53172
GAGAGGATAAGATAGGCGACGCGAGTTTTGCCGCATCGGCAGGCCATCTGCAGAATGGCCCTCCCACTTCGCCGCAGCTC
>MK128995.1-African-swine-fever-virus-isolate-China/2018/AnhuiXCGQ-complete-genome_53200
TGCCGCATCGGCAGGCCATCTGCAGAATGGCCCTCCCACTTCGCCGCAGCTCCTGATAGCCCATATTGGCCGCCTCCTTC
>MK128995.1-African-swine-fever-virus-isolate-China/2018/AnhuiXCGQ-complete-genome_53228
GGCCCTCCCACTTCGCCGCAGCTCCTGATAGCCCATATTGGCCGCCTCCTTCTGATAAAGTCGATCCTCGATTGCAGTCC
>MK128995.1-African-swine-fever-virus-isolate-China/2018/AnhuiXCGQ-complete-genome_53256
TAGCCCATATTGGCCGCCTCCTTCTGATAAAGTCGATCCTCGATTGCAGTCCGTGTCTCATCTGTAGAAAAAAATAATAC
>MK128995.1-African-swine-fever-virus-isolate-China/2018/AnhuiXCGQ-complete-genome_53284
AAAGTCGATCCTCGATTGCAGTCCGTGTCTCATCTGTAGAAAAAAATAATACGTCATCTGCGAAATGTTCATCTTCCACA
>MK128995.1-African-swine-fever-virus-isolate-China/2018/AnhuiXCGQ-complete-genome_53312
CTCATCTGTAGAAAAAAATAATACGTCATCTGCGAAATGTTCATCTTCCACAGGAGTTATCACCAGGTGTCTCAGTTTCT
>MK128995.1-African-swine-fever-virus-isolate-China/2018/AnhuiXCGQ-complete-genome_53340
TCTGCGAAATGTTCATCTTCCACAGGAGTTATCACCAGGTGTCTCAGTTTCTCCTTGCTTATCAGCGGATCAGAGGGCAA
>MK128995.1-African-swine-fever-virus-isolate-China/2018/AnhuiXCGQ-complete-genome_53368
TTATCACCAGGTGTCTCAGTTTCTCCTTGCTTATCAGCGGATCAGAGGGCAAAGATGGCTCAACCACTATCGTGGAATCA
>MK128995.1-African-swine-fever-virus-isolate-China/2018/AnhuiXCGQ-complete-genome_53396
GCTTATCAGCGGATCAGAGGGCAAAGATGGCTCAACCACTATCGTGGAATCATTCATCTCATAGGCGGGAGAATCACACA
>MK128995.1-African-swine-fever-virus-isolate-China/2018/AnhuiXCGQ-complete-genome_53424
GGCTCAACCACTATCGTGGAATCATTCATCTCATAGGCGGGAGAATCACACAAAGTATAGCTTATGTCCAGACAGTTTGC
>MK128995.1-African-swine-fever-virus-isolate-China/2018/AnhuiXCGQ-complete-genome_53452
TCTCATAGGCGGGAGAATCACACAAAGTATAGCTTATGTCCAGACAGTTTGCAACATCCTCAGCCAATTGTTTTATTTTT
>MK128995.1-African-swine-fever-virus-isolate-China/2018/AnhuiXCGQ-complete-genome_53480
ATAGCTTATGTCCAGACAGTTTGCAACATCCTCAGCCAATTGTTTTATTTTTTCGGGTAAAAGACATACGAGTTCTTTGT
>MK128995.1-African-swine-fever-virus-isolate-China/2018/AnhuiXCGQ-complete-genome_53508
TCCTCAGCCAATTGTTTTATTTTTTCGGGTAAAAGACATACGAGTTCTTTGTTTTTGACGCGAAAAAACTGTGCACAATA
>MK128995.1-African-swine-fever-virus-isolate-China/2018/AnhuiXCGQ-complete-genome_53536
GTAAAAGACATACGAGTTCTTTGTTTTTGACGCGAAAAAACTGTGCACAATATAACACCCCTGCTTCAATTTTTTGCGCA
>MK128995.1-African-swine-fever-virus-isolate-China/2018/AnhuiXCGQ-complete-genome_53564
GACGCGAAAAAACTGTGCACAATATAACACCCCTGCTTCAATTTTTTGCGCATCCTTCTTTGTAGATGTTTCCAATGTGA
>MK128995.1-African-swine-fever-virus-isolate-China/2018/AnhuiXCGQ-complete-genome_53592
ACCCCTGCTTCAATTTTTTGCGCATCCTTCTTTGTAGATGTTTCCAATGTGAAACAATACTTCCATTCATCCGTAAAACA
>MK128995.1-African-swine-fever-virus-isolate-China/2018/AnhuiXCGQ-complete-genome_53620
TCTTTGTAGATGTTTCCAATGTGAAACAATACTTCCATTCATCCGTAAAACAGGTTGTATAAGATCCATCATGAAGCCTA
>MK128995.1-African-swine-fever-virus-isolate-China/2018/AnhuiXCGQ-complete-genome_53648
ATACTTCCATTCATCCGTAAAACAGGTTGTATAAGATCCATCATGAAGCCTAGCGGCCAAGTTTCCTGTGTGCCCAACTT
>MK128995.1-African-swine-fever-virus-isolate-China/2018/AnhuiXCGQ-complete-genome_53676
GTATAAGATCCATCATGAAGCCTAGCGGCCAAGTTTCCTGTGTGCCCAACTTTATGTAAGGATTGGGCCTCCAGCCAGGG
>MK128995.1-African-swine-fever-virus-isolate-China/2018/AnhuiXCGQ-complete-genome_53704
CCAAGTTTCCTGTGTGCCCAACTTTATGTAAGGATTGGGCCTCCAGCCAGGGATGAACCGCCACGTAAAATCCTGCGCAC
>MK128995.1-African-swine-fever-virus-isolate-China/2018/AnhuiXCGQ-complete-genome_53732
TAAGGATTGGGCCTCCAGCCAGGGATGAACCGCCACGTAAAATCCTGCGCACATGCTATATCAAATTGCAGTTTCTTAAT
>MK128995.1-African-swine-fever-virus-isolate-China/2018/AnhuiXCGQ-complete-genome_53760
ACCGCCACGTAAAATCCTGCGCACATGCTATATCAAATTGCAGTTTCTTAATAACTGTACACAGGATCTGAAAAACATGT
>MK128995.1-African-swine-fever-virus-isolate-China/2018/AnhuiXCGQ-complete-genome_53788
TATATCAAATTGCAGTTTCTTAATAACTGTACACAGGATCTGAAAAACATGTGATTACAAAATTTAGATAAGAAATATTT
>MK128995.1-African-swine-fever-virus-isolate-China/2018/AnhuiXCGQ-complete-genome_53816
GTACACAGGATCTGAAAAACATGTGATTACAAAATTTAGATAAGAAATATTTAATATTAAAAATCACAGAATACATGTCA
>MK128995.1-African-swine-fever-virus-isolate-China/2018/AnhuiXCGQ-complete-genome_53844
ACAAAATTTAGATAAGAAATATTTAATATTAAAAATCACAGAATACATGTCACTGTGTAGAGAGAAAGCCAAAAACTCCT
>MK128995.1-African-swine-fever-virus-isolate-China/2018/AnhuiXCGQ-complete-genome_53872
TTAAAAATCACAGAATACATGTCACTGTGTAGAGAGAAAGCCAAAAACTCCTCTTGACCGCCGTGGGAAATCATCCAGGG
>MK128995.1-African-swine-fever-virus-isolate-China/2018/AnhuiXCGQ-complete-genome_53900
GTAGAGAGAAAGCCAAAAACTCCTCTTGACCGCCGTGGGAAATCATCCAGGGTAGTAGGTTGTGTTTCATAAAGTTGTAT
>MK128995.1-African-swine-fever-virus-isolate-China/2018/AnhuiXCGQ-complete-genome_53928
ACCGCCGTGGGAAATCATCCAGGGTAGTAGGTTGTGTTTCATAAAGTTGTATGCCGTAGTGATCACCGTGGACTCCAGAT
>MK128995.1-African-swine-fever-virus-isolate-China/2018/AnhuiXCGQ-complete-genome_53956
AGGTTGTGTTTCATAAAGTTGTATGCCGTAGTGATCACCGTGGACTCCAGATGGTTATTGGCATCTTTGCAATACTTTGC
>MK128995.1-African-swine-fever-virus-isolate-China/2018/AnhuiXCGQ-complete-genome_53984
TAGTGATCACCGTGGACTCCAGATGGTTATTGGCATCTTTGCAATACTTTGCCATCTTGGCAGAAAAGACGATAAATCCA
>MK128995.1-African-swine-fever-virus-isolate-China/2018/AnhuiXCGQ-complete-genome_54012
ATTGGCATCTTTGCAATACTTTGCCATCTTGGCAGAAAAGACGATAAATCCACAAATTCTACCCCAGTTGATAAGATCCT
>MK128995.1-African-swine-fever-virus-isolate-China/2018/AnhuiXCGQ-complete-genome_54040
TTGGCAGAAAAGACGATAAATCCACAAATTCTACCCCAGTTGATAAGATCCTTAAACAGCTCAGTCACAACCCCAGTAAA
>MK128995.1-African-swine-fever-virus-isolate-China/2018/AnhuiXCGQ-complete-genome_54068
TTCTACCCCAGTTGATAAGATCCTTAAACAGCTCAGTCACAACCCCAGTAAACTGGGTTTTAATTTCTTGAACACTCGTA
>MK128995.1-African-swine-fever-virus-isolate-China/2018/AnhuiXCGQ-complete-genome_54096
CAGCTCAGTCACAACCCCAGTAAACTGGGTTTTAATTTCTTGAACACTCGTAAGAGAAAAGGTAATTGTAACCTGTTTGT
>MK128995.1-African-swine-fever-virus-isolate-China/2018/AnhuiXCGQ-complete-genome_54124
GTTTTAATTTCTTGAACACTCGTAAGAGAAAAGGTAATTGTAACCTGTTTGTTCAAACACTCATCATAATAGGTTAAAAT
>MK128995.1-African-swine-fever-virus-isolate-China/2018/AnhuiXCGQ-complete-genome_54152
AAAAGGTAATTGTAACCTGTTTGTTCAAACACTCATCATAATAGGTTAAAATTTTTTTTATTTGTTGTTGATATGGGCTA
>MK128995.1-African-swine-fever-virus-isolate-China/2018/AnhuiXCGQ-complete-genome_54180
ACACTCATCATAATAGGTTAAAATTTTTTTTATTTGTTGTTGATATGGGCTAAGCTCATGCTCTGAAATATCATTAATGT
>MK128995.1-African-swine-fever-virus-isolate-China/2018/AnhuiXCGQ-complete-genome_54208
TTTATTTGTTGTTGATATGGGCTAAGCTCATGCTCTGAAATATCATTAATGTAATATTTAATATATCCCACTAGTATTTC
>MK128995.1-African-swine-fever-virus-isolate-China/2018/AnhuiXCGQ-complete-genome_54236
CATGCTCTGAAATATCATTAATGTAATATTTAATATATCCCACTAGTATTTCATTAATGATATTATGATATATTAACTCT
>MK128995.1-African-swine-fever-virus-isolate-China/2018/AnhuiXCGQ-complete-genome_54264
TTTAATATATCCCACTAGTATTTCATTAATGATATTATGATATATTAACTCTTCTCCCTCCATAGCGGCACCCTATATTT
>MK128995.1-African-swine-fever-virus-isolate-China/2018/AnhuiXCGQ-complete-genome_54292
ATGATATTATGATATATTAACTCTTCTCCCTCCATAGCGGCACCCTATATTTTTTTATTTAGGTTTCAATGTTATCACAA
>MK128995.1-African-swine-fever-virus-isolate-China/2018/AnhuiXCGQ-complete-genome_54320
CCTCCATAGCGGCACCCTATATTTTTTTATTTAGGTTTCAATGTTATCACAATTGCGATACAATTGTGATACAATTGTGA
>MK128995.1-African-swine-fever-virus-isolate-China/2018/AnhuiXCGQ-complete-genome_54348
ATTTAGGTTTCAATGTTATCACAATTGCGATACAATTGTGATACAATTGTGACACAACTGTGTTGTATACAACAAATGTT
>MK128995.1-African-swine-fever-virus-isolate-China/2018/AnhuiXCGQ-complete-genome_54376
GATACAATTGTGATACAATTGTGACACAACTGTGTTGTATACAACAAATGTTAGGCCACGTATAGCAACCTATATGTTAA
>MK128995.1-African-swine-fever-virus-isolate-China/2018/AnhuiXCGQ-complete-genome_54404
ACTGTGTTGTATACAACAAATGTTAGGCCACGTATAGCAACCTATATGTTAAGAAATATTTTTATCCCAACATTAGTTGG
>MK128995.1-African-swine-fever-virus-isolate-China/2018/AnhuiXCGQ-complete-genome_54432
CACGTATAGCAACCTATATGTTAAGAAATATTTTTATCCCAACATTAGTTGGAAACGAGCAGCCGCAAAGAAGTCATTTA
>MK128995.1-African-swine-fever-virus-isolate-China/2018/AnhuiXCGQ-complete-genome_54460
TATTTTTATCCCAACATTAGTTGGAAACGAGCAGCCGCAAAGAAGTCATTTAAAATAAGCCATTTAAAGATTTAGAATTT
>MK128995.1-African-swine-fever-virus-isolate-China/2018/AnhuiXCGQ-complete-genome_54488
GAGCAGCCGCAAAGAAGTCATTTAAAATAAGCCATTTAAAGATTTAGAATTTATATGTATACAACTGTACAATGGAAGCA
>MK128995.1-African-swine-fever-virus-isolate-China/2018/AnhuiXCGQ-complete-genome_54516
AAGCCATTTAAAGATTTAGAATTTATATGTATACAACTGTACAATGGAAGCAGTTCTTACCAAACTCGACCAGGAGGAAA
>MK128995.1-African-swine-fever-virus-isolate-China/2018/AnhuiXCGQ-complete-genome_54544
GTATACAACTGTACAATGGAAGCAGTTCTTACCAAACTCGACCAGGAGGAAAAAAAGGCTCTCCAAAATTTTCATCGTTG
>MK128995.1-African-swine-fever-virus-isolate-China/2018/AnhuiXCGQ-complete-genome_54572
TTACCAAACTCGACCAGGAGGAAAAAAAGGCTCTCCAAAATTTTCATCGTTGTGCTTGGGAAGAAACTAAAAATATTATA
>MK128995.1-African-swine-fever-virus-isolate-China/2018/AnhuiXCGQ-complete-genome_54600
GGCTCTCCAAAATTTTCATCGTTGTGCTTGGGAAGAAACTAAAAATATTATAAACGATTTTCTTGAAATCCCTGAGGAAC
>MK128995.1-African-swine-fever-virus-isolate-China/2018/AnhuiXCGQ-complete-genome_54628
TGGGAAGAAACTAAAAATATTATAAACGATTTTCTTGAAATCCCTGAGGAACGATGCACCTATAAATTCAACTCATACAC
>MK128995.1-African-swine-fever-virus-isolate-China/2018/AnhuiXCGQ-complete-genome_54656
ATTTTCTTGAAATCCCTGAGGAACGATGCACCTATAAATTCAACTCATACACAAAAAAAATGGAGCTTTTATTTACCCCT
>MK128995.1-African-swine-fever-virus-isolate-China/2018/AnhuiXCGQ-complete-genome_54684
CACCTATAAATTCAACTCATACACAAAAAAAATGGAGCTTTTATTTACCCCTGAATTCCACACCGCCTGGCATGAAGTTC
>MK128995.1-African-swine-fever-virus-isolate-China/2018/AnhuiXCGQ-complete-genome_54712
AAAATGGAGCTTTTATTTACCCCTGAATTCCACACCGCCTGGCATGAAGTTCCTGAGTGCAGAGAGTTCATATTAAACTT
>MK128995.1-African-swine-fever-virus-isolate-China/2018/AnhuiXCGQ-complete-genome_54740
TCCACACCGCCTGGCATGAAGTTCCTGAGTGCAGAGAGTTCATATTAAACTTTTTGAGACTCATTTCGGGACATCGAGTG
>MK128995.1-African-swine-fever-virus-isolate-China/2018/AnhuiXCGQ-complete-genome_54768
GTGCAGAGAGTTCATATTAAACTTTTTGAGACTCATTTCGGGACATCGAGTGGTATTAAAAGGCCCTACATTTGTTTTTA
>MK128995.1-African-swine-fever-virus-isolate-China/2018/AnhuiXCGQ-complete-genome_54796
AGACTCATTTCGGGACATCGAGTGGTATTAAAAGGCCCTACATTTGTTTTTACAAAAGAGATCAAGAATCTGGGCATTCC
>MK128995.1-African-swine-fever-virus-isolate-China/2018/AnhuiXCGQ-complete-genome_54824
TAAAAGGCCCTACATTTGTTTTTACAAAAGAGATCAAGAATCTGGGCATTCCTAGTACCATCAATGTTGACTTTCAGGCC
>MK128995.1-African-swine-fever-virus-isolate-China/2018/AnhuiXCGQ-complete-genome_54852
AGAGATCAAGAATCTGGGCATTCCTAGTACCATCAATGTTGACTTTCAGGCCAACATTGAAAATATGGATGATCTACAGA
>MK128995.1-African-swine-fever-virus-isolate-China/2018/AnhuiXCGQ-complete-genome_54880
ACCATCAATGTTGACTTTCAGGCCAACATTGAAAATATGGATGATCTACAGAAGGGAAATCTCATCGGCAAGATGAATAT
>MK128995.1-African-swine-fever-virus-isolate-China/2018/AnhuiXCGQ-complete-genome_54908
TTGAAAATATGGATGATCTACAGAAGGGAAATCTCATCGGCAAGATGAATATCAAAGAAGGCTAAATAAAACAACTAACA
>MK128995.1-African-swine-fever-virus-isolate-China/2018/AnhuiXCGQ-complete-genome_54936
AAATCTCATCGGCAAGATGAATATCAAAGAAGGCTAAATAAAACAACTAACATCAAAAAACATTAAAGGCTATGTTGTGG
>MK128995.1-African-swine-fever-virus-isolate-China/2018/AnhuiXCGQ-complete-genome_54964
GAAGGCTAAATAAAACAACTAACATCAAAAAACATTAAAGGCTATGTTGTGGACGATGCCTTTGTCTCAATAGTTTCGAG
>MK128995.1-African-swine-fever-virus-isolate-China/2018/AnhuiXCGQ-complete-genome_54992
AAAACATTAAAGGCTATGTTGTGGACGATGCCTTTGTCTCAATAGTTTCGAGGTCATCCAATAACTCATGTAACGTAAAA
>MK128995.1-African-swine-fever-virus-isolate-China/2018/AnhuiXCGQ-complete-genome_55020
TGCCTTTGTCTCAATAGTTTCGAGGTCATCCAATAACTCATGTAACGTAAAAAAGTTGGTCCATTTTTTTGAAAACATTA
>MK128995.1-African-swine-fever-virus-isolate-China/2018/AnhuiXCGQ-complete-genome_55048
TCCAATAACTCATGTAACGTAAAAAAGTTGGTCCATTTTTTTGAAAACATTAAAAGACGTTCGTCTTCATAAATAAAAAA
>MK128995.1-African-swine-fever-virus-isolate-China/2018/AnhuiXCGQ-complete-genome_55076
TGGTCCATTTTTTTGAAAACATTAAAAGACGTTCGTCTTCATAAATAAAAAAGTCATTCGAAGGAAAAATGATATACTCA
>MK128995.1-African-swine-fever-virus-isolate-China/2018/AnhuiXCGQ-complete-genome_55104
ACGTTCGTCTTCATAAATAAAAAAGTCATTCGAAGGAAAAATGATATACTCAATACCATAGTCTTGTAATATTTTTTTTA
>MK128995.1-African-swine-fever-virus-isolate-China/2018/AnhuiXCGQ-complete-genome_55132
TTCGAAGGAAAAATGATATACTCAATACCATAGTCTTGTAATATTTTTTTTAGGTCTCTCAGGGTCCAGGGATTTACCAG
>MK128995.1-African-swine-fever-virus-isolate-China/2018/AnhuiXCGQ-complete-genome_55160
CATAGTCTTGTAATATTTTTTTTAGGTCTCTCAGGGTCCAGGGATTTACCAGGCTTCTACGCGAAGTGAGCATCATAAAA
>MK128995.1-African-swine-fever-virus-isolate-China/2018/AnhuiXCGQ-complete-genome_55188
TCTCAGGGTCCAGGGATTTACCAGGCTTCTACGCGAAGTGAGCATCATAAAAATATCTAATATTTTTTGCGCCATAAGCC
>MK128995.1-African-swine-fever-virus-isolate-China/2018/AnhuiXCGQ-complete-genome_55216
CTACGCGAAGTGAGCATCATAAAAATATCTAATATTTTTTGCGCCATAAGCCAGCGCGGATTCTCATTGGCCCACAAATC
>MK128995.1-African-swine-fever-virus-isolate-China/2018/AnhuiXCGQ-complete-genome_55244
CTAATATTTTTTGCGCCATAAGCCAGCGCGGATTCTCATTGGCCCACAAATCAACAATAATTCTCTTATCAACCGTGAGC
>MK128995.1-African-swine-fever-virus-isolate-China/2018/AnhuiXCGQ-complete-genome_55272
CGGATTCTCATTGGCCCACAAATCAACAATAATTCTCTTATCAACCGTGAGCATTCCTACTTGATTCGAAGAAATGATTA
>MK128995.1-African-swine-fever-virus-isolate-China/2018/AnhuiXCGQ-complete-genome_55300
ATAATTCTCTTATCAACCGTGAGCATTCCTACTTGATTCGAAGAAATGATTAGATGCCCAGCAGTCCACCCCATGAGTAG
>MK128995.1-African-swine-fever-virus-isolate-China/2018/AnhuiXCGQ-complete-genome_55328
CTACTTGATTCGAAGAAATGATTAGATGCCCAGCAGTCCACCCCATGAGTAGATAACGCAGCGTTGTAGAAATGTCACAT
>MK128995.1-African-swine-fever-virus-isolate-China/2018/AnhuiXCGQ-complete-genome_55356
CCCAGCAGTCCACCCCATGAGTAGATAACGCAGCGTTGTAGAAATGTCACATATGGAAGGCATTCCTCCACAACATGAAC
>MK128995.1-African-swine-fever-virus-isolate-China/2018/AnhuiXCGQ-complete-genome_55384
CGCAGCGTTGTAGAAATGTCACATATGGAAGGCATTCCTCCACAACATGAACCCAAATTAGGATGCGTGTGAAACACAAA
>MK128995.1-African-swine-fever-virus-isolate-China/2018/AnhuiXCGQ-complete-genome_55412
AAGGCATTCCTCCACAACATGAACCCAAATTAGGATGCGTGTGAAACACAAACATAGCAGGCTTGTTGGCCACCCTGCTA
>MK128995.1-African-swine-fever-virus-isolate-China/2018/AnhuiXCGQ-complete-genome_55440
ATTAGGATGCGTGTGAAACACAAACATAGCAGGCTTGTTGGCCACCCTGCTATAAATATCAGCAGGCATCATAGCCTCGC
>MK128995.1-African-swine-fever-virus-isolate-China/2018/AnhuiXCGQ-complete-genome_55468
GCAGGCTTGTTGGCCACCCTGCTATAAATATCAGCAGGCATCATAGCCTCGCTGCCAAAATAAATGTTCTCTCCTGCCCT
>MK128995.1-African-swine-fever-virus-isolate-China/2018/AnhuiXCGQ-complete-genome_55496
TATCAGCAGGCATCATAGCCTCGCTGCCAAAATAAATGTTCTCTCCTGCCCTATAGGGGCTTGGAATGATTTCCACTATC
>MK128995.1-African-swine-fever-virus-isolate-China/2018/AnhuiXCGQ-complete-genome_55524
AAAATAAATGTTCTCTCCTGCCCTATAGGGGCTTGGAATGATTTCCACTATCTCGGGTACACCGTTTATCATATTAATGC
>MK128995.1-African-swine-fever-virus-isolate-China/2018/AnhuiXCGQ-complete-genome_55552
GGGCTTGGAATGATTTCCACTATCTCGGGTACACCGTTTATCATATTAATGCGGCCGCACCATTCACGGTCATCGTCCAA
>MK128995.1-African-swine-fever-virus-isolate-China/2018/AnhuiXCGQ-complete-genome_55580
GTACACCGTTTATCATATTAATGCGGCCGCACCATTCACGGTCATCGTCCAAAAATTTTTTGATGGCACCCCGAACATTG
>MK128995.1-African-swine-fever-virus-isolate-China/2018/AnhuiXCGQ-complete-genome_55608
GCACCATTCACGGTCATCGTCCAAAAATTTTTTGATGGCACCCCGAACATTGTCCCAGTTAAGCAACAGAGTATTCACAA
>MK128995.1-African-swine-fever-virus-isolate-China/2018/AnhuiXCGQ-complete-genome_55636
TTTTTGATGGCACCCCGAACATTGTCCCAGTTAAGCAACAGAGTATTCACAATCTCATTACGCTCCGCCCAGTATTCCTT
>MK128995.1-African-swine-fever-virus-isolate-China/2018/AnhuiXCGQ-complete-genome_55664
AGTTAAGCAACAGAGTATTCACAATCTCATTACGCTCCGCCCAGTATTCCTTAAAACTTCTTTTAGACTTGCTGAGCTGT
>MK128995.1-African-swine-fever-virus-isolate-China/2018/AnhuiXCGQ-complete-genome_55692
ATTACGCTCCGCCCAGTATTCCTTAAAACTTCTTTTAGACTTGCTGAGCTGTTCCCAGGATTCGAACTCAGTCCAATGTT
>MK128995.1-African-swine-fever-virus-isolate-China/2018/AnhuiXCGQ-complete-genome_55720
CTTCTTTTAGACTTGCTGAGCTGTTCCCAGGATTCGAACTCAGTCCAATGTTTTTTTTCTTTTGGGGAAGACTTCCCTTT
>MK128995.1-African-swine-fever-virus-isolate-China/2018/AnhuiXCGQ-complete-genome_55748
AGGATTCGAACTCAGTCCAATGTTTTTTTTCTTTTGGGGAAGACTTCCCTTTTGAAACATTTTTTGCGGCTCCACCATCT
>MK128995.1-African-swine-fever-virus-isolate-China/2018/AnhuiXCGQ-complete-genome_55776
TTCTTTTGGGGAAGACTTCCCTTTTGAAACATTTTTTGCGGCTCCACCATCTACACTATGATTTTCCAAAATAATCTCCT
>MK128995.1-African-swine-fever-virus-isolate-China/2018/AnhuiXCGQ-complete-genome_55804
ACATTTTTTGCGGCTCCACCATCTACACTATGATTTTCCAAAATAATCTCCTTCATCGTTTGAGTTATATGGGCATTGCT
>MK128995.1-African-swine-fever-virus-isolate-China/2018/AnhuiXCGQ-complete-genome_55832
TATGATTTTCCAAAATAATCTCCTTCATCGTTTGAGTTATATGGGCATTGCTAAGCACCTTAGTGGTAACCTGTTTACCT
>MK128995.1-African-swine-fever-virus-isolate-China/2018/AnhuiXCGQ-complete-genome_55860
CGTTTGAGTTATATGGGCATTGCTAAGCACCTTAGTGGTAACCTGTTTACCTATGTGATTTAGCAGAAAACCAAGTTTGT
>MK128995.1-African-swine-fever-virus-isolate-China/2018/AnhuiXCGQ-complete-genome_55888
ACCTTAGTGGTAACCTGTTTACCTATGTGATTTAGCAGAAAACCAAGTTTGTCCATTTGTGTCTCAACCATTTATTCTTA
>MK128995.1-African-swine-fever-virus-isolate-China/2018/AnhuiXCGQ-complete-genome_55916
GATTTAGCAGAAAACCAAGTTTGTCCATTTGTGTCTCAACCATTTATTCTTAACAAAACAAAAAAAAATTAAAAATCATC
>MK128995.1-African-swine-fever-virus-isolate-China/2018/AnhuiXCGQ-complete-genome_55944
TTGTGTCTCAACCATTTATTCTTAACAAAACAAAAAAAAATTAAAAATCATCGTCGTTTAAAAAGAGTTTGAAGGCAAAC
>MK128995.1-African-swine-fever-virus-isolate-China/2018/AnhuiXCGQ-complete-genome_55972
AACAAAAAAAAATTAAAAATCATCGTCGTTTAAAAAGAGTTTGAAGGCAAACGCATCATCCTTAACACAGTTCTGATACT
>MK128995.1-African-swine-fever-virus-isolate-China/2018/AnhuiXCGQ-complete-genome_56000
TTTAAAAAGAGTTTGAAGGCAAACGCATCATCCTTAACACAGTTCTGATACTGCGTAGGTCTTAACTCGAAAAAGTTGGT
>MK128995.1-African-swine-fever-virus-isolate-China/2018/AnhuiXCGQ-complete-genome_56028
CATCCTTAACACAGTTCTGATACTGCGTAGGTCTTAACTCGAAAAAGTTGGTTTTTTCTACTTCATTAAGAAAGAATTTA
>MK128995.1-African-swine-fever-virus-isolate-China/2018/AnhuiXCGQ-complete-genome_56056
AGGTCTTAACTCGAAAAAGTTGGTTTTTTCTACTTCATTAAGAAAGAATTTAGTCATCTGAGGAAAAGGGTTTCCCACCT
>MK128995.1-African-swine-fever-virus-isolate-China/2018/AnhuiXCGQ-complete-genome_56084
TCTACTTCATTAAGAAAGAATTTAGTCATCTGAGGAAAAGGGTTTCCCACCTTATAAATGCTTTTGCACTGCATCATGAA
>MK128995.1-African-swine-fever-virus-isolate-China/2018/AnhuiXCGQ-complete-genome_56112
TCTGAGGAAAAGGGTTTCCCACCTTATAAATGCTTTTGCACTGCATCATGAAGCACAAATTATCTGTAAAGTAGCGTATA
>MK128995.1-African-swine-fever-virus-isolate-China/2018/AnhuiXCGQ-complete-genome_56140
AATGCTTTTGCACTGCATCATGAAGCACAAATTATCTGTAAAGTAGCGTATATATTGAAATAGCATTTCTTTTGAAAAAC
>MK128995.1-African-swine-fever-virus-isolate-China/2018/AnhuiXCGQ-complete-genome_56168
AAATTATCTGTAAAGTAGCGTATATATTGAAATAGCATTTCTTTTGAAAAACCGGGAACTCTTCCTCTTGCCTTGTCAAA
>MK128995.1-African-swine-fever-virus-isolate-China/2018/AnhuiXCGQ-complete-genome_56196
GAAATAGCATTTCTTTTGAAAAACCGGGAACTCTTCCTCTTGCCTTGTCAAAGGCATAGTTAATAAACTCATCCACCAAC
>MK128995.1-African-swine-fever-virus-isolate-China/2018/AnhuiXCGQ-complete-genome_56224
AACTCTTCCTCTTGCCTTGTCAAAGGCATAGTTAATAAACTCATCCACCAACTCCACAGCCTCCTTCAAAATTTTGTGAA
>MK128995.1-African-swine-fever-virus-isolate-China/2018/AnhuiXCGQ-complete-genome_56252
TAGTTAATAAACTCATCCACCAACTCCACAGCCTCCTTCAAAATTTTGTGAATGATCTTTTCCTCGGGAATGTTATACAC
>MK128995.1-African-swine-fever-virus-isolate-China/2018/AnhuiXCGQ-complete-genome_56280
CAGCCTCCTTCAAAATTTTGTGAATGATCTTTTCCTCGGGAATGTTATACACGTAATTTGAGATAAGAAAACACGCAAAA
>MK128995.1-African-swine-fever-virus-isolate-China/2018/AnhuiXCGQ-complete-genome_56308
CTTTTCCTCGGGAATGTTATACACGTAATTTGAGATAAGAAAACACGCAAAACTACAGTGCATCCCTTCATCACGTGAGA
>MK128995.1-African-swine-fever-virus-isolate-China/2018/AnhuiXCGQ-complete-genome_56336
TTTGAGATAAGAAAACACGCAAAACTACAGTGCATCCCTTCATCACGTGAGATAAACTCATTATAGCTTACAAGCCCCGG
>MK128995.1-African-swine-fever-virus-isolate-China/2018/AnhuiXCGQ-complete-genome_56364
AGTGCATCCCTTCATCACGTGAGATAAACTCATTATAGCTTACAAGCCCCGGCATAATATTCTGTTCCTTAAGAAACTGG
>MK128995.1-African-swine-fever-virus-isolate-China/2018/AnhuiXCGQ-complete-genome_56392
CTCATTATAGCTTACAAGCCCCGGCATAATATTCTGTTCCTTAAGAAACTGGATCGCCACAAAGTGGTTTTGAAATAAAA
>MK128995.1-African-swine-fever-virus-isolate-China/2018/AnhuiXCGQ-complete-genome_56420
ATATTCTGTTCCTTAAGAAACTGGATCGCCACAAAGTGGTTTTGAAATAAAATGCCTTCTACGGCGGCGAAGCCCACCAG
>MK128995.1-African-swine-fever-virus-isolate-China/2018/AnhuiXCGQ-complete-genome_56448
CCACAAAGTGGTTTTGAAATAAAATGCCTTCTACGGCGGCGAAGCCCACCAGCCGCTCACCTAGAGTGTTCCTGTCGGGG
>MK128995.1-African-swine-fever-virus-isolate-China/2018/AnhuiXCGQ-complete-genome_56476
TTCTACGGCGGCGAAGCCCACCAGCCGCTCACCTAGAGTGTTCCTGTCGGGGTCCATCCACTGCCGCACCCACTGCGCCA
>MK128995.1-African-swine-fever-virus-isolate-China/2018/AnhuiXCGQ-complete-genome_56504
TCACCTAGAGTGTTCCTGTCGGGGTCCATCCACTGCCGCACCCACTGCGCCATTTTTTTTATGATAGGGTGTTTTTCAAT
>MK128995.1-African-swine-fever-virus-isolate-China/2018/AnhuiXCGQ-complete-genome_56532
TCCACTGCCGCACCCACTGCGCCATTTTTTTTATGATAGGGTGTTTTTCAATGCCGCTAAAGATGCGCTGTTGTTCCTTC
>MK128995.1-African-swine-fever-virus-isolate-China/2018/AnhuiXCGQ-complete-genome_56560
TTTTATGATAGGGTGTTTTTCAATGCCGCTAAAGATGCGCTGTTGTTCCTTCTCATCCGGGATCAGCGTTTTTACCTGTA
>MK128995.1-African-swine-fever-virus-isolate-China/2018/AnhuiXCGQ-complete-genome_56588
CTAAAGATGCGCTGTTGTTCCTTCTCATCCGGGATCAGCGTTTTTACCTGTATTGAGTAGGCTTCGCTATGAACGCACTC
>MK128995.1-African-swine-fever-virus-isolate-China/2018/AnhuiXCGQ-complete-genome_56616
CCGGGATCAGCGTTTTTACCTGTATTGAGTAGGCTTCGCTATGAACGCACTCTTGGGCAGCCTGCATTGTATAAAAGTAT
>MK128995.1-African-swine-fever-virus-isolate-China/2018/AnhuiXCGQ-complete-genome_56644
GTAGGCTTCGCTATGAACGCACTCTTGGGCAGCCTGCATTGTATAAAAGTATAACACTTCCTTTACTTTAATTTCGCGCA
>MK128995.1-African-swine-fever-virus-isolate-China/2018/AnhuiXCGQ-complete-genome_56672
GCAGCCTGCATTGTATAAAAGTATAACACTTCCTTTACTTTAATTTCGCGCATAAAATTGGTTAAAAGGTTTTCGATAAC
>MK128995.1-African-swine-fever-virus-isolate-China/2018/AnhuiXCGQ-complete-genome_56700
CTTCCTTTACTTTAATTTCGCGCATAAAATTGGTTAAAAGGTTTTCGATAACAATTTCGTCGGCAACAACAAAGAAGGCT
>MK128995.1-African-swine-fever-virus-isolate-China/2018/AnhuiXCGQ-complete-genome_56728
ATTGGTTAAAAGGTTTTCGATAACAATTTCGTCGGCAACAACAAAGAAGGCTAAAATTTGTTTATAAAATTCGCGCTGTG
>MK128995.1-African-swine-fever-virus-isolate-China/2018/AnhuiXCGQ-complete-genome_56756
TCGTCGGCAACAACAAAGAAGGCTAAAATTTGTTTATAAAATTCGCGCTGTGGCTTTGGCATGGCTTCCCAATCATCAAT
>MK128995.1-African-swine-fever-virus-isolate-China/2018/AnhuiXCGQ-complete-genome_56784
TTTGTTTATAAAATTCGCGCTGTGGCTTTGGCATGGCTTCCCAATCATCAATGTCCTTACACATGTCCACCTCCTGCGCC
>MK128995.1-African-swine-fever-virus-isolate-China/2018/AnhuiXCGQ-complete-genome_56812
TGGCATGGCTTCCCAATCATCAATGTCCTTACACATGTCCACCTCCTGCGCCGTCCACGTCAAACTTTCTAATTTTTTAT
>MK128995.1-African-swine-fever-virus-isolate-China/2018/AnhuiXCGQ-complete-genome_56840
TTACACATGTCCACCTCCTGCGCCGTCCACGTCAAACTTTCTAATTTTTTATACCAGTTCCAACATTCGGGGTGCTGAAT
>MK128995.1-African-swine-fever-virus-isolate-China/2018/AnhuiXCGQ-complete-genome_56868
ACGTCAAACTTTCTAATTTTTTATACCAGTTCCAACATTCGGGGTGCTGAATAGGAAAAATAGTGAAACGTTGGGAATTT
>MK128995.1-African-swine-fever-virus-isolate-China/2018/AnhuiXCGQ-complete-genome_56896
GTTCCAACATTCGGGGTGCTGAATAGGAAAAATAGTGAAACGTTGGGAATTTTCAATTAGTAATTCCTCCATATTTGAAA
>MK128995.1-African-swine-fever-virus-isolate-China/2018/AnhuiXCGQ-complete-genome_56924
AAAATAGTGAAACGTTGGGAATTTTCAATTAGTAATTCCTCCATATTTGAAATAAATATTAACATCTTCAAATTTATTGG
>MK128995.1-African-swine-fever-virus-isolate-China/2018/AnhuiXCGQ-complete-genome_56952
TTAGTAATTCCTCCATATTTGAAATAAATATTAACATCTTCAAATTTATTGGCTGCCATGGAGACGTTTTTTATTGAGAC
>MK128995.1-African-swine-fever-virus-isolate-China/2018/AnhuiXCGQ-complete-genome_56980
TATTAACATCTTCAAATTTATTGGCTGCCATGGAGACGTTTTTTATTGAGACGTTGGCATCTGATGTGTATGGAAAGGCG
>MK128995.1-African-swine-fever-virus-isolate-China/2018/AnhuiXCGQ-complete-genome_57008
CATGGAGACGTTTTTTATTGAGACGTTGGCATCTGATGTGTATGGAAAGGCGTTAAATGTTGATTTAGATAGACTATCGC
>MK128995.1-African-swine-fever-virus-isolate-China/2018/AnhuiXCGQ-complete-genome_57036
GCATCTGATGTGTATGGAAAGGCGTTAAATGTTGATTTAGATAGACTATCGCAGGCGCAGGTTAAATATACCCTTCAAGA
>MK128995.1-African-swine-fever-virus-isolate-China/2018/AnhuiXCGQ-complete-genome_57064
ATGTTGATTTAGATAGACTATCGCAGGCGCAGGTTAAATATACCCTTCAAGAGCTTATTTCCTACTGCAGCGCTCTAACC
>MK128995.1-African-swine-fever-virus-isolate-China/2018/AnhuiXCGQ-complete-genome_57092
GCAGGTTAAATATACCCTTCAAGAGCTTATTTCCTACTGCAGCGCTCTAACCATTTTACATTATGACTATTCAACCCTTG
>MK128995.1-African-swine-fever-virus-isolate-China/2018/AnhuiXCGQ-complete-genome_57120
ATTTCCTACTGCAGCGCTCTAACCATTTTACATTATGACTATTCAACCCTTGCGGCGCGTCTTTCGGTGTACCAGCTGCA
>MK128995.1-African-swine-fever-virus-isolate-China/2018/AnhuiXCGQ-complete-genome_57148
TACATTATGACTATTCAACCCTTGCGGCGCGTCTTTCGGTGTACCAGCTGCACCAGTCAACGGCCTCCTCCTTCTCAAAG
>MK128995.1-African-swine-fever-virus-isolate-China/2018/AnhuiXCGQ-complete-genome_57176
GCGTCTTTCGGTGTACCAGCTGCACCAGTCAACGGCCTCCTCCTTCTCAAAGGCGGTGAGGCTGCAGGCCGCACAATCCT
>MK128995.1-African-swine-fever-virus-isolate-China/2018/AnhuiXCGQ-complete-genome_57204
TCAACGGCCTCCTCCTTCTCAAAGGCGGTGAGGCTGCAGGCCGCACAATCCTGCTCACGCCTGTCCCCCCAGTTTGTGGA
>MK128995.1-African-swine-fever-virus-isolate-China/2018/AnhuiXCGQ-complete-genome_57232
TGAGGCTGCAGGCCGCACAATCCTGCTCACGCCTGTCCCCCCAGTTTGTGGACGTCGTTTACAAGTACAAAGCCATTTTT
>MK128995.1-African-swine-fever-virus-isolate-China/2018/AnhuiXCGQ-complete-genome_57260
ACGCCTGTCCCCCCAGTTTGTGGACGTCGTTTACAAGTACAAAGCCATTTTTGACAGCTACATTGACTATAGCAGAGATT
>MK128995.1-African-swine-fever-virus-isolate-China/2018/AnhuiXCGQ-complete-genome_57288
GTTTACAAGTACAAAGCCATTTTTGACAGCTACATTGACTATAGCAGAGATTACAAGCTGTCCCTCCTGGGGATAGAAAC
>MK128995.1-African-swine-fever-virus-isolate-China/2018/AnhuiXCGQ-complete-genome_57316
GCTACATTGACTATAGCAGAGATTACAAGCTGTCCCTCCTGGGGATAGAAACCATGAAAAATTCTTATTTGTTAAAAAAT
>MK128995.1-African-swine-fever-virus-isolate-China/2018/AnhuiXCGQ-complete-genome_57344
GCTGTCCCTCCTGGGGATAGAAACCATGAAAAATTCTTATTTGTTAAAAAATAAAGATGGGGTCATCATGGAACGCCCGC
>MK128995.1-African-swine-fever-virus-isolate-China/2018/AnhuiXCGQ-complete-genome_57372
AAAAATTCTTATTTGTTAAAAAATAAAGATGGGGTCATCATGGAACGCCCGCAGGATGCTTATATGCGGGTTGCCATCAT
>MK128995.1-African-swine-fever-virus-isolate-China/2018/AnhuiXCGQ-complete-genome_57400
ATGGGGTCATCATGGAACGCCCGCAGGATGCTTATATGCGGGTTGCCATCATGATCTATGGGATGGGAAGAGTGGTCAAT
>MK128995.1-African-swine-fever-virus-isolate-China/2018/AnhuiXCGQ-complete-genome_57428
TGCTTATATGCGGGTTGCCATCATGATCTATGGGATGGGAAGAGTGGTCAATATGAAAATGATTCTGCTAACCTATGACC
>MK128995.1-African-swine-fever-virus-isolate-China/2018/AnhuiXCGQ-complete-genome_57456
TATGGGATGGGAAGAGTGGTCAATATGAAAATGATTCTGCTAACCTATGACCTGCTTTCCCAGCACGTCATCACACACGC
>MK128995.1-African-swine-fever-virus-isolate-China/2018/AnhuiXCGQ-complete-genome_57484
AAATGATTCTGCTAACCTATGACCTGCTTTCCCAGCACGTCATCACACACGCGTCGCCCACCATGTTCAATGCAGGCACC
>MK128995.1-African-swine-fever-virus-isolate-China/2018/AnhuiXCGQ-complete-genome_57512
TTCCCAGCACGTCATCACACACGCGTCGCCCACCATGTTCAATGCAGGCACCAAAAAGCCACAACTCTCCAGCTGTTTCC
>MK128995.1-African-swine-fever-virus-isolate-China/2018/AnhuiXCGQ-complete-genome_57540
CCCACCATGTTCAATGCAGGCACCAAAAAGCCACAACTCTCCAGCTGTTTCCTGCTAAATGTAAATGATAATTTAGAAAA
>MK128995.1-African-swine-fever-virus-isolate-China/2018/AnhuiXCGQ-complete-genome_57568
AGCCACAACTCTCCAGCTGTTTCCTGCTAAATGTAAATGATAATTTAGAAAATTTATATGATATGGTCAAAACGGCCGGC
>MK128995.1-African-swine-fever-virus-isolate-China/2018/AnhuiXCGQ-complete-genome_57596
AAATGTAAATGATAATTTAGAAAATTTATATGATATGGTCAAAACGGCCGGCATCATTTCAGGCGGCGGCGGTGGAATAG
>MK128995.1-African-swine-fever-virus-isolate-China/2018/AnhuiXCGQ-complete-genome_57624
TATGATATGGTCAAAACGGCCGGCATCATTTCAGGCGGCGGCGGTGGAATAGGGCTGTGCTTGTCAGGAATACGGGCAAA
>MK128995.1-African-swine-fever-virus-isolate-China/2018/AnhuiXCGQ-complete-genome_57652
TTTCAGGCGGCGGCGGTGGAATAGGGCTGTGCTTGTCAGGAATACGGGCAAAGAATAGTTTTATTTCTGGTAGTGGTCTT
>MK128995.1-African-swine-fever-virus-isolate-China/2018/AnhuiXCGQ-complete-genome_57680
GTGCTTGTCAGGAATACGGGCAAAGAATAGTTTTATTTCTGGTAGTGGTCTTAAAAGTAACGGCATACAGAATTATATTG
>MK128995.1-African-swine-fever-virus-isolate-China/2018/AnhuiXCGQ-complete-genome_57708
AGTTTTATTTCTGGTAGTGGTCTTAAAAGTAACGGCATACAGAATTATATTGTGCTGCAAAATGCTTCACAATGCTACGC
>MK128995.1-African-swine-fever-virus-isolate-China/2018/AnhuiXCGQ-complete-genome_57736
GTAACGGCATACAGAATTATATTGTGCTGCAAAATGCTTCACAATGCTACGCGAACCAGGGAGGCCTACGTCCCGGAGCC
>MK128995.1-African-swine-fever-virus-isolate-China/2018/AnhuiXCGQ-complete-genome_57764
GCAAAATGCTTCACAATGCTACGCGAACCAGGGAGGCCTACGTCCCGGAGCCTACGCCGTCTACTTAGAGCTGTGGCACC
>MK128995.1-African-swine-fever-virus-isolate-China/2018/AnhuiXCGQ-complete-genome_57792
CAGGGAGGCCTACGTCCCGGAGCCTACGCCGTCTACTTAGAGCTGTGGCACCAAGACATCTTTACATTTTTACAAATGCC
>MK128995.1-African-swine-fever-virus-isolate-China/2018/AnhuiXCGQ-complete-genome_57820
CCGTCTACTTAGAGCTGTGGCACCAAGACATCTTTACATTTTTACAAATGCCTCGCCTAAAAGGACAAATGGCTGAACAA
>MK128995.1-African-swine-fever-virus-isolate-China/2018/AnhuiXCGQ-complete-genome_57848
CATCTTTACATTTTTACAAATGCCTCGCCTAAAAGGACAAATGGCTGAACAACGGCTTAATGCCCCTAATCTCAAGTACG
>MK128995.1-African-swine-fever-virus-isolate-China/2018/AnhuiXCGQ-complete-genome_57876
CTAAAAGGACAAATGGCTGAACAACGGCTTAATGCCCCTAATCTCAAGTACGGCCTATGGGTCCCCGACCTATTCATGGA
>MK128995.1-African-swine-fever-virus-isolate-China/2018/AnhuiXCGQ-complete-genome_57904
TTAATGCCCCTAATCTCAAGTACGGCCTATGGGTCCCCGACCTATTCATGGAAATACTTGAAGACCAAATACACAACAGA
>MK128995.1-African-swine-fever-virus-isolate-China/2018/AnhuiXCGQ-complete-genome_57932
ATGGGTCCCCGACCTATTCATGGAAATACTTGAAGACCAAATACACAACAGAGGCGACGGCAAATGGTACCTCTTTTCGC
>MK128995.1-African-swine-fever-virus-isolate-China/2018/AnhuiXCGQ-complete-genome_57960
CTTGAAGACCAAATACACAACAGAGGCGACGGCAAATGGTACCTCTTTTCGCCGGATCAGGCCCCCAATCTACATAAGGT
>MK128995.1-African-swine-fever-virus-isolate-China/2018/AnhuiXCGQ-complete-genome_57988
ACGGCAAATGGTACCTCTTTTCGCCGGATCAGGCCCCCAATCTACATAAGGTCTTTGATTTGGAACGGTCGCAGCACGAA
>MK128995.1-African-swine-fever-virus-isolate-China/2018/AnhuiXCGQ-complete-genome_58016
TCAGGCCCCCAATCTACATAAGGTCTTTGATTTGGAACGGTCGCAGCACGAAAACGCACACCGCGAATTTAAAAAGCTTT
>MK128995.1-African-swine-fever-virus-isolate-China/2018/AnhuiXCGQ-complete-genome_58044
GATTTGGAACGGTCGCAGCACGAAAACGCACACCGCGAATTTAAAAAGCTTTACTATCAGTATGTTGCTGAAAAAAGGTA
>MK128995.1-African-swine-fever-virus-isolate-China/2018/AnhuiXCGQ-complete-genome_58072
CACACCGCGAATTTAAAAAGCTTTACTATCAGTATGTTGCTGAAAAAAGGTACACCGGCGTCACAACGGCCAAAGAGATT
>MK128995.1-African-swine-fever-virus-isolate-China/2018/AnhuiXCGQ-complete-genome_58100
TCAGTATGTTGCTGAAAAAAGGTACACCGGCGTCACAACGGCCAAAGAGATTATCAAAGAGTGGTTCAAAACAGTTGTTC
>MK128995.1-African-swine-fever-virus-isolate-China/2018/AnhuiXCGQ-complete-genome_58128
GGCGTCACAACGGCCAAAGAGATTATCAAAGAGTGGTTCAAAACAGTTGTTCAAGTAGGGAATCCCTATATCGGGTTTAA
>MK128995.1-African-swine-fever-virus-isolate-China/2018/AnhuiXCGQ-complete-genome_58156
AAGAGTGGTTCAAAACAGTTGTTCAAGTAGGGAATCCCTATATCGGGTTTAAAGATGCCATAAATCGTAAAAGTAATCTT
>MK128995.1-African-swine-fever-virus-isolate-China/2018/AnhuiXCGQ-complete-genome_58184
AGGGAATCCCTATATCGGGTTTAAAGATGCCATAAATCGTAAAAGTAATCTTTCACATGTAGGCACTATCACGAACTCCA
>MK128995.1-African-swine-fever-virus-isolate-China/2018/AnhuiXCGQ-complete-genome_58212
GCCATAAATCGTAAAAGTAATCTTTCACATGTAGGCACTATCACGAACTCCAATCTTTGTATTGAAGTCACAATCCCCTG
>MK128995.1-African-swine-fever-virus-isolate-China/2018/AnhuiXCGQ-complete-genome_58240
ATGTAGGCACTATCACGAACTCCAATCTTTGTATTGAAGTCACAATCCCCTGCTGGGAGGGTGATAAGGCTGAACAAGGT
>MK128995.1-African-swine-fever-virus-isolate-China/2018/AnhuiXCGQ-complete-genome_58268
TTGTATTGAAGTCACAATCCCCTGCTGGGAGGGTGATAAGGCTGAACAAGGTGTTTGTAATCTGGCCGCAGTAAATCTAG
>MK128995.1-African-swine-fever-virus-isolate-China/2018/AnhuiXCGQ-complete-genome_58296
GAGGGTGATAAGGCTGAACAAGGTGTTTGTAATCTGGCCGCAGTAAATCTAGCCGCCTTTATACGTGAAAATGGCTACGA
>MK128995.1-African-swine-fever-virus-isolate-China/2018/AnhuiXCGQ-complete-genome_58324
GTAATCTGGCCGCAGTAAATCTAGCCGCCTTTATACGTGAAAATGGCTACGACTACCGTGGGCTCATAGAAGCATCAGGC
>MK128995.1-African-swine-fever-virus-isolate-China/2018/AnhuiXCGQ-complete-genome_58352
CTTTATACGTGAAAATGGCTACGACTACCGTGGGCTCATAGAAGCATCAGGCAATGTCACAGAAAATTTAGATAATATTA
>MK128995.1-African-swine-fever-virus-isolate-China/2018/AnhuiXCGQ-complete-genome_58380
CGTGGGCTCATAGAAGCATCAGGCAATGTCACAGAAAATTTAGATAATATTATAGATAATGGCTACTACCCCACAGAAGC
>MK128995.1-African-swine-fever-virus-isolate-China/2018/AnhuiXCGQ-complete-genome_58408
TCACAGAAAATTTAGATAATATTATAGATAATGGCTACTACCCCACAGAAGCCACGCGGAGAAGCAATATGCGTCACCGA
>MK128995.1-African-swine-fever-virus-isolate-China/2018/AnhuiXCGQ-complete-genome_58436
TAATGGCTACTACCCCACAGAAGCCACGCGGAGAAGCAATATGCGTCACCGACCTATTGGCATCGGGGTCTTTGGCCTAG
>MK128995.1-African-swine-fever-virus-isolate-China/2018/AnhuiXCGQ-complete-genome_58464
CGGAGAAGCAATATGCGTCACCGACCTATTGGCATCGGGGTCTTTGGCCTAGCCGACGTGTTTGCGTCTTTAAAAATGAA
>MK128995.1-African-swine-fever-virus-isolate-China/2018/AnhuiXCGQ-complete-genome_58492
TTGGCATCGGGGTCTTTGGCCTAGCCGACGTGTTTGCGTCTTTAAAAATGAAATTTGGTTCACCCGAGGCCATTGCCATG
>MK128995.1-African-swine-fever-virus-isolate-China/2018/AnhuiXCGQ-complete-genome_58520
CGTGTTTGCGTCTTTAAAAATGAAATTTGGTTCACCCGAGGCCATTGCCATGGATGAGGCCATCCATGCGGCCCTATACT
>MK128995.1-African-swine-fever-virus-isolate-China/2018/AnhuiXCGQ-complete-genome_58548
GGTTCACCCGAGGCCATTGCCATGGATGAGGCCATCCATGCGGCCCTATACTACGGGGCCATGCGACGATCCATAGAACT
>MK128995.1-African-swine-fever-virus-isolate-China/2018/AnhuiXCGQ-complete-genome_58576
AGGCCATCCATGCGGCCCTATACTACGGGGCCATGCGACGATCCATAGAACTTGCAAAAGAAAAAGGAAGTCATCCCAGC
>MK128995.1-African-swine-fever-virus-isolate-China/2018/AnhuiXCGQ-complete-genome_58604
GGCCATGCGACGATCCATAGAACTTGCAAAAGAAAAAGGAAGTCATCCCAGCTTTCCGGGGTCTGCGGCCTCAAAGGGTC
>MK128995.1-African-swine-fever-virus-isolate-China/2018/AnhuiXCGQ-complete-genome_58632
AAAGAAAAAGGAAGTCATCCCAGCTTTCCGGGGTCTGCGGCCTCAAAGGGTCTACTGCAGCCCGACCTATGGGTTCGCTG
>MK128995.1-African-swine-fever-virus-isolate-China/2018/AnhuiXCGQ-complete-genome_58660
CGGGGTCTGCGGCCTCAAAGGGTCTACTGCAGCCCGACCTATGGGTTCGCTGTGGTGATTTAGTTTCCTCCTGGGAAGAA
>MK128995.1-African-swine-fever-virus-isolate-China/2018/AnhuiXCGQ-complete-genome_58688
GCAGCCCGACCTATGGGTTCGCTGTGGTGATTTAGTTTCCTCCTGGGAAGAACGCGTGGCACAGACGACGCAGGGTGTGT
>MK128995.1-African-swine-fever-virus-isolate-China/2018/AnhuiXCGQ-complete-genome_58716
GATTTAGTTTCCTCCTGGGAAGAACGCGTGGCACAGACGACGCAGGGTGTGTTGACGCCGAAAAGGTGGTCGCAGCTACG
>MK128995.1-African-swine-fever-virus-isolate-China/2018/AnhuiXCGQ-complete-genome_58744
TGGCACAGACGACGCAGGGTGTGTTGACGCCGAAAAGGTGGTCGCAGCTACGCCTGGCGGCTATGCAGGGACTTCGAAAT
>MK128995.1-African-swine-fever-virus-isolate-China/2018/AnhuiXCGQ-complete-genome_58772
GCCGAAAAGGTGGTCGCAGCTACGCCTGGCGGCTATGCAGGGACTTCGAAATGGATATGTCACAGCTCTTATGCCCACCG
>MK128995.1-African-swine-fever-virus-isolate-China/2018/AnhuiXCGQ-complete-genome_58800
GCGGCTATGCAGGGACTTCGAAATGGATATGTCACAGCTCTTATGCCCACCGCAACCTCCTCAAATTCTACAGGAAAAAA
>MK128995.1-African-swine-fever-virus-isolate-China/2018/AnhuiXCGQ-complete-genome_58828
ATGTCACAGCTCTTATGCCCACCGCAACCTCCTCAAATTCTACAGGAAAAAACGAATGTTTTGAGCCCTTTACATCCAAT
>MK128995.1-African-swine-fever-virus-isolate-China/2018/AnhuiXCGQ-complete-genome_58856
CTCCTCAAATTCTACAGGAAAAAACGAATGTTTTGAGCCCTTTACATCCAATCTATATACACGTAGAACGTTAAGCGGGG
>MK128995.1-African-swine-fever-virus-isolate-China/2018/AnhuiXCGQ-complete-genome_58884
TGTTTTGAGCCCTTTACATCCAATCTATATACACGTAGAACGTTAAGCGGGGAGTTTATTGTTTTAAATAAGTATTTAAT
>MK128995.1-African-swine-fever-virus-isolate-China/2018/AnhuiXCGQ-complete-genome_58912
ATACACGTAGAACGTTAAGCGGGGAGTTTATTGTTTTAAATAAGTATTTAATAGACGATTTAAAAGAAATTAATCTTTGG
>MK128995.1-African-swine-fever-virus-isolate-China/2018/AnhuiXCGQ-complete-genome_58940
TATTGTTTTAAATAAGTATTTAATAGACGATTTAAAAGAAATTAATCTTTGGACAGAAGCCATTCAACAGCAGCTACTAA
>MK128995.1-African-swine-fever-virus-isolate-China/2018/AnhuiXCGQ-complete-genome_58968
GATTTAAAAGAAATTAATCTTTGGACAGAAGCCATTCAACAGCAGCTACTAAATGCGGGAGGTAGCATTCAGCACATTTT
>MK128995.1-African-swine-fever-virus-isolate-China/2018/AnhuiXCGQ-complete-genome_58996
AAGCCATTCAACAGCAGCTACTAAATGCGGGAGGTAGCATTCAGCACATTTTGGATATACCGGCCGAGATCCGCGATCGG
>MK128995.1-African-swine-fever-virus-isolate-China/2018/AnhuiXCGQ-complete-genome_59024
GGGAGGTAGCATTCAGCACATTTTGGATATACCGGCCGAGATCCGCGATCGGTATAAAACCTCCAGGGAAATGAATCAAA
>MK128995.1-African-swine-fever-virus-isolate-China/2018/AnhuiXCGQ-complete-genome_59052
ATACCGGCCGAGATCCGCGATCGGTATAAAACCTCCAGGGAAATGAATCAAAAAATTTTAACAAAACACGCGGCCGCACG
>MK128995.1-African-swine-fever-virus-isolate-China/2018/AnhuiXCGQ-complete-genome_59080
AAACCTCCAGGGAAATGAATCAAAAAATTTTAACAAAACACGCGGCCGCACGAAACCCCTTTGTATCCCAAAGTATGTCC
>MK128995.1-African-swine-fever-virus-isolate-China/2018/AnhuiXCGQ-complete-genome_59108
TTTAACAAAACACGCGGCCGCACGAAACCCCTTTGTATCCCAAAGTATGTCCTTGAACTATTACTTTTATGAACCTGAAC
>MK128995.1-African-swine-fever-virus-isolate-China/2018/AnhuiXCGQ-complete-genome_59136
CCCTTTGTATCCCAAAGTATGTCCTTGAACTATTACTTTTATGAACCTGAACTAAGCCAGGTACTTACAGTGCTCGTCCT
>MK128995.1-African-swine-fever-virus-isolate-China/2018/AnhuiXCGQ-complete-genome_59164
ACTATTACTTTTATGAACCTGAACTAAGCCAGGTACTTACAGTGCTCGTCCTAGGCTGGAAAAAAGGTTTAACTACCGGT
>MK128995.1-African-swine-fever-virus-isolate-China/2018/AnhuiXCGQ-complete-genome_59192
CCAGGTACTTACAGTGCTCGTCCTAGGCTGGAAAAAAGGTTTAACTACCGGTTCCTATTACTGTCATTTTAGCCCTGGAG
>MK128995.1-African-swine-fever-virus-isolate-China/2018/AnhuiXCGQ-complete-genome_59220
TGGAAAAAAGGTTTAACTACCGGTTCCTATTACTGTCATTTTAGCCCTGGAGCGGGTACCCAAAAAAAGATTATAAGAAA
>MK128995.1-African-swine-fever-virus-isolate-China/2018/AnhuiXCGQ-complete-genome_59248
ATTACTGTCATTTTAGCCCTGGAGCGGGTACCCAAAAAAAGATTATAAGAAACTCTGAGAAAGCGTGTAATGCGGACTGC
>MK128995.1-African-swine-fever-virus-isolate-China/2018/AnhuiXCGQ-complete-genome_59276
TACCCAAAAAAAGATTATAAGAAACTCTGAGAAAGCGTGTAATGCGGACTGCGAGGCGTGTCTTCTGTAGGTGTCTCGCG
>MK128995.1-African-swine-fever-virus-isolate-China/2018/AnhuiXCGQ-complete-genome_59304
GAGAAAGCGTGTAATGCGGACTGCGAGGCGTGTCTTCTGTAGGTGTCTCGCGGTAAAAGAGCAGCGGGGACCATATGGTA
>MK128995.1-African-swine-fever-virus-isolate-China/2018/AnhuiXCGQ-complete-genome_59332
CGTGTCTTCTGTAGGTGTCTCGCGGTAAAAGAGCAGCGGGGACCATATGGTAAACCCCAACAAGAGGATAATGAATAAAA
>MK128995.1-African-swine-fever-virus-isolate-China/2018/AnhuiXCGQ-complete-genome_59360
AAGAGCAGCGGGGACCATATGGTAAACCCCAACAAGAGGATAATGAATAAAAAAAGTAAACAGGCATCCATTAGTTCCAT
>MK128995.1-African-swine-fever-virus-isolate-China/2018/AnhuiXCGQ-complete-genome_59388
CCAACAAGAGGATAATGAATAAAAAAAGTAAACAGGCATCCATTAGTTCCATATTAAATTTTTTTTTCTTCTATATAATG
>MK128995.1-African-swine-fever-virus-isolate-China/2018/AnhuiXCGQ-complete-genome_59416
TAAACAGGCATCCATTAGTTCCATATTAAATTTTTTTTTCTTCTATATAATGGAATATTTTGTTGCGGTAGACAATGAAA
>MK128995.1-African-swine-fever-virus-isolate-China/2018/AnhuiXCGQ-complete-genome_59444
AATTTTTTTTTCTTCTATATAATGGAATATTTTGTTGCGGTAGACAATGAAACCTCCTTGGGGGTTTTTACTTCTATAGA
>MK128995.1-African-swine-fever-virus-isolate-China/2018/AnhuiXCGQ-complete-genome_59472
ATTTTGTTGCGGTAGACAATGAAACCTCCTTGGGGGTTTTTACTTCTATAGAGCAATGTGAAGAAACGATGAAACAATAC
>MK128995.1-African-swine-fever-virus-isolate-China/2018/AnhuiXCGQ-complete-genome_59500
CTTGGGGGTTTTTACTTCTATAGAGCAATGTGAAGAAACGATGAAACAATACCCCGGCCTCCATTATGTCGTTTTTAAGT
>MK128995.1-African-swine-fever-virus-isolate-China/2018/AnhuiXCGQ-complete-genome_59528
TGTGAAGAAACGATGAAACAATACCCCGGCCTCCATTATGTCGTTTTTAAGTATATGTGTCCGGCGGATGCAGAAAATAC
>MK128995.1-African-swine-fever-virus-isolate-China/2018/AnhuiXCGQ-complete-genome_59556
GCCTCCATTATGTCGTTTTTAAGTATATGTGTCCGGCGGATGCAGAAAATACAGATGTTGTATATTTAATACCCTCGTTA
>MK128995.1-African-swine-fever-virus-isolate-China/2018/AnhuiXCGQ-complete-genome_59584
GTGTCCGGCGGATGCAGAAAATACAGATGTTGTATATTTAATACCCTCGTTAACCTTGCATACCCCCATGTTTGTAGACC
>MK128995.1-African-swine-fever-virus-isolate-China/2018/AnhuiXCGQ-complete-genome_59612
GTTGTATATTTAATACCCTCGTTAACCTTGCATACCCCCATGTTTGTAGACCACTGTCCAAATCGTACCAAACAAGCACG
>MK128995.1-African-swine-fever-virus-isolate-China/2018/AnhuiXCGQ-complete-genome_59640
TGCATACCCCCATGTTTGTAGACCACTGTCCAAATCGTACCAAACAAGCACGACACGTATTGAAAAAAATAAACTTAGTG
>MK128995.1-African-swine-fever-virus-isolate-China/2018/AnhuiXCGQ-complete-genome_59668
TCCAAATCGTACCAAACAAGCACGACACGTATTGAAAAAAATAAACTTAGTGTTCGAGGAAGAGTCTATTGAAAATTGGA
>MK128995.1-African-swine-fever-virus-isolate-China/2018/AnhuiXCGQ-complete-genome_59696
GTATTGAAAAAAATAAACTTAGTGTTCGAGGAAGAGTCTATTGAAAATTGGAAGGTTTCAGTAAATACTGTGTTCCCCCA
>MK128995.1-African-swine-fever-virus-isolate-China/2018/AnhuiXCGQ-complete-genome_59724
AGGAAGAGTCTATTGAAAATTGGAAGGTTTCAGTAAATACTGTGTTCCCCCATGTTCACAACAGATTATCTGCGCCGAAA
>MK128995.1-African-swine-fever-virus-isolate-China/2018/AnhuiXCGQ-complete-genome_59752
TTCAGTAAATACTGTGTTCCCCCATGTTCACAACAGATTATCTGCGCCGAAACTTTCCATCGACGAGGCTAATGAAGCCG
>MK128995.1-African-swine-fever-virus-isolate-China/2018/AnhuiXCGQ-complete-genome_59780
CACAACAGATTATCTGCGCCGAAACTTTCCATCGACGAGGCTAATGAAGCCGTAGAAAAGTTTTTGATACAAGCAGGACG
>MK128995.1-African-swine-fever-virus-isolate-China/2018/AnhuiXCGQ-complete-genome_59808
CCATCGACGAGGCTAATGAAGCCGTAGAAAAGTTTTTGATACAAGCAGGACGACTCATGTCTCTGTAAATGTCTCTTCCT
>MK128995.1-African-swine-fever-virus-isolate-China/2018/AnhuiXCGQ-complete-genome_59836
AAAGTTTTTGATACAAGCAGGACGACTCATGTCTCTGTAAATGTCTCTTCCTTTATGGGTGACGTCTCTTCCTTTGCCGA
>MK128995.1-African-swine-fever-virus-isolate-China/2018/AnhuiXCGQ-complete-genome_59864
ATGTCTCTGTAAATGTCTCTTCCTTTATGGGTGACGTCTCTTCCTTTGCCGAGGAAGTCTCTGTTATGGGCAAGAGGTTT
>MK128995.1-African-swine-fever-virus-isolate-China/2018/AnhuiXCGQ-complete-genome_59892
GGGTGACGTCTCTTCCTTTGCCGAGGAAGTCTCTGTTATGGGCAAGAGGTTTGAAACAACGCAAGGACTCTGCTTAATCT
>MK128995.1-African-swine-fever-virus-isolate-China/2018/AnhuiXCGQ-complete-genome_59920
GTCTCTGTTATGGGCAAGAGGTTTGAAACAACGCAAGGACTCTGCTTAATCTGCTGTCTCACAAAGGGAATCAAACTACC
>MK128995.1-African-swine-fever-virus-isolate-China/2018/AnhuiXCGQ-complete-genome_59948
CAACGCAAGGACTCTGCTTAATCTGCTGTCTCACAAAGGGAATCAAACTACCTGCTTTCGTATTTTTAATGTAGTAATTA
>MK128995.1-African-swine-fever-virus-isolate-China/2018/AnhuiXCGQ-complete-genome_59976
TCTCACAAAGGGAATCAAACTACCTGCTTTCGTATTTTTAATGTAGTAATTACCCTTGTTGTGATGAATTTTAAGACCAT
>MK128995.1-African-swine-fever-virus-isolate-China/2018/AnhuiXCGQ-complete-genome_60004
TTCGTATTTTTAATGTAGTAATTACCCTTGTTGTGATGAATTTTAAGACCATAGCGTAGTCCCAGTACTTTATTAATGAA
>MK128995.1-African-swine-fever-virus-isolate-China/2018/AnhuiXCGQ-complete-genome_60032
TGTTGTGATGAATTTTAAGACCATAGCGTAGTCCCAGTACTTTATTAATGAATTTTAAAATTGTTTGAGGGTCCGTTTTA
>MK128995.1-African-swine-fever-virus-isolate-China/2018/AnhuiXCGQ-complete-genome_60060
TAGTCCCAGTACTTTATTAATGAATTTTAAAATTGTTTGAGGGTCCGTTTTATTGGGCTTTTTAAGCTTAAACTCAAAGC
>MK128995.1-African-swine-fever-virus-isolate-China/2018/AnhuiXCGQ-complete-genome_60088
AAAATTGTTTGAGGGTCCGTTTTATTGGGCTTTTTAAGCTTAAACTCAAAGCTGATCGCGCTTAAATCATACTGAACAAA
>MK128995.1-African-swine-fever-virus-isolate-China/2018/AnhuiXCGQ-complete-genome_60116
GCTTTTTAAGCTTAAACTCAAAGCTGATCGCGCTTAAATCATACTGAACAAATTCATCAACGAGTTTCGTCATTAATTGT
>MK128995.1-African-swine-fever-virus-isolate-China/2018/AnhuiXCGQ-complete-genome_60144
CGCGCTTAAATCATACTGAACAAATTCATCAACGAGTTTCGTCATTAATTGTTCATTGGTCAATATATTAGGGTCCTGAA
>MK128995.1-African-swine-fever-virus-isolate-China/2018/AnhuiXCGQ-complete-genome_60172
TCAACGAGTTTCGTCATTAATTGTTCATTGGTCAATATATTAGGGTCCTGAACGCATTTAAAGCCGCACTTAGTTAATAG
>MK128995.1-African-swine-fever-virus-isolate-China/2018/AnhuiXCGQ-complete-genome_60200
TGGTCAATATATTAGGGTCCTGAACGCATTTAAAGCCGCACTTAGTTAATAGCATAATAGCGTACATATGAGATTGAAAA
>MK128995.1-African-swine-fever-virus-isolate-China/2018/AnhuiXCGQ-complete-genome_60228
TTTAAAGCCGCACTTAGTTAATAGCATAATAGCGTACATATGAGATTGAAAACTATAATTAAATTGTAGATCATGATGCT
>MK128995.1-African-swine-fever-virus-isolate-China/2018/AnhuiXCGQ-complete-genome_60256
ATAGCGTACATATGAGATTGAAAACTATAATTAAATTGTAGATCATGATGCTCTGCGTGTTGCATGGCCCATTGATGAAA
>MK128995.1-African-swine-fever-virus-isolate-China/2018/AnhuiXCGQ-complete-genome_60284
AATTAAATTGTAGATCATGATGCTCTGCGTGTTGCATGGCCCATTGATGAAAGTTTAATTCCTGAGTTTGTAACATAGTG
>MK128995.1-African-swine-fever-virus-isolate-China/2018/AnhuiXCGQ-complete-genome_60312
GTGTTGCATGGCCCATTGATGAAAGTTTAATTCCTGAGTTTGTAACATAGTGAGCGACTCGTATACTGTCTTTCCGCGGC
>MK128995.1-African-swine-fever-virus-isolate-China/2018/AnhuiXCGQ-complete-genome_60340
AATTCCTGAGTTTGTAACATAGTGAGCGACTCGTATACTGTCTTTCCGCGGCTTATTTGGACACGGCCAGTATAGTTCTG
>MK128995.1-African-swine-fever-virus-isolate-China/2018/AnhuiXCGQ-complete-genome_60368
ACTCGTATACTGTCTTTCCGCGGCTTATTTGGACACGGCCAGTATAGTTCTGTTTTGTCATAAAACTATTGTATTGTTCA
>MK128995.1-African-swine-fever-virus-isolate-China/2018/AnhuiXCGQ-complete-genome_60396
TTGGACACGGCCAGTATAGTTCTGTTTTGTCATAAAACTATTGTATTGTTCAACAAATTTGGGAGTAATTTTATGACCGT
>MK128995.1-African-swine-fever-virus-isolate-China/2018/AnhuiXCGQ-complete-genome_60424
GTCATAAAACTATTGTATTGTTCAACAAATTTGGGAGTAATTTTATGACCGTGCCATGCATAAAATTCGAGTAGTTTATA
>MK128995.1-African-swine-fever-virus-isolate-China/2018/AnhuiXCGQ-complete-genome_60452
ATTTGGGAGTAATTTTATGACCGTGCCATGCATAAAATTCGAGTAGTTTATACTTTTCATACGCAAATAGGTCTTGCTGG
>MK128995.1-African-swine-fever-virus-isolate-China/2018/AnhuiXCGQ-complete-genome_60480
TGCATAAAATTCGAGTAGTTTATACTTTTCATACGCAAATAGGTCTTGCTGGTCTACTGTGATGCCTTCCTTTAAGTTTT
>MK128995.1-African-swine-fever-virus-isolate-China/2018/AnhuiXCGQ-complete-genome_60508
TCATACGCAAATAGGTCTTGCTGGTCTACTGTGATGCCTTCCTTTAAGTTTTGTTTAATTTGTAAAGCTTTATTGGCATC
>MK128995.1-African-swine-fever-virus-isolate-China/2018/AnhuiXCGQ-complete-genome_60536
CTGTGATGCCTTCCTTTAAGTTTTGTTTAATTTGTAAAGCTTTATTGGCATCAATGGTTTCAGCCGAGGCAATGTTTACA
>MK128995.1-African-swine-fever-virus-isolate-China/2018/AnhuiXCGQ-complete-genome_60564
AATTTGTAAAGCTTTATTGGCATCAATGGTTTCAGCCGAGGCAATGTTTACATAGTCCTGGTGTTTAATTTCCATTTTAA
>MK128995.1-African-swine-fever-virus-isolate-China/2018/AnhuiXCGQ-complete-genome_60592
GTTTCAGCCGAGGCAATGTTTACATAGTCCTGGTGTTTAATTTCCATTTTAATGCTTGTATATTGTTTGACTGTCTCCAG
>MK128995.1-African-swine-fever-virus-isolate-China/2018/AnhuiXCGQ-complete-genome_60620
CCTGGTGTTTAATTTCCATTTTAATGCTTGTATATTGTTTGACTGTCTCCAGCTTTTCACCCGTCAGTATAAACACCTTA
>MK128995.1-African-swine-fever-virus-isolate-China/2018/AnhuiXCGQ-complete-genome_60648
TGTATATTGTTTGACTGTCTCCAGCTTTTCACCCGTCAGTATAAACACCTTAGCGCCGGTGTCGGCGATCTGGTTAATAA
>MK128995.1-African-swine-fever-virus-isolate-China/2018/AnhuiXCGQ-complete-genome_60676
TCACCCGTCAGTATAAACACCTTAGCGCCGGTGTCGGCGATCTGGTTAATAAATCGGGTTATAAAGTGATTTTTTGATAG
>MK128995.1-African-swine-fever-virus-isolate-China/2018/AnhuiXCGQ-complete-genome_60704
CGGTGTCGGCGATCTGGTTAATAAATCGGGTTATAAAGTGATTTTTTGATAGATGTTGTATCCGCATTGTTTCGAGCCAT
>MK128995.1-African-swine-fever-virus-isolate-China/2018/AnhuiXCGQ-complete-genome_60732
GGTTATAAAGTGATTTTTTGATAGATGTTGTATCCGCATTGTTTCGAGCCATAGATGGTAGTATGGAGTTTTATAATATA
>MK128995.1-African-swine-fever-virus-isolate-China/2018/AnhuiXCGQ-complete-genome_60760
TGTATCCGCATTGTTTCGAGCCATAGATGGTAGTATGGAGTTTTATAATATATCGGCCTACCTGTTTCCTTACTATACGT
>MK128995.1-African-swine-fever-virus-isolate-China/2018/AnhuiXCGQ-complete-genome_60788
GGTAGTATGGAGTTTTATAATATATCGGCCTACCTGTTTCCTTACTATACGTGAAGGAAAGCTGGTGATTGCTTATGGTC
>MK128995.1-African-swine-fever-virus-isolate-China/2018/AnhuiXCGQ-complete-genome_60816
CCTACCTGTTTCCTTACTATACGTGAAGGAAAGCTGGTGATTGCTTATGGTCTGAAAAAGGGTGTCACGTTTTTGTAACG
>MK128995.1-African-swine-fever-virus-isolate-China/2018/AnhuiXCGQ-complete-genome_60844
GAAAGCTGGTGATTGCTTATGGTCTGAAAAAGGGTGTCACGTTTTTGTAACGTAAACATTTCAATGTCTTCGATGGTTTC
>MK128995.1-African-swine-fever-virus-isolate-China/2018/AnhuiXCGQ-complete-genome_60872
AAAGGGTGTCACGTTTTTGTAACGTAAACATTTCAATGTCTTCGATGGTTTCTGGATAGTAATTTTGTTTCCCCTGTAAG
>MK128995.1-African-swine-fever-virus-isolate-China/2018/AnhuiXCGQ-complete-genome_60900
CATTTCAATGTCTTCGATGGTTTCTGGATAGTAATTTTGTTTCCCCTGTAAGCAGATTTTATAACACTTACTTTTTAATT
>MK128995.1-African-swine-fever-virus-isolate-China/2018/AnhuiXCGQ-complete-genome_60928
TAGTAATTTTGTTTCCCCTGTAAGCAGATTTTATAACACTTACTTTTTAATTCACGCACGCGGCCCAACATTTGGCAACA
>MK128995.1-African-swine-fever-virus-isolate-China/2018/AnhuiXCGQ-complete-genome_60956
TTTTATAACACTTACTTTTTAATTCACGCACGCGGCCCAACATTTGGCAACATGTTTCTACGTCACACGACATATTGTTA
>MK128995.1-African-swine-fever-virus-isolate-China/2018/AnhuiXCGQ-complete-genome_60984
CACGCGGCCCAACATTTGGCAACATGTTTCTACGTCACACGACATATTGTTAAAAAAGCCGTATAAAACATCAAATCTCT
>MK128995.1-African-swine-fever-virus-isolate-China/2018/AnhuiXCGQ-complete-genome_61012
TCTACGTCACACGACATATTGTTAAAAAAGCCGTATAAAACATCAAATCTCTTATCTTCGTATGAAACACCCGCTGAAAT
>MK128995.1-African-swine-fever-virus-isolate-China/2018/AnhuiXCGQ-complete-genome_61040
AGCCGTATAAAACATCAAATCTCTTATCTTCGTATGAAACACCCGCTGAAATCGTGGGCGTATAGATAAGGATATCAACG
>MK128995.1-African-swine-fever-virus-isolate-China/2018/AnhuiXCGQ-complete-genome_61068
TTCGTATGAAACACCCGCTGAAATCGTGGGCGTATAGATAAGGATATCAACGAGCCCCCAATAATACGATACATTATTAA
>MK128995.1-African-swine-fever-virus-isolate-China/2018/AnhuiXCGQ-complete-genome_61096
GGCGTATAGATAAGGATATCAACGAGCCCCCAATAATACGATACATTATTAAAATGGGATTCCCGTTCATGAGCAGTGCT
>MK128995.1-African-swine-fever-virus-isolate-China/2018/AnhuiXCGQ-complete-genome_61124
CCCAATAATACGATACATTATTAAAATGGGATTCCCGTTCATGAGCAGTGCTTTTAGAACTATAAAACCCAATTTTTTTT
>MK128995.1-African-swine-fever-virus-isolate-China/2018/AnhuiXCGQ-complete-genome_61152
GGATTCCCGTTCATGAGCAGTGCTTTTAGAACTATAAAACCCAATTTTTTTTTCCGGAAACTTTTTTTGGATAAATGATT
>MK128995.1-African-swine-fever-virus-isolate-China/2018/AnhuiXCGQ-complete-genome_61180
GAACTATAAAACCCAATTTTTTTTTCCGGAAACTTTTTTTGGATAAATGATTGCAACAGCCGGGCCTCCATTAATGAATT
>MK128995.1-African-swine-fever-virus-isolate-China/2018/AnhuiXCGQ-complete-genome_61208
GAAACTTTTTTTGGATAAATGATTGCAACAGCCGGGCCTCCATTAATGAATTTGTAGGGATAACAATTTTTTTGTCTTCT
>MK128995.1-African-swine-fever-virus-isolate-China/2018/AnhuiXCGQ-complete-genome_61236
CAGCCGGGCCTCCATTAATGAATTTGTAGGGATAACAATTTTTTTGTCTTCTAGCAAATCCTTTAAAAGGTTATTTAACC
>MK128995.1-African-swine-fever-virus-isolate-China/2018/AnhuiXCGQ-complete-genome_61264
GGGATAACAATTTTTTTGTCTTCTAGCAAATCCTTTAAAAGGTTATTTAACCAAGTTTCTCGTGAAGAGGTAAAATAATA
>MK128995.1-African-swine-fever-virus-isolate-China/2018/AnhuiXCGQ-complete-genome_61292
AATCCTTTAAAAGGTTATTTAACCAAGTTTCTCGTGAAGAGGTAAAATAATACGTGTCATGCTGGGCCCTTTTATATTGA
>MK128995.1-African-swine-fever-virus-isolate-China/2018/AnhuiXCGQ-complete-genome_61320
TTCTCGTGAAGAGGTAAAATAATACGTGTCATGCTGGGCCCTTTTATATTGATTCCAGTGAAAGAAGATAGGGACATCCC
>MK128995.1-African-swine-fever-virus-isolate-China/2018/AnhuiXCGQ-complete-genome_61348
TCATGCTGGGCCCTTTTATATTGATTCCAGTGAAAGAAGATAGGGACATCCCCGCGAAAACGCTGTAGAATATTATACGT
>MK128995.1-African-swine-fever-virus-isolate-China/2018/AnhuiXCGQ-complete-genome_61376
AGTGAAAGAAGATAGGGACATCCCCGCGAAAACGCTGTAGAATATTATACGTTCGATTTCCTAGGTTTGCGTCCAAGCAT
>MK128995.1-African-swine-fever-virus-isolate-China/2018/AnhuiXCGQ-complete-genome_61404
AAAACGCTGTAGAATATTATACGTTCGATTTCCTAGGTTTGCGTCCAAGCATATAACATAATTTGCCGTTTCGAGCATCC
>MK128995.1-African-swine-fever-virus-isolate-China/2018/AnhuiXCGQ-complete-genome_61432
TTTCCTAGGTTTGCGTCCAAGCATATAACATAATTTGCCGTTTCGAGCATCCACATGAAAATGGCAAAAGAGGGAGCAAA
>MK128995.1-African-swine-fever-virus-isolate-China/2018/AnhuiXCGQ-complete-genome_61460
CATAATTTGCCGTTTCGAGCATCCACATGAAAATGGCAAAAGAGGGAGCAAAGTATTTGTGCAGGCCGCTATTGAATTGA
>MK128995.1-African-swine-fever-virus-isolate-China/2018/AnhuiXCGQ-complete-genome_61488
GAAAATGGCAAAAGAGGGAGCAAAGTATTTGTGCAGGCCGCTATTGAATTGATTAAAAATCGATTCTACCTCATCCAAAA
>MK128995.1-African-swine-fever-virus-isolate-China/2018/AnhuiXCGQ-complete-genome_61516
TTGTGCAGGCCGCTATTGAATTGATTAAAAATCGATTCTACCTCATCCAAAATAAGTAGGTCTACAGGCTCGGCTGTGGA
>MK128995.1-African-swine-fever-virus-isolate-China/2018/AnhuiXCGQ-complete-genome_61544
AAATCGATTCTACCTCATCCAAAATAAGTAGGTCTACAGGCTCGGCTGTGGAGGTTAGCCGGAAAAGTGATTCTACCTGA
>MK128995.1-African-swine-fever-virus-isolate-China/2018/AnhuiXCGQ-complete-genome_61572
TAGGTCTACAGGCTCGGCTGTGGAGGTTAGCCGGAAAAGTGATTCTACCTGAATGATGACTCTTTCGTAGCTGTCCAAAT
>MK128995.1-African-swine-fever-virus-isolate-China/2018/AnhuiXCGQ-complete-genome_61600
AGCCGGAAAAGTGATTCTACCTGAATGATGACTCTTTCGTAGCTGTCCAAATCTCCAGTTACTTCGCTGTACAATGTGAA
>MK128995.1-African-swine-fever-virus-isolate-China/2018/AnhuiXCGQ-complete-genome_61628
TGACTCTTTCGTAGCTGTCCAAATCTCCAGTTACTTCGCTGTACAATGTGAAATTCGGTAGCCGGGATTGTATATTTTTT
>MK128995.1-African-swine-fever-virus-isolate-China/2018/AnhuiXCGQ-complete-genome_61656
AGTTACTTCGCTGTACAATGTGAAATTCGGTAGCCGGGATTGTATATTTTTTGAGAAGATCTGTCGAAACGTCACAAACC
>MK128995.1-African-swine-fever-virus-isolate-China/2018/AnhuiXCGQ-complete-genome_61684
GGTAGCCGGGATTGTATATTTTTTGAGAAGATCTGTCGAAACGTCACAAACCGTATGGTTTGTTGTTTTGAAATAGAATT
>MK128995.1-African-swine-fever-virus-isolate-China/2018/AnhuiXCGQ-complete-genome_61712
AGATCTGTCGAAACGTCACAAACCGTATGGTTTGTTGTTTTGAAATAGAATTATTGCCGTAGTATTTTTGCAAATAGTTG
>MK128995.1-African-swine-fever-virus-isolate-China/2018/AnhuiXCGQ-complete-genome_61740
GGTTTGTTGTTTTGAAATAGAATTATTGCCGTAGTATTTTTGCAAATAGTTGCGCAGTTGGACGGTTTTACCTATTTTCA
>MK128995.1-African-swine-fever-virus-isolate-China/2018/AnhuiXCGQ-complete-genome_61768
CCGTAGTATTTTTGCAAATAGTTGCGCAGTTGGACGGTTTTACCTATTTTCATTTGAGCCTTTACAACAAGCGTAGGGAC
>MK128995.1-African-swine-fever-virus-isolate-China/2018/AnhuiXCGQ-complete-genome_61796
GTTGGACGGTTTTACCTATTTTCATTTGAGCCTTTACAACAAGCGTAGGGACTCGTTCATATTCTCGCATACTACTTTCA
>MK128995.1-African-swine-fever-virus-isolate-China/2018/AnhuiXCGQ-complete-genome_61824
AGCCTTTACAACAAGCGTAGGGACTCGTTCATATTCTCGCATACTACTTTCATCATAGATGTGTTTTTGAGTATCAGGCA
>MK128995.1-African-swine-fever-virus-isolate-China/2018/AnhuiXCGQ-complete-genome_61852
TCATATTCTCGCATACTACTTTCATCATAGATGTGTTTTTGAGTATCAGGCAGTTCTTCAAAGAGAATGGACTCATGAAC
>MK128995.1-African-swine-fever-virus-isolate-China/2018/AnhuiXCGQ-complete-genome_61880
AGATGTGTTTTTGAGTATCAGGCAGTTCTTCAAAGAGAATGGACTCATGAACCTCTATGCTCTTTGTCATCACTTGGTCC
>MK128995.1-African-swine-fever-virus-isolate-China/2018/AnhuiXCGQ-complete-genome_61908
TTCAAAGAGAATGGACTCATGAACCTCTATGCTCTTTGTCATCACTTGGTCCACATATGTTTCCACAAAATTATTTGTGC
>MK128995.1-African-swine-fever-virus-isolate-China/2018/AnhuiXCGQ-complete-genome_61936
ATGCTCTTTGTCATCACTTGGTCCACATATGTTTCCACAAAATTATTTGTGCCGGAAAGGCTGCCCATGAGAAGGCTATG
>MK128995.1-African-swine-fever-virus-isolate-China/2018/AnhuiXCGQ-complete-genome_61964
ATGTTTCCACAAAATTATTTGTGCCGGAAAGGCTGCCCATGAGAAGGCTATGTTTATTGTCATGGCGACAGTGTTGATAC
>MK128995.1-African-swine-fever-virus-isolate-China/2018/AnhuiXCGQ-complete-genome_61992
AAGGCTGCCCATGAGAAGGCTATGTTTATTGTCATGGCGACAGTGTTGATACACTTTGTTTCCCGTGACTCTTAAAATTA
>MK128995.1-African-swine-fever-virus-isolate-China/2018/AnhuiXCGQ-complete-genome_62020
TTGTCATGGCGACAGTGTTGATACACTTTGTTTCCCGTGACTCTTAAAATTAGGGTATTGTCCTTATCATGCATACGCTT
>MK128995.1-African-swine-fever-virus-isolate-China/2018/AnhuiXCGQ-complete-genome_62048
TGTTTCCCGTGACTCTTAAAATTAGGGTATTGTCCTTATCATGCATACGCTTACATATTTCGCAGTAACTTGGACTTGTA
>MK128995.1-African-swine-fever-virus-isolate-China/2018/AnhuiXCGQ-complete-genome_62076
ATTGTCCTTATCATGCATACGCTTACATATTTCGCAGTAACTTGGACTTGTACGTTTAAACAATACTAAATTTTTATGAA
>MK128995.1-African-swine-fever-virus-isolate-China/2018/AnhuiXCGQ-complete-genome_62104
ATTTCGCAGTAACTTGGACTTGTACGTTTAAACAATACTAAATTTTTATGAACACGGAGGAAGCAATGATTTTTACATAG
>MK128995.1-African-swine-fever-virus-isolate-China/2018/AnhuiXCGQ-complete-genome_62132
TAAACAATACTAAATTTTTATGAACACGGAGGAAGCAATGATTTTTACATAGTGTTCCTGCAAATTTTAATACCTCTTCA
>MK128995.1-African-swine-fever-virus-isolate-China/2018/AnhuiXCGQ-complete-genome_62160
GAGGAAGCAATGATTTTTACATAGTGTTCCTGCAAATTTTAATACCTCTTCAAGTTCACTTTGTTGGATAGTATCGCAGG
>MK128995.1-African-swine-fever-virus-isolate-China/2018/AnhuiXCGQ-complete-genome_62188
CCTGCAAATTTTAATACCTCTTCAAGTTCACTTTGTTGGATAGTATCGCAGGAACTCGGTGTTGTTTCTTTTACATTTGT
>MK128995.1-African-swine-fever-virus-isolate-China/2018/AnhuiXCGQ-complete-genome_62216
CACTTTGTTGGATAGTATCGCAGGAACTCGGTGTTGTTTCTTTTACATTTGTGAAGATACAAGGTAAACACGTCGTTTCA
>MK128995.1-African-swine-fever-virus-isolate-China/2018/AnhuiXCGQ-complete-genome_62244
CGGTGTTGTTTCTTTTACATTTGTGAAGATACAAGGTAAACACGTCGTTTCAAAGGGGGTTGCTATAAGGGTATCACTCT
>MK128995.1-African-swine-fever-virus-isolate-China/2018/AnhuiXCGQ-complete-genome_62272
ATACAAGGTAAACACGTCGTTTCAAAGGGGGTTGCTATAAGGGTATCACTCTTTTTCGTGGTTGTACTGGTCTCAAACAC
>MK128995.1-African-swine-fever-virus-isolate-China/2018/AnhuiXCGQ-complete-genome_62300
GGGTTGCTATAAGGGTATCACTCTTTTTCGTGGTTGTACTGGTCTCAAACACCTCTGCAAGCTCCTCATTAAACATTTTA
>MK128995.1-African-swine-fever-virus-isolate-China/2018/AnhuiXCGQ-complete-genome_62328
CGTGGTTGTACTGGTCTCAAACACCTCTGCAAGCTCCTCATTAAACATTTTAACACGCATGCTACCTTTTTTATGAGACC
>MK128995.1-African-swine-fever-virus-isolate-China/2018/AnhuiXCGQ-complete-genome_62356
GCAAGCTCCTCATTAAACATTTTAACACGCATGCTACCTTTTTTATGAGACCCTATGATGCGAAAATTTTGAATACTTTT
>MK128995.1-African-swine-fever-virus-isolate-China/2018/AnhuiXCGQ-complete-genome_62384
GCATGCTACCTTTTTTATGAGACCCTATGATGCGAAAATTTTGAATACTTTTGTTGACCTGGGGGTCAACAAAAGGATAA
>MK128995.1-African-swine-fever-virus-isolate-China/2018/AnhuiXCGQ-complete-genome_62412
GATGCGAAAATTTTGAATACTTTTGTTGACCTGGGGGTCAACAAAAGGATAAACGTGTTTGGGAAGATTTTCTAACACTT
>MK128995.1-African-swine-fever-virus-isolate-China/2018/AnhuiXCGQ-complete-genome_62440
ACCTGGGGGTCAACAAAAGGATAAACGTGTTTGGGAAGATTTTCTAACACTTTGGATGTAAAGACTTTGGCCTCATTATT
>MK128995.1-African-swine-fever-virus-isolate-China/2018/AnhuiXCGQ-complete-genome_62468
GTTTGGGAAGATTTTCTAACACTTTGGATGTAAAGACTTTGGCCTCATTATTGTTTAATACTGAGTATGTATAAAGTATG
>MK128995.1-African-swine-fever-virus-isolate-China/2018/AnhuiXCGQ-complete-genome_62496
TGTAAAGACTTTGGCCTCATTATTGTTTAATACTGAGTATGTATAAAGTATGATATGAAAGGAGTATTTAAGTTCTCGCT
>MK128995.1-African-swine-fever-virus-isolate-China/2018/AnhuiXCGQ-complete-genome_62524
AATACTGAGTATGTATAAAGTATGATATGAAAGGAGTATTTAAGTTCTCGCTTTTTATTTAATCCGATAGAATCTGTTAG
>MK128995.1-African-swine-fever-virus-isolate-China/2018/AnhuiXCGQ-complete-genome_62552
GAAAGGAGTATTTAAGTTCTCGCTTTTTATTTAATCCGATAGAATCTGTTAGCAAAATTTGTTCACGCGTTAGATTGATG
>MK128995.1-African-swine-fever-virus-isolate-China/2018/AnhuiXCGQ-complete-genome_62580
ATTTAATCCGATAGAATCTGTTAGCAAAATTTGTTCACGCGTTAGATTGATGTTATAAGGTAAAGAATATGTCTCGTAAA
>MK128995.1-African-swine-fever-virus-isolate-China/2018/AnhuiXCGQ-complete-genome_62608
ATTTGTTCACGCGTTAGATTGATGTTATAAGGTAAAGAATATGTCTCGTAAAATACATCCATGATGACGTTAATTATCAT
>MK128995.1-African-swine-fever-virus-isolate-China/2018/AnhuiXCGQ-complete-genome_62636
AAGGTAAAGAATATGTCTCGTAAAATACATCCATGATGACGTTAATTATCATGTCAAGGATGTCATAGACATTGTCTTCG
>MK128995.1-African-swine-fever-virus-isolate-China/2018/AnhuiXCGQ-complete-genome_62664
ATCCATGATGACGTTAATTATCATGTCAAGGATGTCATAGACATTGTCTTCGACATTATCATTGTCATCAACATTGTCAT
>MK128995.1-African-swine-fever-virus-isolate-China/2018/AnhuiXCGQ-complete-genome_62692
AGGATGTCATAGACATTGTCTTCGACATTATCATTGTCATCAACATTGTCATCAGAGTATGACTTATTTACCGGAAAGTC
>MK128995.1-African-swine-fever-virus-isolate-China/2018/AnhuiXCGQ-complete-genome_62720
TATCATTGTCATCAACATTGTCATCAGAGTATGACTTATTTACCGGAAAGTCGATGTCAAATTTTAAGCGCTGAGGCAAA
>MK128995.1-African-swine-fever-virus-isolate-China/2018/AnhuiXCGQ-complete-genome_62748
GTATGACTTATTTACCGGAAAGTCGATGTCAAATTTTAAGCGCTGAGGCAAAAACCCAAATACCACTTCGTGGAAACACT
>MK128995.1-African-swine-fever-virus-isolate-China/2018/AnhuiXCGQ-complete-genome_62776
TCAAATTTTAAGCGCTGAGGCAAAAACCCAAATACCACTTCGTGGAAACACTTCTGCTCAAAGGGCTGAGCCGCCTCCCA
>MK128995.1-African-swine-fever-virus-isolate-China/2018/AnhuiXCGQ-complete-genome_62804
CAAATACCACTTCGTGGAAACACTTCTGCTCAAAGGGCTGAGCCGCCTCCCACTCCCAAAAGTCATCACGACTTGAAAAA
>MK128995.1-African-swine-fever-virus-isolate-China/2018/AnhuiXCGQ-complete-genome_62832
CTCAAAGGGCTGAGCCGCCTCCCACTCCCAAAAGTCATCACGACTTGAAAAAACTCTAAAAAGATTATTATATTCATCTC
>MK128995.1-African-swine-fever-virus-isolate-China/2018/AnhuiXCGQ-complete-genome_62860
CAAAAGTCATCACGACTTGAAAAAACTCTAAAAAGATTATTATATTCATCTCGCACCACGAAGTGATTCTTTAAGGTTTC
>MK128995.1-African-swine-fever-virus-isolate-China/2018/AnhuiXCGQ-complete-genome_62888
TAAAAAGATTATTATATTCATCTCGCACCACGAAGTGATTCTTTAAGGTTTCGAGAGAATATTTATCCTCTACGGCTTCT
>MK128995.1-African-swine-fever-virus-isolate-China/2018/AnhuiXCGQ-complete-genome_62916
CACGAAGTGATTCTTTAAGGTTTCGAGAGAATATTTATCCTCTACGGCTTCTCCTTGGGAGTTACAGCGAAGAAACTTGA
>MK128995.1-African-swine-fever-virus-isolate-China/2018/AnhuiXCGQ-complete-genome_62944
GAATATTTATCCTCTACGGCTTCTCCTTGGGAGTTACAGCGAAGAAACTTGAATGTTTCTTGCATTTTGATATTTAAAAT
>MK128995.1-African-swine-fever-virus-isolate-China/2018/AnhuiXCGQ-complete-genome_62972
GGGAGTTACAGCGAAGAAACTTGAATGTTTCTTGCATTTTGATATTTAAAATTAAATCAATTATGATGCGGCCGCTAATG
>MK128995.1-African-swine-fever-virus-isolate-China/2018/AnhuiXCGQ-complete-genome_63000
TTCTTGCATTTTGATATTTAAAATTAAATCAATTATGATGCGGCCGCTAATGCGGCGGTTGACGCGGCCGCGCCGCTGAC
>MK128995.1-African-swine-fever-virus-isolate-China/2018/AnhuiXCGQ-complete-genome_63028
TCAATTATGATGCGGCCGCTAATGCGGCGGTTGACGCGGCCGCGCCGCTGACGCAGCCATCATACATAAAGCGGCATGGC
>MK128995.1-African-swine-fever-virus-isolate-China/2018/AnhuiXCGQ-complete-genome_63056
GGTTGACGCGGCCGCGCCGCTGACGCAGCCATCATACATAAAGCGGCATGGCCGTTTTATAACGACTAGTCGGCCGTTAT
>MK128995.1-African-swine-fever-virus-isolate-China/2018/AnhuiXCGQ-complete-genome_63084
CCATCATACATAAAGCGGCATGGCCGTTTTATAACGACTAGTCGGCCGTTATATGACGAACTATATAAAAATGAATTCTT
>MK128995.1-African-swine-fever-virus-isolate-China/2018/AnhuiXCGQ-complete-genome_63112
TTATAACGACTAGTCGGCCGTTATATGACGAACTATATAAAAATGAATTCTTTTAATTAGAGTTAAGTATTGTTGATTGT
>MK128995.1-African-swine-fever-virus-isolate-China/2018/AnhuiXCGQ-complete-genome_63140
CGAACTATATAAAAATGAATTCTTTTAATTAGAGTTAAGTATTGTTGATTGTATAATCCATCATGGTTGAGCCACGCGAA
>MK128995.1-African-swine-fever-virus-isolate-China/2018/AnhuiXCGQ-complete-genome_63168
TTAGAGTTAAGTATTGTTGATTGTATAATCCATCATGGTTGAGCCACGCGAACAGTTTTTTCAAGATCTGCTTTCAGCAG
>MK128995.1-African-swine-fever-virus-isolate-China/2018/AnhuiXCGQ-complete-genome_63196
TCCATCATGGTTGAGCCACGCGAACAGTTTTTTCAAGATCTGCTTTCAGCAGTGGATCAACAAATGGACACTGTAAAAAA
>MK128995.1-African-swine-fever-virus-isolate-China/2018/AnhuiXCGQ-complete-genome_63224
TTTTTCAAGATCTGCTTTCAGCAGTGGATCAACAAATGGACACTGTAAAAAATGACATAAAAGACATTATGAAAGAAAAA
>MK128995.1-African-swine-fever-virus-isolate-China/2018/AnhuiXCGQ-complete-genome_63252
TCAACAAATGGACACTGTAAAAAATGACATAAAAGACATTATGAAAGAAAAAACGTCTTTTATGGTATCATTCGAAAACT
>MK128995.1-African-swine-fever-virus-isolate-China/2018/AnhuiXCGQ-complete-genome_63280
ATAAAAGACATTATGAAAGAAAAAACGTCTTTTATGGTATCATTCGAAAACTTTATAGAACGTTACGATACCATGGAAAA
>MK128995.1-African-swine-fever-virus-isolate-China/2018/AnhuiXCGQ-complete-genome_63308
CTTTTATGGTATCATTCGAAAACTTTATAGAACGTTACGATACCATGGAAAAAAATATTCAAGACCTTCAGAATAAGTAC
>MK128995.1-African-swine-fever-virus-isolate-China/2018/AnhuiXCGQ-complete-genome_63336
AGAACGTTACGATACCATGGAAAAAAATATTCAAGACCTTCAGAATAAGTACGAAGAAATGGCGGCCAACCTTATGACCG
>MK128995.1-African-swine-fever-virus-isolate-China/2018/AnhuiXCGQ-complete-genome_63364
ATTCAAGACCTTCAGAATAAGTACGAAGAAATGGCGGCCAACCTTATGACCGTCATGACGGATACAAAAATTCAGCTTGG
>MK128995.1-African-swine-fever-virus-isolate-China/2018/AnhuiXCGQ-complete-genome_63392
AAATGGCGGCCAACCTTATGACCGTCATGACGGATACAAAAATTCAGCTTGGAGCCATTATCGCCCAACTTGAGATTCTA
>MK128995.1-African-swine-fever-virus-isolate-China/2018/AnhuiXCGQ-complete-genome_63420
GACGGATACAAAAATTCAGCTTGGAGCCATTATCGCCCAACTTGAGATTCTAATGATAAATGGCACTCCACTTCCGGCAA
>MK128995.1-African-swine-fever-virus-isolate-China/2018/AnhuiXCGQ-complete-genome_63448
ATTATCGCCCAACTTGAGATTCTAATGATAAATGGCACTCCACTTCCGGCAAAAAAGACAACAATTAAGGAGGCTATGCC
>MK128995.1-African-swine-fever-virus-isolate-China/2018/AnhuiXCGQ-complete-genome_63476
TAAATGGCACTCCACTTCCGGCAAAAAAGACAACAATTAAGGAGGCTATGCCCTTACCTTCATCAAACACGAATAATGAA
>MK128995.1-African-swine-fever-virus-isolate-China/2018/AnhuiXCGQ-complete-genome_63504
GACAACAATTAAGGAGGCTATGCCCTTACCTTCATCAAACACGAATAATGAACAAACGAGTCCTCCCGCCTCAGGCAAAA
>MK128995.1-African-swine-fever-virus-isolate-China/2018/AnhuiXCGQ-complete-genome_63532
CCTTCATCAAACACGAATAATGAACAAACGAGTCCTCCCGCCTCAGGCAAAACAAGTGAAACACCTAAAAAAAATCCCAC
>MK128995.1-African-swine-fever-virus-isolate-China/2018/AnhuiXCGQ-complete-genome_63560
CGAGTCCTCCCGCCTCAGGCAAAACAAGTGAAACACCTAAAAAAAATCCCACGAATGCGATGTTCTTCACGCGTAGCGAA
>MK128995.1-African-swine-fever-virus-isolate-China/2018/AnhuiXCGQ-complete-genome_63588
TGAAACACCTAAAAAAAATCCCACGAATGCGATGTTCTTCACGCGTAGCGAATGGGCATCCTCGAATACTTTTCGAGAAA
>MK128995.1-African-swine-fever-virus-isolate-China/2018/AnhuiXCGQ-complete-genome_63616
GCGATGTTCTTCACGCGTAGCGAATGGGCATCCTCGAATACTTTTCGAGAAAAGTTTTTAACACCAGAAATTCAAGCCAT
>MK128995.1-African-swine-fever-virus-isolate-China/2018/AnhuiXCGQ-complete-genome_63644
CATCCTCGAATACTTTTCGAGAAAAGTTTTTAACACCAGAAATTCAAGCCATATTGGATGAGCAGTTTGCAAACAAGACC
>MK128995.1-African-swine-fever-virus-isolate-China/2018/AnhuiXCGQ-complete-genome_63672
TTTAACACCAGAAATTCAAGCCATATTGGATGAGCAGTTTGCAAACAAGACCGGGATCGAAAGATTGCATGCCGAGGGTC
>MK128995.1-African-swine-fever-virus-isolate-China/2018/AnhuiXCGQ-complete-genome_63700
GATGAGCAGTTTGCAAACAAGACCGGGATCGAAAGATTGCATGCCGAGGGTCTTTACATGTGGAGAACCCAATTCTCTGA
>MK128995.1-African-swine-fever-virus-isolate-China/2018/AnhuiXCGQ-complete-genome_63728
TCGAAAGATTGCATGCCGAGGGTCTTTACATGTGGAGAACCCAATTCTCTGACGAACAGAAGAAAATGGTCAAAGAGATG
>MK128995.1-African-swine-fever-virus-isolate-China/2018/AnhuiXCGQ-complete-genome_63756
CATGTGGAGAACCCAATTCTCTGACGAACAGAAGAAAATGGTCAAAGAGATGATGAAGAAGTAATATTTTTGGTAAAAAT
>MK128995.1-African-swine-fever-virus-isolate-China/2018/AnhuiXCGQ-complete-genome_63784
CAGAAGAAAATGGTCAAAGAGATGATGAAGAAGTAATATTTTTGGTAAAAATATTTTTATCAAAATTTTTTTACCAAATA
>MK128995.1-African-swine-fever-virus-isolate-China/2018/AnhuiXCGQ-complete-genome_63812
AGAAGTAATATTTTTGGTAAAAATATTTTTATCAAAATTTTTTTACCAAATAATAAAAAATATTTTTTACTTTTTTTTCT
>MK128995.1-African-swine-fever-virus-isolate-China/2018/AnhuiXCGQ-complete-genome_63840
TTATCAAAATTTTTTTACCAAATAATAAAAAATATTTTTTACTTTTTTTTCTTCATAATATACATAGAATGCCTACAAAA
>MK128995.1-African-swine-fever-virus-isolate-China/2018/AnhuiXCGQ-complete-genome_63868
AAAATATTTTTTACTTTTTTTTCTTCATAATATACATAGAATGCCTACAAAAGCTGGCACAAAAAGTACCGCAAATAAAA
>MK128995.1-African-swine-fever-virus-isolate-China/2018/AnhuiXCGQ-complete-genome_63896
AATATACATAGAATGCCTACAAAAGCTGGCACAAAAAGTACCGCAAATAAAAAAACAACGAAGGGCTCCTCCAAATCTGG
>MK128995.1-African-swine-fever-virus-isolate-China/2018/AnhuiXCGQ-complete-genome_63924
GCACAAAAAGTACCGCAAATAAAAAAACAACGAAGGGCTCCTCCAAATCTGGTTCTTCCAGAGGCCACACCGGCAAAACC
>MK128995.1-African-swine-fever-virus-isolate-China/2018/AnhuiXCGQ-complete-genome_63952
AACGAAGGGCTCCTCCAAATCTGGTTCTTCCAGAGGCCACACCGGCAAAACCCATGCTTCTTCGTCCATGCATTCCGGGA
>MK128995.1-African-swine-fever-virus-isolate-China/2018/AnhuiXCGQ-complete-genome_63980
TCCAGAGGCCACACCGGCAAAACCCATGCTTCTTCGTCCATGCATTCCGGGATGCTCTATAAAGATATGGTAAATATTGC
>MK128995.1-African-swine-fever-virus-isolate-China/2018/AnhuiXCGQ-complete-genome_64008
CTTCTTCGTCCATGCATTCCGGGATGCTCTATAAAGATATGGTAAATATTGCTAGATCTAGAGGCATTCCGATTTACCAG
>MK128995.1-African-swine-fever-virus-isolate-China/2018/AnhuiXCGQ-complete-genome_64036
CTATAAAGATATGGTAAATATTGCTAGATCTAGAGGCATTCCGATTTACCAGAATGGATCGCGTCTTACTAAAAGTGAAT
>MK128995.1-African-swine-fever-virus-isolate-China/2018/AnhuiXCGQ-complete-genome_64064
TCTAGAGGCATTCCGATTTACCAGAATGGATCGCGTCTTACTAAAAGTGAATTGGAGAAAAAAATTAAACGGTCAAAATG
>MK128995.1-African-swine-fever-virus-isolate-China/2018/AnhuiXCGQ-complete-genome_64092
GATCGCGTCTTACTAAAAGTGAATTGGAGAAAAAAATTAAACGGTCAAAATGAATATAATCAGGAAACTTAAGCCTGGAA
>MK128995.1-African-swine-fever-virus-isolate-China/2018/AnhuiXCGQ-complete-genome_64120
GAAAAAAATTAAACGGTCAAAATGAATATAATCAGGAAACTTAAGCCTGGAACAATTAGCCTTGTGCTGGGACCCATGTT
>MK128995.1-African-swine-fever-virus-isolate-China/2018/AnhuiXCGQ-complete-genome_64148
TAATCAGGAAACTTAAGCCTGGAACAATTAGCCTTGTGCTGGGACCCATGTTTGCCGGCAAAACTACGTTTCTTATTCAT
>MK128995.1-African-swine-fever-virus-isolate-China/2018/AnhuiXCGQ-complete-genome_64176
TAGCCTTGTGCTGGGACCCATGTTTGCCGGCAAAACTACGTTTCTTATTCATTGCATTTACATGCTCGAACGTTTGGAAA
>MK128995.1-African-swine-fever-virus-isolate-China/2018/AnhuiXCGQ-complete-genome_64204
GGCAAAACTACGTTTCTTATTCATTGCATTTACATGCTCGAACGTTTGGAAAAAAAAGTAGTCTTCATAAAATCTACCAA
>MK128995.1-African-swine-fever-virus-isolate-China/2018/AnhuiXCGQ-complete-genome_64232
TTTACATGCTCGAACGTTTGGAAAAAAAAGTAGTCTTCATAAAATCTACCAAAAACACCCGAGACAAAACTATTAAAACA
>MK128995.1-African-swine-fever-virus-isolate-China/2018/AnhuiXCGQ-complete-genome_64260
AGTAGTCTTCATAAAATCTACCAAAAACACCCGAGACAAAACTATTAAAACACACTCCGGTATACAGCTACGACCCAAAC
>MK128995.1-African-swine-fever-virus-isolate-China/2018/AnhuiXCGQ-complete-genome_64288
ACCCGAGACAAAACTATTAAAACACACTCCGGTATACAGCTACGACCCAAACAATGTAAAATCATAGAAAGCACACAGTT
>MK128995.1-African-swine-fever-virus-isolate-China/2018/AnhuiXCGQ-complete-genome_64316
CCGGTATACAGCTACGACCCAAACAATGTAAAATCATAGAAAGCACACAGTTATCTGACGTGGGTTCTCTCACCGATATC
>MK128995.1-African-swine-fever-virus-isolate-China/2018/AnhuiXCGQ-complete-genome_64344
TAAAATCATAGAAAGCACACAGTTATCTGACGTGGGTTCTCTCACCGATATCCATGCAGTTGTCGTAGATGAAGCGCATT
>MK128995.1-African-swine-fever-virus-isolate-China/2018/AnhuiXCGQ-complete-genome_64372
GACGTGGGTTCTCTCACCGATATCCATGCAGTTGTCGTAGATGAAGCGCATTTTTTTGACGATTTAATCACATGCCGCAC
>MK128995.1-African-swine-fever-virus-isolate-China/2018/AnhuiXCGQ-complete-genome_64400
CAGTTGTCGTAGATGAAGCGCATTTTTTTGACGATTTAATCACATGCCGCACTTGGGCAGAGGAAGAAAAAATTATTATT
>MK128995.1-African-swine-fever-virus-isolate-China/2018/AnhuiXCGQ-complete-genome_64428
TGACGATTTAATCACATGCCGCACTTGGGCAGAGGAAGAAAAAATTATTATTCTTGCGGGACTCAATGCTTCCTTCGAGC
>MK128995.1-African-swine-fever-virus-isolate-China/2018/AnhuiXCGQ-complete-genome_64456
GCAGAGGAAGAAAAAATTATTATTCTTGCGGGACTCAATGCTTCCTTCGAGCAGAAAATGTTTCCGCCCATCGTTCGTAT
>MK128995.1-African-swine-fever-virus-isolate-China/2018/AnhuiXCGQ-complete-genome_64484
CGGGACTCAATGCTTCCTTCGAGCAGAAAATGTTTCCGCCCATCGTTCGTATTTTTCCTTACTGCAGCTGGGTTAAGTAT
>MK128995.1-African-swine-fever-virus-isolate-China/2018/AnhuiXCGQ-complete-genome_64512
AATGTTTCCGCCCATCGTTCGTATTTTTCCTTACTGCAGCTGGGTTAAGTATATTGGCCGCACCTGTATGAAATGTAACC
>MK128995.1-African-swine-fever-virus-isolate-China/2018/AnhuiXCGQ-complete-genome_64540
CCTTACTGCAGCTGGGTTAAGTATATTGGCCGCACCTGTATGAAATGTAACCAACATAATGCATGCTTTAATGTGCGTAA
>MK128995.1-African-swine-fever-virus-isolate-China/2018/AnhuiXCGQ-complete-genome_64568
GCCGCACCTGTATGAAATGTAACCAACATAATGCATGCTTTAATGTGCGTAAGAACGCAGACAAGACGCTTATCCTTGCG
>MK128995.1-African-swine-fever-virus-isolate-China/2018/AnhuiXCGQ-complete-genome_64596
TAATGCATGCTTTAATGTGCGTAAGAACGCAGACAAGACGCTTATCCTTGCGGGAGGAAGTGAACTGTACGTAACATGTT
>MK128995.1-African-swine-fever-virus-isolate-China/2018/AnhuiXCGQ-complete-genome_64624
GCAGACAAGACGCTTATCCTTGCGGGAGGAAGTGAACTGTACGTAACATGTTGTAACAACTGTCTAAAAAATACATTTAT
>MK128995.1-African-swine-fever-virus-isolate-China/2018/AnhuiXCGQ-complete-genome_64652
GAAGTGAACTGTACGTAACATGTTGTAACAACTGTCTAAAAAATACATTTATTAAGCAGTTGCAACCTATTAAATATTAA
>MK128995.1-African-swine-fever-virus-isolate-China/2018/AnhuiXCGQ-complete-genome_64680
CAACTGTCTAAAAAATACATTTATTAAGCAGTTGCAACCTATTAAATATTAAAAATCTTATACAATAATGGATCATTATC
>MK128995.1-African-swine-fever-virus-isolate-China/2018/AnhuiXCGQ-complete-genome_64708
CAGTTGCAACCTATTAAATATTAAAAATCTTATACAATAATGGATCATTATCTTAAAAAATTACAAGATATTTATACGAA
>MK128995.1-African-swine-fever-virus-isolate-China/2018/AnhuiXCGQ-complete-genome_64736
CTTATACAATAATGGATCATTATCTTAAAAAATTACAAGATATTTATACGAAGCTCGAGGGTCATCCCTTTCTTTTTAGC
>MK128995.1-African-swine-fever-virus-isolate-China/2018/AnhuiXCGQ-complete-genome_64764
AAAATTACAAGATATTTATACGAAGCTCGAGGGTCATCCCTTTCTTTTTAGCCCGTCGAAAACCAATGAAAAAGAGTTTA
>MK128995.1-African-swine-fever-virus-isolate-China/2018/AnhuiXCGQ-complete-genome_64792
GAGGGTCATCCCTTTCTTTTTAGCCCGTCGAAAACCAATGAAAAAGAGTTTATTACTCTGCTAAACCAGGCCTTGGCCTC
>MK128995.1-African-swine-fever-virus-isolate-China/2018/AnhuiXCGQ-complete-genome_64820
CGAAAACCAATGAAAAAGAGTTTATTACTCTGCTAAACCAGGCCTTGGCCTCAACGCAGCTTTACCGCAGCATACAACAG
>MK128995.1-African-swine-fever-virus-isolate-China/2018/AnhuiXCGQ-complete-genome_64848
TCTGCTAAACCAGGCCTTGGCCTCAACGCAGCTTTACCGCAGCATACAACAGCTGTTTTTAACGATGTATAAGCTAGATC
>MK128995.1-African-swine-fever-virus-isolate-China/2018/AnhuiXCGQ-complete-genome_64876
CAGCTTTACCGCAGCATACAACAGCTGTTTTTAACGATGTATAAGCTAGATCCCATTGGGTTTATTAACTATATTAAAAC
>MK128995.1-African-swine-fever-virus-isolate-China/2018/AnhuiXCGQ-complete-genome_64904
TTTTAACGATGTATAAGCTAGATCCCATTGGGTTTATTAACTATATTAAAACGAGTAAACAAGAGTATTTATGCCTGTTA
>MK128995.1-African-swine-fever-virus-isolate-China/2018/AnhuiXCGQ-complete-genome_64932
TGGGTTTATTAACTATATTAAAACGAGTAAACAAGAGTATTTATGCCTGTTAATTAATCCTAAACTCGTTACTAAGTTTT
>MK128995.1-African-swine-fever-virus-isolate-China/2018/AnhuiXCGQ-complete-genome_64960
AAACAAGAGTATTTATGCCTGTTAATTAATCCTAAACTCGTTACTAAGTTTTTAAAAATAACGAGCTTTAAAATTTACAT
>MK128995.1-African-swine-fever-virus-isolate-China/2018/AnhuiXCGQ-complete-genome_64988
ATCCTAAACTCGTTACTAAGTTTTTAAAAATAACGAGCTTTAAAATTTACATTAATTTCAGGCTGAAAACTTTTTATATA
>MK128995.1-African-swine-fever-virus-isolate-China/2018/AnhuiXCGQ-complete-genome_65016
AATAACGAGCTTTAAAATTTACATTAATTTCAGGCTGAAAACTTTTTATATAAGTCCTAATAAGTATAATAATTTTTACA
>MK128995.1-African-swine-fever-virus-isolate-China/2018/AnhuiXCGQ-complete-genome_65044
TTCAGGCTGAAAACTTTTTATATAAGTCCTAATAAGTATAATAATTTTTACACCGCTCCCTCTGAAGAAAAGACTAACCA
>MK128995.1-African-swine-fever-virus-isolate-China/2018/AnhuiXCGQ-complete-genome_65072
CTAATAAGTATAATAATTTTTACACCGCTCCCTCTGAAGAAAAGACTAACCATCTTCTAAAAGAAGAAAAAACTTGGGCA
>MK128995.1-African-swine-fever-virus-isolate-China/2018/AnhuiXCGQ-complete-genome_65100
TCCCTCTGAAGAAAAGACTAACCATCTTCTAAAAGAAGAAAAAACTTGGGCAAAGATTGTTGAAGAAGGAGGAGAAGAAT
>MK128995.1-African-swine-fever-virus-isolate-China/2018/AnhuiXCGQ-complete-genome_65128
CTAAAAGAAGAAAAAACTTGGGCAAAGATTGTTGAAGAAGGAGGAGAAGAATCCTAAGTCGCTTACATTTTTTTTTGCTA
>MK128995.1-African-swine-fever-virus-isolate-China/2018/AnhuiXCGQ-complete-genome_65156
TTGTTGAAGAAGGAGGAGAAGAATCCTAAGTCGCTTACATTTTTTTTTGCTATTTTTATAGAATGTACACGCATGTTGAT
>MK128995.1-African-swine-fever-virus-isolate-China/2018/AnhuiXCGQ-complete-genome_65184
AGTCGCTTACATTTTTTTTTGCTATTTTTATAGAATGTACACGCATGTTGATGTTGTCGGAATAGCTGAAGCCTCAGCGG
>MK128995.1-African-swine-fever-virus-isolate-China/2018/AnhuiXCGQ-complete-genome_65212
TATAGAATGTACACGCATGTTGATGTTGTCGGAATAGCTGAAGCCTCAGCGGCCCTCTACGTGCAAAAAGATAGGGATCG
>MK128995.1-African-swine-fever-virus-isolate-China/2018/AnhuiXCGQ-complete-genome_65240
TCGGAATAGCTGAAGCCTCAGCGGCCCTCTACGTGCAAAAAGATAGGGATCGCTACTTAGACGTGCTAACAACCATTGAA
>MK128995.1-African-swine-fever-virus-isolate-China/2018/AnhuiXCGQ-complete-genome_65268
CTACGTGCAAAAAGATAGGGATCGCTACTTAGACGTGCTAACAACCATTGAAAACTTTATTTACCAACACAAATGCATCA
>MK128995.1-African-swine-fever-virus-isolate-China/2018/AnhuiXCGQ-complete-genome_65296
TTAGACGTGCTAACAACCATTGAAAACTTTATTTACCAACACAAATGCATCATAACAGGGGAAAGCGCCCACCTACTCTT
>MK128995.1-African-swine-fever-virus-isolate-China/2018/AnhuiXCGQ-complete-genome_65324
TTATTTACCAACACAAATGCATCATAACAGGGGAAAGCGCCCACCTACTCTTTTTAAAAAAAAATATTTATCTTTACGAA
>MK128995.1-African-swine-fever-virus-isolate-China/2018/AnhuiXCGQ-complete-genome_65352
AGGGGAAAGCGCCCACCTACTCTTTTTAAAAAAAAATATTTATCTTTACGAATTTTACTCCAACAATGTGGCGGAGCACA
>MK128995.1-African-swine-fever-virus-isolate-China/2018/AnhuiXCGQ-complete-genome_65380
AAAAAAAATATTTATCTTTACGAATTTTACTCCAACAATGTGGCGGAGCACAGCAAGGCTTTGGCGACCCTGCTTTATAA
>MK128995.1-African-swine-fever-virus-isolate-China/2018/AnhuiXCGQ-complete-genome_65408
ACTCCAACAATGTGGCGGAGCACAGCAAGGCTTTGGCGACCCTGCTTTATAAACTTGATCCGGAATACCTCACTCGTTAC
>MK128995.1-African-swine-fever-virus-isolate-China/2018/AnhuiXCGQ-complete-genome_65436
GGCTTTGGCGACCCTGCTTTATAAACTTGATCCGGAATACCTCACTCGTTACACAGTACTCATTACCAAAATTCCCAACC
>MK128995.1-African-swine-fever-virus-isolate-China/2018/AnhuiXCGQ-complete-genome_65464
GATCCGGAATACCTCACTCGTTACACAGTACTCATTACCAAAATTCCCAACCATTGGTATGTGATTAACGTAGATCAGCG
>MK128995.1-African-swine-fever-virus-isolate-China/2018/AnhuiXCGQ-complete-genome_65492
TACTCATTACCAAAATTCCCAACCATTGGTATGTGATTAACGTAGATCAGCGAGAATTTGTGCGCCTATATGCCATCCCG
>MK128995.1-African-swine-fever-virus-isolate-China/2018/AnhuiXCGQ-complete-genome_65520
GTATGTGATTAACGTAGATCAGCGAGAATTTGTGCGCCTATATGCCATCCCGGCAGTTAAACAACACTTACCGATTCCCA
>MK128995.1-African-swine-fever-virus-isolate-China/2018/AnhuiXCGQ-complete-genome_65548
TTTGTGCGCCTATATGCCATCCCGGCAGTTAAACAACACTTACCGATTCCCATTTTACCCTTCTATTGCACCAGCGCACT
>MK128995.1-African-swine-fever-virus-isolate-China/2018/AnhuiXCGQ-complete-genome_65576
TTAAACAACACTTACCGATTCCCATTTTACCCTTCTATTGCACCAGCGCACTCACCCAGCAAGAATTGTTTTGTTTAGGA
>MK128995.1-African-swine-fever-virus-isolate-China/2018/AnhuiXCGQ-complete-genome_65604
ACCCTTCTATTGCACCAGCGCACTCACCCAGCAAGAATTGTTTTGTTTAGGACCTGAACTGCAGTTAATACAAATATATT
>MK128995.1-African-swine-fever-virus-isolate-China/2018/AnhuiXCGQ-complete-genome_65632
CAGCAAGAATTGTTTTGTTTAGGACCTGAACTGCAGTTAATACAAATATATTCCAAGCTCTGTAACCCCAACTTTGTCGA
>MK128995.1-African-swine-fever-virus-isolate-China/2018/AnhuiXCGQ-complete-genome_65660
AACTGCAGTTAATACAAATATATTCCAAGCTCTGTAACCCCAACTTTGTCGAGGAATGGCCTACGTTGCTCGACTACGAA
>MK128995.1-African-swine-fever-virus-isolate-China/2018/AnhuiXCGQ-complete-genome_65688
GCTCTGTAACCCCAACTTTGTCGAGGAATGGCCTACGTTGCTCGACTACGAAAAAAGCATGCGGATGTTATTTTTAGAAC
>MK128995.1-African-swine-fever-virus-isolate-China/2018/AnhuiXCGQ-complete-genome_65716
TGGCCTACGTTGCTCGACTACGAAAAAAGCATGCGGATGTTATTTTTAGAACAGTTTCCGCAAAGATTGGAAATGACGGG
>MK128995.1-African-swine-fever-virus-isolate-China/2018/AnhuiXCGQ-complete-genome_65744
GCATGCGGATGTTATTTTTAGAACAGTTTCCGCAAAGATTGGAAATGACGGGCGGGAAGAAGGAGGAGAAGGAAAAGCAT
>MK128995.1-African-swine-fever-virus-isolate-China/2018/AnhuiXCGQ-complete-genome_65772
TCCGCAAAGATTGGAAATGACGGGCGGGAAGAAGGAGGAGAAGGAAAAGCATGAAAGTATCATTAAAAAAATAATACTAG
>MK128995.1-African-swine-fever-virus-isolate-China/2018/AnhuiXCGQ-complete-genome_65800
AAGAAGGAGGAGAAGGAAAAGCATGAAAGTATCATTAAAAAAATAATACTAGAAATGGTCTCTACCCGTCAGCGAATCGT
>MK128995.1-African-swine-fever-virus-isolate-China/2018/AnhuiXCGQ-complete-genome_65828
GTATCATTAAAAAAATAATACTAGAAATGGTCTCTACCCGTCAGCGAATCGTTGTTGGGGGTTACATACAAAAAAACCTG
>MK128995.1-African-swine-fever-virus-isolate-China/2018/AnhuiXCGQ-complete-genome_65856
GGTCTCTACCCGTCAGCGAATCGTTGTTGGGGGTTACATACAAAAAAACCTGTACAACCATGTACTCAAGAATAGAAATC
>MK128995.1-African-swine-fever-virus-isolate-China/2018/AnhuiXCGQ-complete-genome_65884
GGGGGTTACATACAAAAAAACCTGTACAACCATGTACTCAAGAATAGAAATCGTTTACAGCTTATTACGAGCTTAAATAT
>MK128995.1-African-swine-fever-virus-isolate-China/2018/AnhuiXCGQ-complete-genome_65912
ACCATGTACTCAAGAATAGAAATCGTTTACAGCTTATTACGAGCTTAAATATTTATGAAGAAAAAGATATCATCCAGCAA
>MK128995.1-African-swine-fever-virus-isolate-China/2018/AnhuiXCGQ-complete-genome_65940
ACAGCTTATTACGAGCTTAAATATTTATGAAGAAAAAGATATCATCCAGCAATTTTGTGATTCAAATGGACTGAAGATCA
>MK128995.1-African-swine-fever-virus-isolate-China/2018/AnhuiXCGQ-complete-genome_65968
GAAGAAAAAGATATCATCCAGCAATTTTGTGATTCAAATGGACTGAAGATCAAAATACGTATCAACAATCCGCTCTTGCC
>MK128995.1-African-swine-fever-virus-isolate-China/2018/AnhuiXCGQ-complete-genome_65996
GTGATTCAAATGGACTGAAGATCAAAATACGTATCAACAATCCGCTCTTGCCTACAAATCCGGAATTACGGCGTTTGACT
>MK128995.1-African-swine-fever-virus-isolate-China/2018/AnhuiXCGQ-complete-genome_66024
ACGTATCAACAATCCGCTCTTGCCTACAAATCCGGAATTACGGCGTTTGACTATTTATTTTAATCATAATAATGATGATG
>MK128995.1-African-swine-fever-virus-isolate-China/2018/AnhuiXCGQ-complete-genome_66052
AATCCGGAATTACGGCGTTTGACTATTTATTTTAATCATAATAATGATGATGATCAGTCATATCTAATAGTAGATATGTA
>MK128995.1-African-swine-fever-virus-isolate-China/2018/AnhuiXCGQ-complete-genome_66080
ATTTTAATCATAATAATGATGATGATCAGTCATATCTAATAGTAGATATGTACAACACGGGAAGCTATGAGCTAGTGCCT
>MK128995.1-African-swine-fever-virus-isolate-China/2018/AnhuiXCGQ-complete-genome_66108
GTCATATCTAATAGTAGATATGTACAACACGGGAAGCTATGAGCTAGTGCCTACAAATCAGATAAACACGCTTGATGGCA
>MK128995.1-African-swine-fever-virus-isolate-China/2018/AnhuiXCGQ-complete-genome_66136
ACGGGAAGCTATGAGCTAGTGCCTACAAATCAGATAAACACGCTTGATGGCAGCTTTTTAATAGGAACACCCTTCGTGCA
>MK128995.1-African-swine-fever-virus-isolate-China/2018/AnhuiXCGQ-complete-genome_66164
ATCAGATAAACACGCTTGATGGCAGCTTTTTAATAGGAACACCCTTCGTGCAAGCGCGATTTTTGTTGGTAGAGATCTGG
[truncated: 745,390 more chars]
