# Supplementary material for: Emergence of Microvariants of African Swine Fever Virus Genotype II in the Asia–Pacific
Source: Transbound Emerg Dis. 2025 Jun 20;2025:9990044. doi: 10.1155/tbed/9990044 (PMC12204745; doi:10.1155/tbed/9990044)
Supplement: Supporting Information 3 — Microsoft Excel document containing a list of all mutations across the whole genomes of all African swine fever virus genomes sequenced. [file 9990044.f3.xlsx]

## Sheet: All_SNPS_table_ASFV_whole_genom
name	pos	Country	Study	SNPtype	refbase	changedbase	unique_mutation	Type		Deletions	Insertion	Substitution		# results of counts saved as values						Deletions	Insertion	Substitution
19-02791-01_rd9	1	Viet nam	This study	Multi country	g	-	1	Deletion
19-02791-05_revised_360	1	Viet nam	This study	Multi country	g	-	1
19-02791-07_revised360	1	Viet nam	This study	Multi country	g	-	1
19-02791-13_revised360	1	Viet nam	This study	Multi country	g	-	1
19-02791-23_revised360	1	Viet nam	This study	Multi country	g	-	1	Deletion
19-02791-01_rd9	2	Viet nam	This study	Multi country	g	-	2	Deletion
19-02791-05_revised_360	2	Viet nam	This study	Multi country	g	-	2
19-02791-07_revised360	2	Viet nam	This study	Multi country	g	-	2
19-02791-13_revised360	2	Viet nam	This study	Multi country	g	-	2
19-02791-23_revised360	2	Viet nam	This study	Multi country	g	-	2
19-02791-01_rd9	3	Viet nam	This study	Widespread	a	-	3	Deletion
19-02791-05_revised_360	3	Viet nam	This study	Widespread	a	-	3
19-02791-07_revised360	3	Viet nam	This study	Widespread	a	-	3
19-02791-13_revised360	3	Viet nam	This study	Widespread	a	-	3
19-02791-23_revised360	3	Viet nam	This study	Widespread	a	-	3
19-02791-01_rd9	4	Viet nam	This study	Widespread	c	-	4	Deletion
19-02791-05_revised_360	4	Viet nam	This study	Widespread	c	-	4
19-02791-07_revised360	4	Viet nam	This study	Widespread	c	-	4
19-02791-13_revised360	4	Viet nam	This study	Widespread	c	-	4
19-02791-23_revised360	4	Viet nam	This study	Widespread	c	-	4
1902-79-2101ABCDE_S4_L001_consensus_rd1	4	Viet nam	This study	Widespread	c	-	4
20-01657-0010-01_S11_L001	4	PNG	This study	Widespread	c	-	4
23-01115-01_S1_L001	4	PNG	This study	Widespread	c	-	4
23-01116-01_S2_L001	4	PNG	This study	Widespread	c	-	4
19-02791-01_rd9	5	Viet nam	This study	Widespread	c	-	5	Deletion
19-02791-05_revised_360	5	Viet nam	This study	Widespread	c	-	5
19-02791-07_revised360	5	Viet nam	This study	Widespread	c	-	5
19-02791-13_revised360	5	Viet nam	This study	Widespread	c	-	5
19-02791-23_revised360	5	Viet nam	This study	Widespread	c	-	5
23-01116-01_S2_L001	5	PNG	This study	Widespread	c	-	5
19-02791-01_rd9	6	Viet nam	This study	Multi country	c	-	6	Deletion
19-02791-05_revised_360	6	Viet nam	This study	Multi country	c	-	6
19-02791-07_revised360	6	Viet nam	This study	Multi country	c	-	6
19-02791-13_revised360	6	Viet nam	This study	Multi country	c	-	6
19-02791-23_revised360	6	Viet nam	This study	Multi country	c	-	6
19-02791-01_rd9	7	Viet nam	This study	Multi country	c	-	7	Deletion
19-02791-05_revised_360	7	Viet nam	This study	Multi country	c	-	7
19-02791-07_revised360	7	Viet nam	This study	Multi country	c	-	7
19-02791-13_revised360	7	Viet nam	This study	Multi country	c	-	7
19-02791-23_revised360	7	Viet nam	This study	Multi country	c	-	7
19-02791-01_rd9	8	Viet nam	This study	Multi country	c	-	8	Deletion
19-02791-05_revised_360	8	Viet nam	This study	Multi country	c	-	8
19-02791-07_revised360	8	Viet nam	This study	Multi country	c	-	8
19-02791-13_revised360	8	Viet nam	This study	Multi country	c	-	8
19-02791-23_revised360	8	Viet nam	This study	Multi country	c	-	8
19-02791-01_rd9	9	Viet nam	This study	Multi country	c	-	9	Deletion
19-02791-05_revised_360	9	Viet nam	This study	Multi country	c	-	9
19-02791-07_revised360	9	Viet nam	This study	Multi country	c	-	9
19-02791-13_revised360	9	Viet nam	This study	Multi country	c	-	9
19-02791-23_revised360	9	Viet nam	This study	Multi country	c	-	9			331	22	170								331	22	170
19-02791-01_rd9	10	Viet nam	This study	Multi country	c	-	10	Deletion
19-02791-05_revised_360	10	Viet nam	This study	Multi country	c	-	10
19-02791-07_revised360	10	Viet nam	This study	Multi country	c	-	10
19-02791-13_revised360	10	Viet nam	This study	Multi country	c	-	10
19-02791-23_revised360	10	Viet nam	This study	Multi country	c	-	10
19-02791-01_rd9	11	Viet nam	This study	Multi country	c	-	11	Deletion
19-02791-05_revised_360	11	Viet nam	This study	Multi country	c	-	11
19-02791-07_revised360	11	Viet nam	This study	Multi country	c	-	11
19-02791-13_revised360	11	Viet nam	This study	Multi country	c	-	11
19-02791-23_revised360	11	Viet nam	This study	Multi country	c	-	11
19-02791-01_rd9	12	Viet nam	This study	Multi country	c	-	12	Deletion
19-02791-05_revised_360	12	Viet nam	This study	Multi country	c	-	12
19-02791-07_revised360	12	Viet nam	This study	Multi country	c	-	12
19-02791-13_revised360	12	Viet nam	This study	Multi country	c	-	12
19-02791-23_revised360	12	Viet nam	This study	Multi country	c	-	12
19-02791-01_rd9	13	Viet nam	This study	Multi country	a	-	13	Deletion
19-02791-05_revised_360	13	Viet nam	This study	Multi country	a	-	13
19-02791-07_revised360	13	Viet nam	This study	Multi country	a	-	13
19-02791-13_revised360	13	Viet nam	This study	Multi country	a	-	13
19-02791-23_revised360	13	Viet nam	This study	Multi country	a	-	13
19-02791-01_rd9	14	Viet nam	This study	Multi country	t	-	14	Deletion
19-02791-05_revised_360	14	Viet nam	This study	Multi country	t	-	14
19-02791-07_revised360	14	Viet nam	This study	Multi country	t	-	14
19-02791-13_revised360	14	Viet nam	This study	Multi country	t	-	14
19-02791-23_revised360	14	Viet nam	This study	Multi country	t	-	14
19-02791-01_rd9	15	Viet nam	This study	Multi country	g	-	15	Deletion
19-02791-05_revised_360	15	Viet nam	This study	Multi country	g	-	15
19-02791-07_revised360	15	Viet nam	This study	Multi country	g	-	15
19-02791-13_revised360	15	Viet nam	This study	Multi country	g	-	15
19-02791-23_revised360	15	Viet nam	This study	Multi country	g	-	15
19-02791-01_rd9	16	Viet nam	This study	Multi country	t	-	16	Deletion
19-02791-05_revised_360	16	Viet nam	This study	Multi country	t	-	16
19-02791-07_revised360	16	Viet nam	This study	Multi country	t	-	16
19-02791-13_revised360	16	Viet nam	This study	Multi country	t	-	16
19-02791-23_revised360	16	Viet nam	This study	Multi country	t	-	16
19-02791-01_rd9	17	Viet nam	This study	Multi country	t	-	17	Deletion
19-02791-05_revised_360	17	Viet nam	This study	Multi country	t	-	17
19-02791-07_revised360	17	Viet nam	This study	Multi country	t	-	17
19-02791-13_revised360	17	Viet nam	This study	Multi country	t	-	17
19-02791-23_revised360	17	Viet nam	This study	Multi country	t	-	17
19-02791-01_rd9	18	Viet nam	This study	Multi country	t	-	18	Deletion
19-02791-05_revised_360	18	Viet nam	This study	Multi country	t	-	18
19-02791-07_revised360	18	Viet nam	This study	Multi country	t	-	18
19-02791-13_revised360	18	Viet nam	This study	Multi country	t	-	18
19-02791-23_revised360	18	Viet nam	This study	Multi country	t	-	18
19-02791-01_rd9	19	Viet nam	This study	Multi country	t	-	19	Deletion
19-02791-05_revised_360	19	Viet nam	This study	Multi country	t	-	19
19-02791-07_revised360	19	Viet nam	This study	Multi country	t	-	19
19-02791-13_revised360	19	Viet nam	This study	Multi country	t	-	19
19-02791-23_revised360	19	Viet nam	This study	Multi country	t	-	19
19-02791-01_rd9	20	Viet nam	This study	Multi country	a	-	20	Deletion
19-02791-05_revised_360	20	Viet nam	This study	Multi country	a	-	20
19-02791-07_revised360	20	Viet nam	This study	Multi country	a	-	20
19-02791-13_revised360	20	Viet nam	This study	Multi country	a	-	20
19-02791-23_revised360	20	Viet nam	This study	Multi country	a	-	20
19-02791-01_rd9	21	Viet nam	This study	Multi country	t	-	21	Deletion
19-02791-05_revised_360	21	Viet nam	This study	Multi country	t	-	21
19-02791-07_revised360	21	Viet nam	This study	Multi country	t	-	21
19-02791-13_revised360	21	Viet nam	This study	Multi country	t	-	21
19-02791-23_revised360	21	Viet nam	This study	Multi country	t	-	21
19-02791-01_rd9	22	Viet nam	This study	Multi country	a	-	22	Deletion
19-02791-05_revised_360	22	Viet nam	This study	Multi country	a	-	22
19-02791-07_revised360	22	Viet nam	This study	Multi country	a	-	22
19-02791-13_revised360	22	Viet nam	This study	Multi country	a	-	22
19-02791-23_revised360	22	Viet nam	This study	Multi country	a	-	22
19-02791-01_rd9	23	Viet nam	This study	Multi country	c	-	23	Deletion
19-02791-05_revised_360	23	Viet nam	This study	Multi country	c	-	23
19-02791-07_revised360	23	Viet nam	This study	Multi country	c	-	23
19-02791-13_revised360	23	Viet nam	This study	Multi country	c	-	23
19-02791-23_revised360	23	Viet nam	This study	Multi country	c	-	23
19-02791-01_rd9	24	Viet nam	This study	Multi country	a	-	24	Deletion
19-02791-05_revised_360	24	Viet nam	This study	Multi country	a	-	24
19-02791-07_revised360	24	Viet nam	This study	Multi country	a	-	24
19-02791-13_revised360	24	Viet nam	This study	Multi country	a	-	24
19-02791-23_revised360	24	Viet nam	This study	Multi country	a	-	24
19-02791-01_rd9	25	Viet nam	This study	Multi country	a	-	25	Deletion
19-02791-05_revised_360	25	Viet nam	This study	Multi country	a	-	25
19-02791-07_revised360	25	Viet nam	This study	Multi country	a	-	25
19-02791-13_revised360	25	Viet nam	This study	Multi country	a	-	25
19-02791-23_revised360	25	Viet nam	This study	Multi country	a	-	25
19-02791-01_rd9	26	Viet nam	This study	Multi country	a	-	26	Deletion
19-02791-05_revised_360	26	Viet nam	This study	Multi country	a	-	26
19-02791-07_revised360	26	Viet nam	This study	Multi country	a	-	26
19-02791-13_revised360	26	Viet nam	This study	Multi country	a	-	26
19-02791-23_revised360	26	Viet nam	This study	Multi country	a	-	26
19-02791-01_rd9	27	Viet nam	This study	Multi country	a	-	27	Deletion
19-02791-05_revised_360	27	Viet nam	This study	Multi country	a	-	27
19-02791-07_revised360	27	Viet nam	This study	Multi country	a	-	27
19-02791-13_revised360	27	Viet nam	This study	Multi country	a	-	27
19-02791-23_revised360	27	Viet nam	This study	Multi country	a	-	27
19-02791-01_rd9	28	Viet nam	This study	Multi country	a	-	28	Deletion
19-02791-05_revised_360	28	Viet nam	This study	Multi country	a	-	28
19-02791-07_revised360	28	Viet nam	This study	Multi country	a	-	28
19-02791-13_revised360	28	Viet nam	This study	Multi country	a	-	28
19-02791-23_revised360	28	Viet nam	This study	Multi country	a	-	28
19-02791-01_rd9	29	Viet nam	This study	Multi country	t	-	29	Deletion
19-02791-05_revised_360	29	Viet nam	This study	Multi country	t	-	29
19-02791-07_revised360	29	Viet nam	This study	Multi country	t	-	29
19-02791-13_revised360	29	Viet nam	This study	Multi country	t	-	29
19-02791-23_revised360	29	Viet nam	This study	Multi country	t	-	29
19-02791-01_rd9	30	Viet nam	This study	Multi country	c	-	30	Deletion
19-02791-05_revised_360	30	Viet nam	This study	Multi country	c	-	30
19-02791-07_revised360	30	Viet nam	This study	Multi country	c	-	30
19-02791-13_revised360	30	Viet nam	This study	Multi country	c	-	30
19-02791-23_revised360	30	Viet nam	This study	Multi country	c	-	30
19-02791-01_rd9	31	Viet nam	This study	Multi country	a	-	31	Deletion
19-02791-05_revised_360	31	Viet nam	This study	Multi country	a	-	31
19-02791-07_revised360	31	Viet nam	This study	Multi country	a	-	31
19-02791-13_revised360	31	Viet nam	This study	Multi country	a	-	31
19-02791-23_revised360	31	Viet nam	This study	Multi country	a	-	31
19-02791-01_rd9	32	Viet nam	This study	Multi country	t	-	32	Deletion
19-02791-05_revised_360	32	Viet nam	This study	Multi country	t	-	32
19-02791-07_revised360	32	Viet nam	This study	Multi country	t	-	32
19-02791-13_revised360	32	Viet nam	This study	Multi country	t	-	32
19-02791-23_revised360	32	Viet nam	This study	Multi country	t	-	32
19-02791-01_rd9	33	Viet nam	This study	Multi country	a	-	33	Deletion
19-02791-05_revised_360	33	Viet nam	This study	Multi country	a	-	33
19-02791-07_revised360	33	Viet nam	This study	Multi country	a	-	33
19-02791-13_revised360	33	Viet nam	This study	Multi country	a	-	33
19-02791-23_revised360	33	Viet nam	This study	Multi country	a	-	33
19-02791-01_rd9	34	Viet nam	This study	Multi country	t	-	34	Deletion
19-02791-05_revised_360	34	Viet nam	This study	Multi country	t	-	34
19-02791-07_revised360	34	Viet nam	This study	Multi country	t	-	34
19-02791-13_revised360	34	Viet nam	This study	Multi country	t	-	34
19-02791-23_revised360	34	Viet nam	This study	Multi country	t	-	34
19-02791-01_rd9	35	Viet nam	This study	Multi country	a	-	35	Deletion
19-02791-05_revised_360	35	Viet nam	This study	Multi country	a	-	35
19-02791-07_revised360	35	Viet nam	This study	Multi country	a	-	35
19-02791-13_revised360	35	Viet nam	This study	Multi country	a	-	35
19-02791-23_revised360	35	Viet nam	This study	Multi country	a	-	35
19-02791-01_rd9	36	Viet nam	This study	Multi country	a	-	36	Deletion
19-02791-05_revised_360	36	Viet nam	This study	Multi country	a	-	36
19-02791-07_revised360	36	Viet nam	This study	Multi country	a	-	36
19-02791-13_revised360	36	Viet nam	This study	Multi country	a	-	36
19-02791-23_revised360	36	Viet nam	This study	Multi country	a	-	36
19-02791-01_rd9	37	Viet nam	This study	Multi country	t	-	37	Deletion
19-02791-05_revised_360	37	Viet nam	This study	Multi country	t	-	37
19-02791-07_revised360	37	Viet nam	This study	Multi country	t	-	37
19-02791-13_revised360	37	Viet nam	This study	Multi country	t	-	37
19-02791-23_revised360	37	Viet nam	This study	Multi country	t	-	37
19-02791-01_rd9	38	Viet nam	This study	Multi country	a	-	38	Deletion
19-02791-05_revised_360	38	Viet nam	This study	Multi country	a	-	38
19-02791-07_revised360	38	Viet nam	This study	Multi country	a	-	38
19-02791-13_revised360	38	Viet nam	This study	Multi country	a	-	38
19-02791-23_revised360	38	Viet nam	This study	Multi country	a	-	38
19-02791-01_rd9	39	Viet nam	This study	Multi country	a	-	39	Deletion
19-02791-05_revised_360	39	Viet nam	This study	Multi country	a	-	39
19-02791-07_revised360	39	Viet nam	This study	Multi country	a	-	39
19-02791-13_revised360	39	Viet nam	This study	Multi country	a	-	39
19-02791-23_revised360	39	Viet nam	This study	Multi country	a	-	39
19-02791-01_rd9	40	Viet nam	This study	Multi country	a	-	40	Deletion
19-02791-05_revised_360	40	Viet nam	This study	Multi country	a	-	40
19-02791-07_revised360	40	Viet nam	This study	Multi country	a	-	40
19-02791-13_revised360	40	Viet nam	This study	Multi country	a	-	40
19-02791-23_revised360	40	Viet nam	This study	Multi country	a	-	40
19-02791-01_rd9	41	Viet nam	This study	Multi country	g	-	41	Deletion
19-02791-05_revised_360	41	Viet nam	This study	Multi country	g	-	41
19-02791-07_revised360	41	Viet nam	This study	Multi country	g	-	41
19-02791-13_revised360	41	Viet nam	This study	Multi country	g	-	41
19-02791-23_revised360	41	Viet nam	This study	Multi country	g	-	41
19-02791-01_rd9	42	Viet nam	This study	Multi country	t	-	42	Deletion
19-02791-05_revised_360	42	Viet nam	This study	Multi country	t	-	42
19-02791-07_revised360	42	Viet nam	This study	Multi country	t	-	42
19-02791-13_revised360	42	Viet nam	This study	Multi country	t	-	42
19-02791-23_revised360	42	Viet nam	This study	Multi country	t	-	42
19-02791-01_rd9	43	Viet nam	This study	Multi country	g	-	43	Deletion
19-02791-05_revised_360	43	Viet nam	This study	Multi country	g	-	43
19-02791-07_revised360	43	Viet nam	This study	Multi country	g	-	43
19-02791-13_revised360	43	Viet nam	This study	Multi country	g	-	43
19-02791-23_revised360	43	Viet nam	This study	Multi country	g	-	43
19-02791-01_rd9	44	Viet nam	This study	Multi country	g	-	44	Deletion
19-02791-05_revised_360	44	Viet nam	This study	Multi country	g	-	44
19-02791-07_revised360	44	Viet nam	This study	Multi country	g	-	44
19-02791-13_revised360	44	Viet nam	This study	Multi country	g	-	44
19-02791-23_revised360	44	Viet nam	This study	Multi country	g	-	44
19-02791-01_rd9	45	Viet nam	This study	Multi country	c	-	45	Deletion
19-02791-05_revised_360	45	Viet nam	This study	Multi country	c	-	45
19-02791-07_revised360	45	Viet nam	This study	Multi country	c	-	45
19-02791-13_revised360	45	Viet nam	This study	Multi country	c	-	45
19-02791-23_revised360	45	Viet nam	This study	Multi country	c	-	45
19-02791-01_rd9	46	Viet nam	This study	Multi country	g	-	46	Deletion
19-02791-05_revised_360	46	Viet nam	This study	Multi country	g	-	46
19-02791-07_revised360	46	Viet nam	This study	Multi country	g	-	46
19-02791-13_revised360	46	Viet nam	This study	Multi country	g	-	46
19-02791-23_revised360	46	Viet nam	This study	Multi country	g	-	46
19-02791-01_rd9	47	Viet nam	This study	Multi country	a	-	47	Deletion
19-02791-05_revised_360	47	Viet nam	This study	Multi country	a	-	47
19-02791-07_revised360	47	Viet nam	This study	Multi country	a	-	47
19-02791-13_revised360	47	Viet nam	This study	Multi country	a	-	47
19-02791-23_revised360	47	Viet nam	This study	Multi country	a	-	47
19-02791-01_rd9	48	Viet nam	This study	Multi country	c	-	48	Deletion
19-02791-05_revised_360	48	Viet nam	This study	Multi country	c	-	48
19-02791-07_revised360	48	Viet nam	This study	Multi country	c	-	48
19-02791-13_revised360	48	Viet nam	This study	Multi country	c	-	48
19-02791-23_revised360	48	Viet nam	This study	Multi country	c	-	48
19-02791-01_rd9	49	Viet nam	This study	Multi country	a	-	49	Deletion
19-02791-05_revised_360	49	Viet nam	This study	Multi country	a	-	49
19-02791-07_revised360	49	Viet nam	This study	Multi country	a	-	49
19-02791-13_revised360	49	Viet nam	This study	Multi country	a	-	49
19-02791-23_revised360	49	Viet nam	This study	Multi country	a	-	49
19-02791-01_rd9	50	Viet nam	This study	Multi country	a	-	50	Deletion
19-02791-05_revised_360	50	Viet nam	This study	Multi country	a	-	50
19-02791-07_revised360	50	Viet nam	This study	Multi country	a	-	50
19-02791-13_revised360	50	Viet nam	This study	Multi country	a	-	50
19-02791-23_revised360	50	Viet nam	This study	Multi country	a	-	50
19-02791-01_rd9	51	Viet nam	This study	Multi country	t	-	51	Deletion
19-02791-05_revised_360	51	Viet nam	This study	Multi country	t	-	51
19-02791-07_revised360	51	Viet nam	This study	Multi country	t	-	51
19-02791-13_revised360	51	Viet nam	This study	Multi country	t	-	51
19-02791-23_revised360	51	Viet nam	This study	Multi country	t	-	51
19-02791-01_rd9	52	Viet nam	This study	Multi country	c	-	52	Deletion
19-02791-05_revised_360	52	Viet nam	This study	Multi country	c	-	52
19-02791-07_revised360	52	Viet nam	This study	Multi country	c	-	52
19-02791-13_revised360	52	Viet nam	This study	Multi country	c	-	52
19-02791-23_revised360	52	Viet nam	This study	Multi country	c	-	52
19-02791-01_rd9	53	Viet nam	This study	Multi country	a	-	53	Deletion
19-02791-05_revised_360	53	Viet nam	This study	Multi country	a	-	53
19-02791-07_revised360	53	Viet nam	This study	Multi country	a	-	53
19-02791-13_revised360	53	Viet nam	This study	Multi country	a	-	53
19-02791-23_revised360	53	Viet nam	This study	Multi country	a	-	53
19-02791-01_rd9	54	Viet nam	This study	Multi country	a	-	54	Deletion
19-02791-05_revised_360	54	Viet nam	This study	Multi country	a	-	54
19-02791-07_revised360	54	Viet nam	This study	Multi country	a	-	54
19-02791-13_revised360	54	Viet nam	This study	Multi country	a	-	54
19-02791-23_revised360	54	Viet nam	This study	Multi country	a	-	54
19-02791-01_rd9	55	Viet nam	This study	Multi country	c	-	55	Deletion
19-02791-05_revised_360	55	Viet nam	This study	Multi country	c	-	55
19-02791-07_revised360	55	Viet nam	This study	Multi country	c	-	55
19-02791-13_revised360	55	Viet nam	This study	Multi country	c	-	55
19-02791-23_revised360	55	Viet nam	This study	Multi country	c	-	55
19-02791-01_rd9	56	Viet nam	This study	Multi country	a	-	56	Deletion
19-02791-05_revised_360	56	Viet nam	This study	Multi country	a	-	56
19-02791-07_revised360	56	Viet nam	This study	Multi country	a	-	56
19-02791-13_revised360	56	Viet nam	This study	Multi country	a	-	56
19-02791-23_revised360	56	Viet nam	This study	Multi country	a	-	56
19-02791-01_rd9	57	Viet nam	This study	Multi country	t	-	57	Deletion
19-02791-05_revised_360	57	Viet nam	This study	Multi country	t	-	57
19-02791-07_revised360	57	Viet nam	This study	Multi country	t	-	57
19-02791-13_revised360	57	Viet nam	This study	Multi country	t	-	57
19-02791-23_revised360	57	Viet nam	This study	Multi country	t	-	57
19-02791-01_rd9	58	Viet nam	This study	Multi country	a	-	58	Deletion
19-02791-05_revised_360	58	Viet nam	This study	Multi country	a	-	58
19-02791-07_revised360	58	Viet nam	This study	Multi country	a	-	58
19-02791-13_revised360	58	Viet nam	This study	Multi country	a	-	58
19-02791-23_revised360	58	Viet nam	This study	Multi country	a	-	58
19-02791-01_rd9	59	Viet nam	This study	Multi country	t	-	59	Deletion
19-02791-05_revised_360	59	Viet nam	This study	Multi country	t	-	59
19-02791-07_revised360	59	Viet nam	This study	Multi country	t	-	59
19-02791-13_revised360	59	Viet nam	This study	Multi country	t	-	59
19-02791-23_revised360	59	Viet nam	This study	Multi country	t	-	59
19-02791-01_rd9	60	Viet nam	This study	Multi country	t	-	60	Deletion
19-02791-05_revised_360	60	Viet nam	This study	Multi country	t	-	60
19-02791-07_revised360	60	Viet nam	This study	Multi country	t	-	60
19-02791-13_revised360	60	Viet nam	This study	Multi country	t	-	60
19-02791-23_revised360	60	Viet nam	This study	Multi country	t	-	60
19-02791-01_rd9	61	Viet nam	This study	Multi country	a	-	61	Deletion
19-02791-05_revised_360	61	Viet nam	This study	Multi country	a	-	61
19-02791-07_revised360	61	Viet nam	This study	Multi country	a	-	61
19-02791-13_revised360	61	Viet nam	This study	Multi country	a	-	61
19-02791-23_revised360	61	Viet nam	This study	Multi country	a	-	61
19-02791-01_rd9	62	Viet nam	This study	Multi country	a	-	62	Deletion
19-02791-05_revised_360	62	Viet nam	This study	Multi country	a	-	62
19-02791-07_revised360	62	Viet nam	This study	Multi country	a	-	62
19-02791-13_revised360	62	Viet nam	This study	Multi country	a	-	62
19-02791-23_revised360	62	Viet nam	This study	Multi country	a	-	62
19-02791-01_rd9	63	Viet nam	This study	Multi country	t	-	63	Deletion
19-02791-05_revised_360	63	Viet nam	This study	Multi country	t	-	63
19-02791-07_revised360	63	Viet nam	This study	Multi country	t	-	63
19-02791-13_revised360	63	Viet nam	This study	Multi country	t	-	63
19-02791-23_revised360	63	Viet nam	This study	Multi country	t	-	63
19-02791-01_rd9	64	Viet nam	This study	Multi country	c	-	64	Deletion
19-02791-05_revised_360	64	Viet nam	This study	Multi country	c	-	64
19-02791-07_revised360	64	Viet nam	This study	Multi country	c	-	64
19-02791-13_revised360	64	Viet nam	This study	Multi country	c	-	64
19-02791-23_revised360	64	Viet nam	This study	Multi country	c	-	64
19-02791-01_rd9	65	Viet nam	This study	Multi country	a	-	65	Deletion
19-02791-05_revised_360	65	Viet nam	This study	Multi country	a	-	65
19-02791-07_revised360	65	Viet nam	This study	Multi country	a	-	65
19-02791-13_revised360	65	Viet nam	This study	Multi country	a	-	65
19-02791-23_revised360	65	Viet nam	This study	Multi country	a	-	65
19-02791-01_rd9	66	Viet nam	This study	Multi country	a	-	66	Deletion
19-02791-05_revised_360	66	Viet nam	This study	Multi country	a	-	66
19-02791-07_revised360	66	Viet nam	This study	Multi country	a	-	66
19-02791-13_revised360	66	Viet nam	This study	Multi country	a	-	66
19-02791-23_revised360	66	Viet nam	This study	Multi country	a	-	66
19-02791-01_rd9	67	Viet nam	This study	Multi country	c	-	67	Deletion
19-02791-05_revised_360	67	Viet nam	This study	Multi country	c	-	67
19-02791-07_revised360	67	Viet nam	This study	Multi country	c	-	67
19-02791-13_revised360	67	Viet nam	This study	Multi country	c	-	67
19-02791-23_revised360	67	Viet nam	This study	Multi country	c	-	67
19-02791-01_rd9	68	Viet nam	This study	Multi country	c	-	68	Deletion
19-02791-05_revised_360	68	Viet nam	This study	Multi country	c	-	68
19-02791-07_revised360	68	Viet nam	This study	Multi country	c	-	68
19-02791-13_revised360	68	Viet nam	This study	Multi country	c	-	68
19-02791-23_revised360	68	Viet nam	This study	Multi country	c	-	68
19-02791-01_rd9	69	Viet nam	This study	Multi country	a	-	69	Deletion
19-02791-05_revised_360	69	Viet nam	This study	Multi country	a	-	69
19-02791-07_revised360	69	Viet nam	This study	Multi country	a	-	69
19-02791-13_revised360	69	Viet nam	This study	Multi country	a	-	69
19-02791-23_revised360	69	Viet nam	This study	Multi country	a	-	69
19-02791-01_rd9	70	Viet nam	This study	Multi country	c	-	70	Deletion
19-02791-05_revised_360	70	Viet nam	This study	Multi country	c	-	70
19-02791-07_revised360	70	Viet nam	This study	Multi country	c	-	70
19-02791-13_revised360	70	Viet nam	This study	Multi country	c	-	70
19-02791-23_revised360	70	Viet nam	This study	Multi country	c	-	70
19-02791-01_rd9	71	Viet nam	This study	Multi country	a	-	71	Deletion
19-02791-05_revised_360	71	Viet nam	This study	Multi country	a	-	71
19-02791-07_revised360	71	Viet nam	This study	Multi country	a	-	71
19-02791-13_revised360	71	Viet nam	This study	Multi country	a	-	71
19-02791-23_revised360	71	Viet nam	This study	Multi country	a	-	71
19-02791-01_rd9	72	Viet nam	This study	Multi country	g	-	72	Deletion
19-02791-05_revised_360	72	Viet nam	This study	Multi country	g	-	72
19-02791-07_revised360	72	Viet nam	This study	Multi country	g	-	72
19-02791-13_revised360	72	Viet nam	This study	Multi country	g	-	72
19-02791-23_revised360	72	Viet nam	This study	Multi country	g	-	72
19-02791-01_rd9	73	Viet nam	This study	Multi country	c	-	73	Deletion
19-02791-05_revised_360	73	Viet nam	This study	Multi country	c	-	73
19-02791-07_revised360	73	Viet nam	This study	Multi country	c	-	73
19-02791-13_revised360	73	Viet nam	This study	Multi country	c	-	73
19-02791-23_revised360	73	Viet nam	This study	Multi country	c	-	73
19-02791-01_rd9	74	Viet nam	This study	Multi country	a	-	74	Deletion
19-02791-05_revised_360	74	Viet nam	This study	Multi country	a	-	74
19-02791-07_revised360	74	Viet nam	This study	Multi country	a	-	74
19-02791-13_revised360	74	Viet nam	This study	Multi country	a	-	74
19-02791-23_revised360	74	Viet nam	This study	Multi country	a	-	74
19-02791-01_rd9	75	Viet nam	This study	Multi country	t	-	75	Deletion
19-02791-05_revised_360	75	Viet nam	This study	Multi country	t	-	75
19-02791-07_revised360	75	Viet nam	This study	Multi country	t	-	75
19-02791-13_revised360	75	Viet nam	This study	Multi country	t	-	75
19-02791-23_revised360	75	Viet nam	This study	Multi country	t	-	75
19-02791-01_rd9	76	Viet nam	This study	Multi country	t	-	76	Deletion
19-02791-05_revised_360	76	Viet nam	This study	Multi country	t	-	76
19-02791-07_revised360	76	Viet nam	This study	Multi country	t	-	76
19-02791-13_revised360	76	Viet nam	This study	Multi country	t	-	76
19-02791-23_revised360	76	Viet nam	This study	Multi country	t	-	76
19-02791-01_rd9	77	Viet nam	This study	Multi country	t	-	77	Deletion
19-02791-05_revised_360	77	Viet nam	This study	Multi country	t	-	77
19-02791-07_revised360	77	Viet nam	This study	Multi country	t	-	77
19-02791-13_revised360	77	Viet nam	This study	Multi country	t	-	77
19-02791-23_revised360	77	Viet nam	This study	Multi country	t	-	77
19-02791-01_rd9	78	Viet nam	This study	Multi country	t	-	78	Deletion
19-02791-05_revised_360	78	Viet nam	This study	Multi country	t	-	78
19-02791-07_revised360	78	Viet nam	This study	Multi country	t	-	78
19-02791-13_revised360	78	Viet nam	This study	Multi country	t	-	78
19-02791-23_revised360	78	Viet nam	This study	Multi country	t	-	78
19-02791-01_rd9	79	Viet nam	This study	Multi country	a	-	79	Deletion
19-02791-05_revised_360	79	Viet nam	This study	Multi country	a	-	79
19-02791-07_revised360	79	Viet nam	This study	Multi country	a	-	79
19-02791-13_revised360	79	Viet nam	This study	Multi country	a	-	79
19-02791-23_revised360	79	Viet nam	This study	Multi country	a	-	79
19-02791-01_rd9	80	Viet nam	This study	Multi country	t	-	80	Deletion
19-02791-05_revised_360	80	Viet nam	This study	Multi country	t	-	80
19-02791-07_revised360	80	Viet nam	This study	Multi country	t	-	80
19-02791-13_revised360	80	Viet nam	This study	Multi country	t	-	80
19-02791-23_revised360	80	Viet nam	This study	Multi country	t	-	80
19-02791-01_rd9	81	Viet nam	This study	Multi country	g	-	81	Deletion
19-02791-05_revised_360	81	Viet nam	This study	Multi country	g	-	81
19-02791-07_revised360	81	Viet nam	This study	Multi country	g	-	81
19-02791-13_revised360	81	Viet nam	This study	Multi country	g	-	81
19-02791-23_revised360	81	Viet nam	This study	Multi country	g	-	81
19-02791-01_rd9	82	Viet nam	This study	Multi country	a	-	82	Deletion
19-02791-05_revised_360	82	Viet nam	This study	Multi country	a	-	82
19-02791-07_revised360	82	Viet nam	This study	Multi country	a	-	82
19-02791-13_revised360	82	Viet nam	This study	Multi country	a	-	82
19-02791-23_revised360	82	Viet nam	This study	Multi country	a	-	82
19-02791-01_rd9	83	Viet nam	This study	Multi country	t	-	83	Deletion
19-02791-05_revised_360	83	Viet nam	This study	Multi country	t	-	83
19-02791-07_revised360	83	Viet nam	This study	Multi country	t	-	83
19-02791-13_revised360	83	Viet nam	This study	Multi country	t	-	83
19-02791-23_revised360	83	Viet nam	This study	Multi country	t	-	83
19-02791-01_rd9	84	Viet nam	This study	Multi country	g	-	84	Deletion
19-02791-05_revised_360	84	Viet nam	This study	Multi country	g	-	84
19-02791-07_revised360	84	Viet nam	This study	Multi country	g	-	84
19-02791-13_revised360	84	Viet nam	This study	Multi country	g	-	84
19-02791-23_revised360	84	Viet nam	This study	Multi country	g	-	84
19-02791-01_rd9	85	Viet nam	This study	Multi country	t	-	85	Deletion
19-02791-05_revised_360	85	Viet nam	This study	Multi country	t	-	85
19-02791-07_revised360	85	Viet nam	This study	Multi country	t	-	85
19-02791-13_revised360	85	Viet nam	This study	Multi country	t	-	85
19-02791-23_revised360	85	Viet nam	This study	Multi country	t	-	85
19-02791-01_rd9	86	Viet nam	This study	Multi country	g	-	86	Deletion
19-02791-05_revised_360	86	Viet nam	This study	Multi country	g	-	86
19-02791-07_revised360	86	Viet nam	This study	Multi country	g	-	86
19-02791-13_revised360	86	Viet nam	This study	Multi country	g	-	86
19-02791-23_revised360	86	Viet nam	This study	Multi country	g	-	86
19-02791-01_rd9	89	Viet nam	This study	Multi country	a	g	87	Substitution
19-02791-05_revised_360	89	Viet nam	This study	Multi country	a	g	87
19-02791-07_revised360	89	Viet nam	This study	Multi country	a	g	87
19-02791-13_revised360	89	Viet nam	This study	Multi country	a	g	87
19-02791-23_revised360	89	Viet nam	This study	Multi country	a	g	87
19-02791-01_rd9	90	Viet nam	This study	Multi country	a	g	88	Substitution
19-02791-05_revised_360	90	Viet nam	This study	Multi country	a	g	88
19-02791-07_revised360	90	Viet nam	This study	Multi country	a	g	88
19-02791-13_revised360	90	Viet nam	This study	Multi country	a	g	88
19-02791-23_revised360	90	Viet nam	This study	Multi country	a	g	88
19-02791-01_rd9	97	Viet nam	This study	Multi country	t	c	89	Substitution
19-02791-05_revised_360	97	Viet nam	This study	Multi country	t	c	89
19-02791-07_revised360	97	Viet nam	This study	Multi country	t	c	89
19-02791-13_revised360	97	Viet nam	This study	Multi country	t	c	89
19-02791-23_revised360	97	Viet nam	This study	Multi country	t	c	89
19-02791-01_rd9	98	Viet nam	This study	Multi country	a	-	90	Deletion
19-02791-05_revised_360	98	Viet nam	This study	Multi country	a	-	90
19-02791-07_revised360	98	Viet nam	This study	Multi country	a	-	90
19-02791-13_revised360	98	Viet nam	This study	Multi country	a	-	90
19-02791-23_revised360	98	Viet nam	This study	Multi country	a	-	90
19-02791-01_rd9	99	Viet nam	This study	Multi country	t	-	91	Deletion
19-02791-05_revised_360	99	Viet nam	This study	Multi country	t	-	91
19-02791-07_revised360	99	Viet nam	This study	Multi country	t	-	91
19-02791-13_revised360	99	Viet nam	This study	Multi country	t	-	91
19-02791-23_revised360	99	Viet nam	This study	Multi country	t	-	91
19-02791-01_rd9	100	Viet nam	This study	Multi country	a	-	92	Deletion
19-02791-05_revised_360	100	Viet nam	This study	Multi country	a	-	92
19-02791-07_revised360	100	Viet nam	This study	Multi country	a	-	92
19-02791-13_revised360	100	Viet nam	This study	Multi country	a	-	92
19-02791-23_revised360	100	Viet nam	This study	Multi country	a	-	92
19-02791-01_rd9	101	Viet nam	This study	Multi country	c	-	93	Deletion
19-02791-05_revised_360	101	Viet nam	This study	Multi country	c	-	93
19-02791-07_revised360	101	Viet nam	This study	Multi country	c	-	93
19-02791-13_revised360	101	Viet nam	This study	Multi country	c	-	93
19-02791-23_revised360	101	Viet nam	This study	Multi country	c	-	93
19-02791-01_rd9	102	Viet nam	This study	Multi country	c	-	94	Deletion
19-02791-05_revised_360	102	Viet nam	This study	Multi country	c	-	94
19-02791-07_revised360	102	Viet nam	This study	Multi country	c	-	94
19-02791-13_revised360	102	Viet nam	This study	Multi country	c	-	94
19-02791-23_revised360	102	Viet nam	This study	Multi country	c	-	94
19-02791-01_rd9	103	Viet nam	This study	Multi country	a	-	95	Deletion
19-02791-05_revised_360	103	Viet nam	This study	Multi country	a	-	95
19-02791-07_revised360	103	Viet nam	This study	Multi country	a	-	95
19-02791-13_revised360	103	Viet nam	This study	Multi country	a	-	95
19-02791-23_revised360	103	Viet nam	This study	Multi country	a	-	95
19-02791-01_rd9	104	Viet nam	This study	Multi country	t	-	96	Deletion
19-02791-05_revised_360	104	Viet nam	This study	Multi country	t	-	96
19-02791-07_revised360	104	Viet nam	This study	Multi country	t	-	96
19-02791-13_revised360	104	Viet nam	This study	Multi country	t	-	96
19-02791-23_revised360	104	Viet nam	This study	Multi country	t	-	96
19-02791-01_rd9	105	Viet nam	This study	Multi country	a	-	97	Deletion
19-02791-05_revised_360	105	Viet nam	This study	Multi country	a	-	97
19-02791-07_revised360	105	Viet nam	This study	Multi country	a	-	97
19-02791-13_revised360	105	Viet nam	This study	Multi country	a	-	97
19-02791-23_revised360	105	Viet nam	This study	Multi country	a	-	97
19-02791-01_rd9	106	Viet nam	This study	Multi country	t	-	98	Deletion
19-02791-05_revised_360	106	Viet nam	This study	Multi country	t	-	98
19-02791-07_revised360	106	Viet nam	This study	Multi country	t	-	98
19-02791-13_revised360	106	Viet nam	This study	Multi country	t	-	98
19-02791-23_revised360	106	Viet nam	This study	Multi country	t	-	98
19-02791-01_rd9	107	Viet nam	This study	Multi country	t	-	99	Deletion
19-02791-05_revised_360	107	Viet nam	This study	Multi country	t	-	99
19-02791-07_revised360	107	Viet nam	This study	Multi country	t	-	99
19-02791-13_revised360	107	Viet nam	This study	Multi country	t	-	99
19-02791-23_revised360	107	Viet nam	This study	Multi country	t	-	99
19-02791-01_rd9	108	Viet nam	This study	Multi country	a	-	100	Deletion
19-02791-05_revised_360	108	Viet nam	This study	Multi country	a	-	100
19-02791-07_revised360	108	Viet nam	This study	Multi country	a	-	100
19-02791-13_revised360	108	Viet nam	This study	Multi country	a	-	100
19-02791-23_revised360	108	Viet nam	This study	Multi country	a	-	100
19-02791-01_rd9	109	Viet nam	This study	Multi country	a	-	101	Deletion
19-02791-05_revised_360	109	Viet nam	This study	Multi country	a	-	101
19-02791-07_revised360	109	Viet nam	This study	Multi country	a	-	101
19-02791-13_revised360	109	Viet nam	This study	Multi country	a	-	101
19-02791-23_revised360	109	Viet nam	This study	Multi country	a	-	101
19-02791-01_rd9	110	Viet nam	This study	Multi country	t	-	102	Deletion
19-02791-05_revised_360	110	Viet nam	This study	Multi country	t	-	102
19-02791-07_revised360	110	Viet nam	This study	Multi country	t	-	102
19-02791-13_revised360	110	Viet nam	This study	Multi country	t	-	102
19-02791-23_revised360	110	Viet nam	This study	Multi country	t	-	102
19-02791-01_rd9	111	Viet nam	This study	Multi country	c	-	103	Deletion
19-02791-05_revised_360	111	Viet nam	This study	Multi country	c	-	103
19-02791-07_revised360	111	Viet nam	This study	Multi country	c	-	103
19-02791-13_revised360	111	Viet nam	This study	Multi country	c	-	103
19-02791-23_revised360	111	Viet nam	This study	Multi country	c	-	103
19-02791-01_rd9	112	Viet nam	This study	Multi country	a	-	104	Deletion
19-02791-05_revised_360	112	Viet nam	This study	Multi country	a	-	104
19-02791-07_revised360	112	Viet nam	This study	Multi country	a	-	104
19-02791-13_revised360	112	Viet nam	This study	Multi country	a	-	104
19-02791-23_revised360	112	Viet nam	This study	Multi country	a	-	104
19-02791-01_rd9	113	Viet nam	This study	Multi country	a	-	105	Deletion
19-02791-05_revised_360	113	Viet nam	This study	Multi country	a	-	105
19-02791-07_revised360	113	Viet nam	This study	Multi country	a	-	105
19-02791-13_revised360	113	Viet nam	This study	Multi country	a	-	105
19-02791-23_revised360	113	Viet nam	This study	Multi country	a	-	105
19-02791-01_rd9	114	Viet nam	This study	Multi country	c	-	106	Deletion
19-02791-05_revised_360	114	Viet nam	This study	Multi country	c	-	106
19-02791-07_revised360	114	Viet nam	This study	Multi country	c	-	106
19-02791-13_revised360	114	Viet nam	This study	Multi country	c	-	106
19-02791-23_revised360	114	Viet nam	This study	Multi country	c	-	106
19-02791-01_rd9	115	Viet nam	This study	Multi country	c	-	107	Deletion
19-02791-05_revised_360	115	Viet nam	This study	Multi country	c	-	107
19-02791-07_revised360	115	Viet nam	This study	Multi country	c	-	107
19-02791-13_revised360	115	Viet nam	This study	Multi country	c	-	107
19-02791-23_revised360	115	Viet nam	This study	Multi country	c	-	107
19-02791-01_rd9	116	Viet nam	This study	Multi country	a	-	108	Deletion
19-02791-05_revised_360	116	Viet nam	This study	Multi country	a	-	108
19-02791-07_revised360	116	Viet nam	This study	Multi country	a	-	108
19-02791-13_revised360	116	Viet nam	This study	Multi country	a	-	108
19-02791-23_revised360	116	Viet nam	This study	Multi country	a	-	108
19-02791-01_rd9	117	Viet nam	This study	Multi country	c	-	109	Deletion
19-02791-05_revised_360	117	Viet nam	This study	Multi country	c	-	109
19-02791-07_revised360	117	Viet nam	This study	Multi country	c	-	109
19-02791-13_revised360	117	Viet nam	This study	Multi country	c	-	109
19-02791-23_revised360	117	Viet nam	This study	Multi country	c	-	109
19-02791-01_rd9	118	Viet nam	This study	Multi country	a	-	110	Deletion
19-02791-05_revised_360	118	Viet nam	This study	Multi country	a	-	110
19-02791-07_revised360	118	Viet nam	This study	Multi country	a	-	110
19-02791-13_revised360	118	Viet nam	This study	Multi country	a	-	110
19-02791-23_revised360	118	Viet nam	This study	Multi country	a	-	110
19-02791-01_rd9	119	Viet nam	This study	Multi country	g	-	111	Deletion
19-02791-05_revised_360	119	Viet nam	This study	Multi country	g	-	111
19-02791-07_revised360	119	Viet nam	This study	Multi country	g	-	111
19-02791-13_revised360	119	Viet nam	This study	Multi country	g	-	111
19-02791-23_revised360	119	Viet nam	This study	Multi country	g	-	111
19-02791-01_rd9	121	Viet nam	This study	Multi country	a	t	112	Substitution
19-02791-05_revised_360	121	Viet nam	This study	Multi country	a	t	112
19-02791-07_revised360	121	Viet nam	This study	Multi country	a	t	112
19-02791-13_revised360	121	Viet nam	This study	Multi country	a	t	112
19-02791-23_revised360	121	Viet nam	This study	Multi country	a	t	112
19-02791-01_rd9	126	Viet nam	This study	Multi country	a	g	113	Substitution
19-02791-05_revised_360	126	Viet nam	This study	Multi country	a	g	113
19-02791-07_revised360	126	Viet nam	This study	Multi country	a	g	113
19-02791-13_revised360	126	Viet nam	This study	Multi country	a	g	113
19-02791-23_revised360	126	Viet nam	This study	Multi country	a	g	113
19-02791-01_rd9	128	Viet nam	This study	Multi country	g	-	114	Deletion
19-02791-05_revised_360	128	Viet nam	This study	Multi country	g	-	114
19-02791-07_revised360	128	Viet nam	This study	Multi country	g	-	114
19-02791-13_revised360	128	Viet nam	This study	Multi country	g	-	114
19-02791-23_revised360	128	Viet nam	This study	Multi country	g	-	114
19-02791-01_rd9	129	Viet nam	This study	Multi country	a	-	115	Deletion
19-02791-05_revised_360	129	Viet nam	This study	Multi country	a	-	115
19-02791-07_revised360	129	Viet nam	This study	Multi country	a	-	115
19-02791-13_revised360	129	Viet nam	This study	Multi country	a	-	115
19-02791-23_revised360	129	Viet nam	This study	Multi country	a	-	115
19-02791-01_rd9	130	Viet nam	This study	Multi country	t	-	116	Deletion
19-02791-05_revised_360	130	Viet nam	This study	Multi country	t	-	116
19-02791-07_revised360	130	Viet nam	This study	Multi country	t	-	116
19-02791-13_revised360	130	Viet nam	This study	Multi country	t	-	116
19-02791-23_revised360	130	Viet nam	This study	Multi country	t	-	116
19-02791-01_rd9	131	Viet nam	This study	Multi country	g	-	117	Deletion
19-02791-05_revised_360	131	Viet nam	This study	Multi country	g	-	117
19-02791-07_revised360	131	Viet nam	This study	Multi country	g	-	117
19-02791-13_revised360	131	Viet nam	This study	Multi country	g	-	117
19-02791-23_revised360	131	Viet nam	This study	Multi country	g	-	117
19-02791-01_rd9	132	Viet nam	This study	Multi country	c	-	118	Deletion
19-02791-05_revised_360	132	Viet nam	This study	Multi country	c	-	118
19-02791-07_revised360	132	Viet nam	This study	Multi country	c	-	118
19-02791-13_revised360	132	Viet nam	This study	Multi country	c	-	118
19-02791-23_revised360	132	Viet nam	This study	Multi country	c	-	118
19-02791-01_rd9	133	Viet nam	This study	Multi country	g	-	119	Deletion
19-02791-05_revised_360	133	Viet nam	This study	Multi country	g	-	119
19-02791-07_revised360	133	Viet nam	This study	Multi country	g	-	119
19-02791-13_revised360	133	Viet nam	This study	Multi country	g	-	119
19-02791-23_revised360	133	Viet nam	This study	Multi country	g	-	119
19-02791-01_rd9	134	Viet nam	This study	Multi country	t	-	120	Deletion
19-02791-05_revised_360	134	Viet nam	This study	Multi country	t	-	120
19-02791-07_revised360	134	Viet nam	This study	Multi country	t	-	120
19-02791-13_revised360	134	Viet nam	This study	Multi country	t	-	120
19-02791-23_revised360	134	Viet nam	This study	Multi country	t	-	120
19-02791-01_rd9	135	Viet nam	This study	Multi country	c	-	121	Deletion
19-02791-05_revised_360	135	Viet nam	This study	Multi country	c	-	121
19-02791-07_revised360	135	Viet nam	This study	Multi country	c	-	121
19-02791-13_revised360	135	Viet nam	This study	Multi country	c	-	121
19-02791-23_revised360	135	Viet nam	This study	Multi country	c	-	121
19-02791-01_rd9	136	Viet nam	This study	Multi country	a	-	122	Deletion
19-02791-05_revised_360	136	Viet nam	This study	Multi country	a	-	122
19-02791-07_revised360	136	Viet nam	This study	Multi country	a	-	122
19-02791-13_revised360	136	Viet nam	This study	Multi country	a	-	122
19-02791-23_revised360	136	Viet nam	This study	Multi country	a	-	122
19-02791-01_rd9	137	Viet nam	This study	Multi country	a	-	123	Deletion
19-02791-05_revised_360	137	Viet nam	This study	Multi country	a	-	123
19-02791-07_revised360	137	Viet nam	This study	Multi country	a	-	123
19-02791-13_revised360	137	Viet nam	This study	Multi country	a	-	123
19-02791-23_revised360	137	Viet nam	This study	Multi country	a	-	123
19-02791-01_rd9	138	Viet nam	This study	Multi country	t	-	124	Deletion
19-02791-05_revised_360	138	Viet nam	This study	Multi country	t	-	124
19-02791-07_revised360	138	Viet nam	This study	Multi country	t	-	124
19-02791-13_revised360	138	Viet nam	This study	Multi country	t	-	124
19-02791-23_revised360	138	Viet nam	This study	Multi country	t	-	124
19-02791-01_rd9	139	Viet nam	This study	Multi country	c	-	125	Deletion
19-02791-05_revised_360	139	Viet nam	This study	Multi country	c	-	125
19-02791-07_revised360	139	Viet nam	This study	Multi country	c	-	125
19-02791-13_revised360	139	Viet nam	This study	Multi country	c	-	125
19-02791-23_revised360	139	Viet nam	This study	Multi country	c	-	125
19-02791-01_rd9	140	Viet nam	This study	Multi country	a	-	126	Deletion
19-02791-05_revised_360	140	Viet nam	This study	Multi country	a	-	126
19-02791-07_revised360	140	Viet nam	This study	Multi country	a	-	126
19-02791-13_revised360	140	Viet nam	This study	Multi country	a	-	126
19-02791-23_revised360	140	Viet nam	This study	Multi country	a	-	126
19-02791-01_rd9	143	Viet nam	This study	Multi country	a	g	127	Substitution
19-02791-05_revised_360	143	Viet nam	This study	Multi country	a	g	127
19-02791-07_revised360	143	Viet nam	This study	Multi country	a	g	127
19-02791-13_revised360	143	Viet nam	This study	Multi country	a	g	127
19-02791-23_revised360	143	Viet nam	This study	Multi country	a	g	127
19-02791-01_rd9	147	Viet nam	This study	Multi country	t	a	128	Substitution
19-02791-05_revised_360	147	Viet nam	This study	Multi country	t	a	128
19-02791-07_revised360	147	Viet nam	This study	Multi country	t	a	128
19-02791-13_revised360	147	Viet nam	This study	Multi country	t	a	128
19-02791-23_revised360	147	Viet nam	This study	Multi country	t	a	128
19-02791-01_rd9	148	Viet nam	This study	Multi country	a	g	129	Substitution
19-02791-05_revised_360	148	Viet nam	This study	Multi country	a	g	129
19-02791-07_revised360	148	Viet nam	This study	Multi country	a	g	129
19-02791-13_revised360	148	Viet nam	This study	Multi country	a	g	129
19-02791-23_revised360	148	Viet nam	This study	Multi country	a	g	129
19-02791-01_rd9	151	Viet nam	This study	Multi country	a	g	130	Substitution
19-02791-05_revised_360	151	Viet nam	This study	Multi country	a	g	130
19-02791-07_revised360	151	Viet nam	This study	Multi country	a	g	130
19-02791-13_revised360	151	Viet nam	This study	Multi country	a	g	130
19-02791-23_revised360	151	Viet nam	This study	Multi country	a	g	130
19-02791-01_rd9	152	Viet nam	This study	Multi country	c	a	131	Substitution
19-02791-05_revised_360	152	Viet nam	This study	Multi country	c	a	131
19-02791-07_revised360	152	Viet nam	This study	Multi country	c	a	131
19-02791-13_revised360	152	Viet nam	This study	Multi country	c	a	131
19-02791-23_revised360	152	Viet nam	This study	Multi country	c	a	131
19-02791-01_rd9	153	Viet nam	This study	Multi country	g	t	132	Substitution
19-02791-05_revised_360	153	Viet nam	This study	Multi country	g	t	132
19-02791-07_revised360	153	Viet nam	This study	Multi country	g	t	132
19-02791-13_revised360	153	Viet nam	This study	Multi country	g	t	132
19-02791-23_revised360	153	Viet nam	This study	Multi country	g	t	132
19-02791-01_rd9	154	Viet nam	This study	Multi country	g	a	133	Substitution
19-02791-05_revised_360	154	Viet nam	This study	Multi country	g	a	133
19-02791-07_revised360	154	Viet nam	This study	Multi country	g	a	133
19-02791-13_revised360	154	Viet nam	This study	Multi country	g	a	133
19-02791-23_revised360	154	Viet nam	This study	Multi country	g	a	133
19-02791-01_rd9	156	Viet nam	This study	Multi country	g	a	134	Substitution
19-02791-05_revised_360	156	Viet nam	This study	Multi country	g	a	134
19-02791-07_revised360	156	Viet nam	This study	Multi country	g	a	134
19-02791-13_revised360	156	Viet nam	This study	Multi country	g	a	134
19-02791-23_revised360	156	Viet nam	This study	Multi country	g	a	134
19-02791-01_rd9	159	Viet nam	This study	Multi country	c	t	135	Substitution
19-02791-05_revised_360	159	Viet nam	This study	Multi country	c	t	135
19-02791-07_revised360	159	Viet nam	This study	Multi country	c	t	135
19-02791-13_revised360	159	Viet nam	This study	Multi country	c	t	135
19-02791-23_revised360	159	Viet nam	This study	Multi country	c	t	135
19-02791-01_rd9	161	Viet nam	This study	Multi country	t	c	136	Substitution
19-02791-05_revised_360	161	Viet nam	This study	Multi country	t	c	136
19-02791-07_revised360	161	Viet nam	This study	Multi country	t	c	136
19-02791-13_revised360	161	Viet nam	This study	Multi country	t	c	136
19-02791-23_revised360	161	Viet nam	This study	Multi country	t	c	136
19-02791-01_rd9	162	Viet nam	This study	Multi country	c	t	137	Substitution
19-02791-05_revised_360	162	Viet nam	This study	Multi country	c	t	137
19-02791-07_revised360	162	Viet nam	This study	Multi country	c	t	137
19-02791-13_revised360	162	Viet nam	This study	Multi country	c	t	137
19-02791-23_revised360	162	Viet nam	This study	Multi country	c	t	137
19-02791-01_rd9	163	Viet nam	This study	Multi country	a	g	138	Substitution
19-02791-05_revised_360	163	Viet nam	This study	Multi country	a	g	138
19-02791-07_revised360	163	Viet nam	This study	Multi country	a	g	138
19-02791-13_revised360	163	Viet nam	This study	Multi country	a	g	138
19-02791-23_revised360	163	Viet nam	This study	Multi country	a	g	138
19-02791-01_rd9	164	Viet nam	This study	Multi country	a	g	139	Substitution
19-02791-05_revised_360	164	Viet nam	This study	Multi country	a	g	139
19-02791-07_revised360	164	Viet nam	This study	Multi country	a	g	139
19-02791-13_revised360	164	Viet nam	This study	Multi country	a	g	139
19-02791-23_revised360	164	Viet nam	This study	Multi country	a	g	139
19-02791-01_rd9	165	Viet nam	This study	Multi country	t	c	140	Substitution
19-02791-05_revised_360	165	Viet nam	This study	Multi country	t	c	140
19-02791-07_revised360	165	Viet nam	This study	Multi country	t	c	140
19-02791-13_revised360	165	Viet nam	This study	Multi country	t	c	140
19-02791-23_revised360	165	Viet nam	This study	Multi country	t	c	140
19-02791-01_rd9	166	Viet nam	This study	Multi country	c	a	141	Substitution
19-02791-05_revised_360	166	Viet nam	This study	Multi country	c	a	141
19-02791-07_revised360	166	Viet nam	This study	Multi country	c	a	141
19-02791-13_revised360	166	Viet nam	This study	Multi country	c	a	141
19-02791-23_revised360	166	Viet nam	This study	Multi country	c	a	141
19-02791-01_rd9	168	Viet nam	This study	Multi country	a	t	142	Substitution
19-02791-05_revised_360	168	Viet nam	This study	Multi country	a	t	142
19-02791-07_revised360	168	Viet nam	This study	Multi country	a	t	142
19-02791-13_revised360	168	Viet nam	This study	Multi country	a	t	142
19-02791-23_revised360	168	Viet nam	This study	Multi country	a	t	142
19-02791-01_rd9	169	Viet nam	This study	Multi country	t	a	143	Substitution
19-02791-05_revised_360	169	Viet nam	This study	Multi country	t	a	143
19-02791-07_revised360	169	Viet nam	This study	Multi country	t	a	143
19-02791-13_revised360	169	Viet nam	This study	Multi country	t	a	143
19-02791-23_revised360	169	Viet nam	This study	Multi country	t	a	143
19-02791-01_rd9	174	Viet nam	This study	Multi country	t	c	144	Substitution
19-02791-05_revised_360	174	Viet nam	This study	Multi country	t	c	144
19-02791-07_revised360	174	Viet nam	This study	Multi country	t	c	144
19-02791-13_revised360	174	Viet nam	This study	Multi country	t	c	144
19-02791-23_revised360	174	Viet nam	This study	Multi country	t	c	144
19-02791-01_rd9	178	Viet nam	This study	Multi country	g	t	145	Substitution
19-02791-05_revised_360	178	Viet nam	This study	Multi country	g	t	145
19-02791-07_revised360	178	Viet nam	This study	Multi country	g	t	145
19-02791-13_revised360	178	Viet nam	This study	Multi country	g	t	145
19-02791-23_revised360	178	Viet nam	This study	Multi country	g	t	145
19-02791-01_rd9	180	Viet nam	This study	Multi country	g	t	146	Substitution
19-02791-05_revised_360	180	Viet nam	This study	Multi country	g	t	146
19-02791-07_revised360	180	Viet nam	This study	Multi country	g	t	146
19-02791-13_revised360	180	Viet nam	This study	Multi country	g	t	146
19-02791-23_revised360	180	Viet nam	This study	Multi country	g	t	146
19-02791-01_rd9	182	Viet nam	This study	Multi country	a	-	147	Deletion
19-02791-05_revised_360	182	Viet nam	This study	Multi country	a	-	147
19-02791-07_revised360	182	Viet nam	This study	Multi country	a	-	147
19-02791-13_revised360	182	Viet nam	This study	Multi country	a	-	147
19-02791-23_revised360	182	Viet nam	This study	Multi country	a	-	147
19-02791-01_rd9	183	Viet nam	This study	Multi country	c	-	148	Deletion
19-02791-05_revised_360	183	Viet nam	This study	Multi country	c	-	148
19-02791-07_revised360	183	Viet nam	This study	Multi country	c	-	148
19-02791-13_revised360	183	Viet nam	This study	Multi country	c	-	148
19-02791-23_revised360	183	Viet nam	This study	Multi country	c	-	148
19-02791-01_rd9	184	Viet nam	This study	Multi country	a	-	149	Deletion
19-02791-05_revised_360	184	Viet nam	This study	Multi country	a	-	149
19-02791-07_revised360	184	Viet nam	This study	Multi country	a	-	149
19-02791-13_revised360	184	Viet nam	This study	Multi country	a	-	149
19-02791-23_revised360	184	Viet nam	This study	Multi country	a	-	149
19-02791-01_rd9	185	Viet nam	This study	Multi country	g	-	150	Deletion
19-02791-05_revised_360	185	Viet nam	This study	Multi country	g	-	150
19-02791-07_revised360	185	Viet nam	This study	Multi country	g	-	150
19-02791-13_revised360	185	Viet nam	This study	Multi country	g	-	150
19-02791-23_revised360	185	Viet nam	This study	Multi country	g	-	150
19-02791-01_rd9	186	Viet nam	This study	Multi country	c	-	151	Deletion
19-02791-05_revised_360	186	Viet nam	This study	Multi country	c	-	151
19-02791-07_revised360	186	Viet nam	This study	Multi country	c	-	151
19-02791-13_revised360	186	Viet nam	This study	Multi country	c	-	151
19-02791-23_revised360	186	Viet nam	This study	Multi country	c	-	151
19-02791-01_rd9	187	Viet nam	This study	Multi country	g	-	152	Deletion
19-02791-05_revised_360	187	Viet nam	This study	Multi country	g	-	152
19-02791-07_revised360	187	Viet nam	This study	Multi country	g	-	152
19-02791-13_revised360	187	Viet nam	This study	Multi country	g	-	152
19-02791-23_revised360	187	Viet nam	This study	Multi country	g	-	152
19-02791-01_rd9	188	Viet nam	This study	Multi country	a	-	153	Deletion
19-02791-05_revised_360	188	Viet nam	This study	Multi country	a	-	153
19-02791-07_revised360	188	Viet nam	This study	Multi country	a	-	153
19-02791-13_revised360	188	Viet nam	This study	Multi country	a	-	153
19-02791-23_revised360	188	Viet nam	This study	Multi country	a	-	153
19-02791-01_rd9	189	Viet nam	This study	Multi country	c	-	154	Deletion
19-02791-05_revised_360	189	Viet nam	This study	Multi country	c	-	154
19-02791-07_revised360	189	Viet nam	This study	Multi country	c	-	154
19-02791-13_revised360	189	Viet nam	This study	Multi country	c	-	154
19-02791-23_revised360	189	Viet nam	This study	Multi country	c	-	154
19-02791-01_rd9	190	Viet nam	This study	Multi country	t	-	155	Deletion
19-02791-05_revised_360	190	Viet nam	This study	Multi country	t	-	155
19-02791-07_revised360	190	Viet nam	This study	Multi country	t	-	155
19-02791-13_revised360	190	Viet nam	This study	Multi country	t	-	155
19-02791-23_revised360	190	Viet nam	This study	Multi country	t	-	155
19-02791-01_rd9	191	Viet nam	This study	Multi country	t	-	156	Deletion
19-02791-05_revised_360	191	Viet nam	This study	Multi country	t	-	156
19-02791-07_revised360	191	Viet nam	This study	Multi country	t	-	156
19-02791-13_revised360	191	Viet nam	This study	Multi country	t	-	156
19-02791-23_revised360	191	Viet nam	This study	Multi country	t	-	156
19-02791-01_rd9	192	Viet nam	This study	Multi country	g	-	157	Deletion
19-02791-05_revised_360	192	Viet nam	This study	Multi country	g	-	157
19-02791-07_revised360	192	Viet nam	This study	Multi country	g	-	157
19-02791-13_revised360	192	Viet nam	This study	Multi country	g	-	157
19-02791-23_revised360	192	Viet nam	This study	Multi country	g	-	157
19-02791-01_rd9	193	Viet nam	This study	Multi country	a	-	158	Deletion
19-02791-05_revised_360	193	Viet nam	This study	Multi country	a	-	158
19-02791-07_revised360	193	Viet nam	This study	Multi country	a	-	158
19-02791-13_revised360	193	Viet nam	This study	Multi country	a	-	158
19-02791-23_revised360	193	Viet nam	This study	Multi country	a	-	158
19-02791-01_rd9	194	Viet nam	This study	Multi country	t	-	159	Deletion
19-02791-05_revised_360	194	Viet nam	This study	Multi country	t	-	159
19-02791-07_revised360	194	Viet nam	This study	Multi country	t	-	159
19-02791-13_revised360	194	Viet nam	This study	Multi country	t	-	159
19-02791-23_revised360	194	Viet nam	This study	Multi country	t	-	159
19-02791-01_rd9	195	Viet nam	This study	Multi country	a	-	160	Deletion
19-02791-05_revised_360	195	Viet nam	This study	Multi country	a	-	160
19-02791-07_revised360	195	Viet nam	This study	Multi country	a	-	160
19-02791-13_revised360	195	Viet nam	This study	Multi country	a	-	160
19-02791-23_revised360	195	Viet nam	This study	Multi country	a	-	160
19-02791-01_rd9	196	Viet nam	This study	Multi country	c	-	161	Deletion
19-02791-05_revised_360	196	Viet nam	This study	Multi country	c	-	161
19-02791-07_revised360	196	Viet nam	This study	Multi country	c	-	161
19-02791-13_revised360	196	Viet nam	This study	Multi country	c	-	161
19-02791-23_revised360	196	Viet nam	This study	Multi country	c	-	161
19-02791-01_rd9	197	Viet nam	This study	Multi country	c	-	162	Deletion
19-02791-05_revised_360	197	Viet nam	This study	Multi country	c	-	162
19-02791-07_revised360	197	Viet nam	This study	Multi country	c	-	162
19-02791-13_revised360	197	Viet nam	This study	Multi country	c	-	162
19-02791-23_revised360	197	Viet nam	This study	Multi country	c	-	162
19-02791-01_rd9	198	Viet nam	This study	Multi country	g	-	163	Deletion
19-02791-05_revised_360	198	Viet nam	This study	Multi country	g	-	163
19-02791-07_revised360	198	Viet nam	This study	Multi country	g	-	163
19-02791-13_revised360	198	Viet nam	This study	Multi country	g	-	163
19-02791-23_revised360	198	Viet nam	This study	Multi country	g	-	163
19-02791-01_rd9	199	Viet nam	This study	Multi country	t	-	164	Deletion
19-02791-05_revised_360	199	Viet nam	This study	Multi country	t	-	164
19-02791-07_revised360	199	Viet nam	This study	Multi country	t	-	164
19-02791-13_revised360	199	Viet nam	This study	Multi country	t	-	164
19-02791-23_revised360	199	Viet nam	This study	Multi country	t	-	164
19-02791-01_rd9	200	Viet nam	This study	Multi country	g	-	165	Deletion
19-02791-05_revised_360	200	Viet nam	This study	Multi country	g	-	165
19-02791-07_revised360	200	Viet nam	This study	Multi country	g	-	165
19-02791-13_revised360	200	Viet nam	This study	Multi country	g	-	165
19-02791-23_revised360	200	Viet nam	This study	Multi country	g	-	165
19-02791-01_rd9	201	Viet nam	This study	Multi country	t	-	166	Deletion
19-02791-05_revised_360	201	Viet nam	This study	Multi country	t	-	166
19-02791-07_revised360	201	Viet nam	This study	Multi country	t	-	166
19-02791-13_revised360	201	Viet nam	This study	Multi country	t	-	166
19-02791-23_revised360	201	Viet nam	This study	Multi country	t	-	166
19-02791-01_rd9	202	Viet nam	This study	Multi country	a	-	167	Deletion
19-02791-05_revised_360	202	Viet nam	This study	Multi country	a	-	167
19-02791-07_revised360	202	Viet nam	This study	Multi country	a	-	167
19-02791-13_revised360	202	Viet nam	This study	Multi country	a	-	167
19-02791-23_revised360	202	Viet nam	This study	Multi country	a	-	167
19-02791-01_rd9	203	Viet nam	This study	Multi country	t	-	168	Deletion
19-02791-05_revised_360	203	Viet nam	This study	Multi country	t	-	168
19-02791-07_revised360	203	Viet nam	This study	Multi country	t	-	168
19-02791-13_revised360	203	Viet nam	This study	Multi country	t	-	168
19-02791-23_revised360	203	Viet nam	This study	Multi country	t	-	168
19-02791-01_rd9	204	Viet nam	This study	Multi country	g	-	169	Deletion
19-02791-05_revised_360	204	Viet nam	This study	Multi country	g	-	169
19-02791-07_revised360	204	Viet nam	This study	Multi country	g	-	169
19-02791-13_revised360	204	Viet nam	This study	Multi country	g	-	169
19-02791-23_revised360	204	Viet nam	This study	Multi country	g	-	169
19-02791-01_rd9	205	Viet nam	This study	Multi country	g	-	170	Deletion
19-02791-05_revised_360	205	Viet nam	This study	Multi country	g	-	170
19-02791-07_revised360	205	Viet nam	This study	Multi country	g	-	170
19-02791-13_revised360	205	Viet nam	This study	Multi country	g	-	170
19-02791-23_revised360	205	Viet nam	This study	Multi country	g	-	170
19-02791-01_rd9	206	Viet nam	This study	Multi country	t	-	171	Deletion
19-02791-05_revised_360	206	Viet nam	This study	Multi country	t	-	171
19-02791-07_revised360	206	Viet nam	This study	Multi country	t	-	171
19-02791-13_revised360	206	Viet nam	This study	Multi country	t	-	171
19-02791-23_revised360	206	Viet nam	This study	Multi country	t	-	171
19-02791-01_rd9	207	Viet nam	This study	Multi country	g	-	172	Deletion
19-02791-05_revised_360	207	Viet nam	This study	Multi country	g	-	172
19-02791-07_revised360	207	Viet nam	This study	Multi country	g	-	172
19-02791-13_revised360	207	Viet nam	This study	Multi country	g	-	172
19-02791-23_revised360	207	Viet nam	This study	Multi country	g	-	172
19-02791-01_rd9	208	Viet nam	This study	Multi country	g	-	173	Deletion
19-02791-05_revised_360	208	Viet nam	This study	Multi country	g	-	173
19-02791-07_revised360	208	Viet nam	This study	Multi country	g	-	173
19-02791-13_revised360	208	Viet nam	This study	Multi country	g	-	173
19-02791-23_revised360	208	Viet nam	This study	Multi country	g	-	173
19-02791-01_rd9	209	Viet nam	This study	Multi country	t	-	174	Deletion
19-02791-05_revised_360	209	Viet nam	This study	Multi country	t	-	174
19-02791-07_revised360	209	Viet nam	This study	Multi country	t	-	174
19-02791-13_revised360	209	Viet nam	This study	Multi country	t	-	174
19-02791-23_revised360	209	Viet nam	This study	Multi country	t	-	174
19-02791-01_rd9	210	Viet nam	This study	Multi country	g	-	175	Deletion
19-02791-05_revised_360	210	Viet nam	This study	Multi country	g	-	175
19-02791-07_revised360	210	Viet nam	This study	Multi country	g	-	175
19-02791-13_revised360	210	Viet nam	This study	Multi country	g	-	175
19-02791-23_revised360	210	Viet nam	This study	Multi country	g	-	175
19-02791-01_rd9	211	Viet nam	This study	Multi country	g	-	176	Deletion
19-02791-05_revised_360	211	Viet nam	This study	Multi country	g	-	176
19-02791-07_revised360	211	Viet nam	This study	Multi country	g	-	176
19-02791-13_revised360	211	Viet nam	This study	Multi country	g	-	176
19-02791-23_revised360	211	Viet nam	This study	Multi country	g	-	176
19-02791-01_rd9	212	Viet nam	This study	Multi country	c	-	177	Deletion
19-02791-05_revised_360	212	Viet nam	This study	Multi country	c	-	177
19-02791-07_revised360	212	Viet nam	This study	Multi country	c	-	177
19-02791-13_revised360	212	Viet nam	This study	Multi country	c	-	177
19-02791-23_revised360	212	Viet nam	This study	Multi country	c	-	177
19-02791-01_rd9	213	Viet nam	This study	Multi country	g	-	178	Deletion
19-02791-05_revised_360	213	Viet nam	This study	Multi country	g	-	178
19-02791-07_revised360	213	Viet nam	This study	Multi country	g	-	178
19-02791-13_revised360	213	Viet nam	This study	Multi country	g	-	178
19-02791-23_revised360	213	Viet nam	This study	Multi country	g	-	178
19-02791-01_rd9	214	Viet nam	This study	Multi country	g	-	179	Deletion
19-02791-05_revised_360	214	Viet nam	This study	Multi country	g	-	179
19-02791-07_revised360	214	Viet nam	This study	Multi country	g	-	179
19-02791-13_revised360	214	Viet nam	This study	Multi country	g	-	179
19-02791-23_revised360	214	Viet nam	This study	Multi country	g	-	179
19-02791-01_rd9	215	Viet nam	This study	Multi country	c	-	180	Deletion
19-02791-05_revised_360	215	Viet nam	This study	Multi country	c	-	180
19-02791-07_revised360	215	Viet nam	This study	Multi country	c	-	180
19-02791-13_revised360	215	Viet nam	This study	Multi country	c	-	180
19-02791-23_revised360	215	Viet nam	This study	Multi country	c	-	180
19-02791-01_rd9	216	Viet nam	This study	Multi country	g	-	181	Deletion
19-02791-05_revised_360	216	Viet nam	This study	Multi country	g	-	181
19-02791-07_revised360	216	Viet nam	This study	Multi country	g	-	181
19-02791-13_revised360	216	Viet nam	This study	Multi country	g	-	181
19-02791-23_revised360	216	Viet nam	This study	Multi country	g	-	181
19-02791-01_rd9	217	Viet nam	This study	Multi country	g	-	182	Deletion
19-02791-05_revised_360	217	Viet nam	This study	Multi country	g	-	182
19-02791-07_revised360	217	Viet nam	This study	Multi country	g	-	182
19-02791-13_revised360	217	Viet nam	This study	Multi country	g	-	182
19-02791-23_revised360	217	Viet nam	This study	Multi country	g	-	182
19-02791-01_rd9	218	Viet nam	This study	Multi country	c	-	183	Deletion
19-02791-05_revised_360	218	Viet nam	This study	Multi country	c	-	183
19-02791-07_revised360	218	Viet nam	This study	Multi country	c	-	183
19-02791-13_revised360	218	Viet nam	This study	Multi country	c	-	183
19-02791-23_revised360	218	Viet nam	This study	Multi country	c	-	183
19-02791-01_rd9	219	Viet nam	This study	Multi country	a	-	184	Deletion
19-02791-05_revised_360	219	Viet nam	This study	Multi country	a	-	184
19-02791-07_revised360	219	Viet nam	This study	Multi country	a	-	184
19-02791-13_revised360	219	Viet nam	This study	Multi country	a	-	184
19-02791-23_revised360	219	Viet nam	This study	Multi country	a	-	184
19-02791-01_rd9	220	Viet nam	This study	Multi country	t	-	185	Deletion
19-02791-05_revised_360	220	Viet nam	This study	Multi country	t	-	185
19-02791-07_revised360	220	Viet nam	This study	Multi country	t	-	185
19-02791-13_revised360	220	Viet nam	This study	Multi country	t	-	185
19-02791-23_revised360	220	Viet nam	This study	Multi country	t	-	185
19-02791-01_rd9	221	Viet nam	This study	Multi country	g	-	186	Deletion
19-02791-05_revised_360	221	Viet nam	This study	Multi country	g	-	186
19-02791-07_revised360	221	Viet nam	This study	Multi country	g	-	186
19-02791-13_revised360	221	Viet nam	This study	Multi country	g	-	186
19-02791-23_revised360	221	Viet nam	This study	Multi country	g	-	186
19-02791-01_rd9	222	Viet nam	This study	Multi country	t	-	187	Deletion
19-02791-05_revised_360	222	Viet nam	This study	Multi country	t	-	187
19-02791-07_revised360	222	Viet nam	This study	Multi country	t	-	187
19-02791-13_revised360	222	Viet nam	This study	Multi country	t	-	187
19-02791-23_revised360	222	Viet nam	This study	Multi country	t	-	187
19-02791-01_rd9	223	Viet nam	This study	Multi country	t	-	188	Deletion
19-02791-05_revised_360	223	Viet nam	This study	Multi country	t	-	188
19-02791-07_revised360	223	Viet nam	This study	Multi country	t	-	188
19-02791-13_revised360	223	Viet nam	This study	Multi country	t	-	188
19-02791-23_revised360	223	Viet nam	This study	Multi country	t	-	188
19-02791-01_rd9	224	Viet nam	This study	Multi country	g	-	189	Deletion
19-02791-05_revised_360	224	Viet nam	This study	Multi country	g	-	189
19-02791-07_revised360	224	Viet nam	This study	Multi country	g	-	189
19-02791-13_revised360	224	Viet nam	This study	Multi country	g	-	189
19-02791-23_revised360	224	Viet nam	This study	Multi country	g	-	189
19-02791-01_rd9	225	Viet nam	This study	Multi country	t	-	190	Deletion
19-02791-05_revised_360	225	Viet nam	This study	Multi country	t	-	190
19-02791-07_revised360	225	Viet nam	This study	Multi country	t	-	190
19-02791-13_revised360	225	Viet nam	This study	Multi country	t	-	190
19-02791-23_revised360	225	Viet nam	This study	Multi country	t	-	190
19-02791-01_rd9	226	Viet nam	This study	Multi country	t	-	191	Deletion
19-02791-05_revised_360	226	Viet nam	This study	Multi country	t	-	191
19-02791-07_revised360	226	Viet nam	This study	Multi country	t	-	191
19-02791-13_revised360	226	Viet nam	This study	Multi country	t	-	191
19-02791-23_revised360	226	Viet nam	This study	Multi country	t	-	191
19-02791-01_rd9	227	Viet nam	This study	Multi country	t	-	192	Deletion
19-02791-05_revised_360	227	Viet nam	This study	Multi country	t	-	192
19-02791-07_revised360	227	Viet nam	This study	Multi country	t	-	192
19-02791-13_revised360	227	Viet nam	This study	Multi country	t	-	192
19-02791-23_revised360	227	Viet nam	This study	Multi country	t	-	192
19-02791-01_rd9	228	Viet nam	This study	Multi country	g	-	193	Deletion
19-02791-05_revised_360	228	Viet nam	This study	Multi country	g	-	193
19-02791-07_revised360	228	Viet nam	This study	Multi country	g	-	193
19-02791-13_revised360	228	Viet nam	This study	Multi country	g	-	193
19-02791-23_revised360	228	Viet nam	This study	Multi country	g	-	193
19-02791-01_rd9	229	Viet nam	This study	Multi country	t	-	194	Deletion
19-02791-05_revised_360	229	Viet nam	This study	Multi country	t	-	194
19-02791-07_revised360	229	Viet nam	This study	Multi country	t	-	194
19-02791-13_revised360	229	Viet nam	This study	Multi country	t	-	194
19-02791-23_revised360	229	Viet nam	This study	Multi country	t	-	194
19-02791-01_rd9	230	Viet nam	This study	Multi country	a	-	195	Deletion
19-02791-05_revised_360	230	Viet nam	This study	Multi country	a	-	195
19-02791-07_revised360	230	Viet nam	This study	Multi country	a	-	195
19-02791-13_revised360	230	Viet nam	This study	Multi country	a	-	195
19-02791-23_revised360	230	Viet nam	This study	Multi country	a	-	195
19-02791-01_rd9	231	Viet nam	This study	Multi country	a	-	196	Deletion
19-02791-05_revised_360	231	Viet nam	This study	Multi country	a	-	196
19-02791-07_revised360	231	Viet nam	This study	Multi country	a	-	196
19-02791-13_revised360	231	Viet nam	This study	Multi country	a	-	196
19-02791-23_revised360	231	Viet nam	This study	Multi country	a	-	196
19-02791-01_rd9	232	Viet nam	This study	Multi country	c	-	197	Deletion
19-02791-05_revised_360	232	Viet nam	This study	Multi country	c	-	197
19-02791-07_revised360	232	Viet nam	This study	Multi country	c	-	197
19-02791-13_revised360	232	Viet nam	This study	Multi country	c	-	197
19-02791-23_revised360	232	Viet nam	This study	Multi country	c	-	197
19-02791-01_rd9	233	Viet nam	This study	Multi country	a	-	198	Deletion
19-02791-05_revised_360	233	Viet nam	This study	Multi country	a	-	198
19-02791-07_revised360	233	Viet nam	This study	Multi country	a	-	198
19-02791-13_revised360	233	Viet nam	This study	Multi country	a	-	198
19-02791-23_revised360	233	Viet nam	This study	Multi country	a	-	198
19-02791-01_rd9	234	Viet nam	This study	Multi country	g	-	199	Deletion
19-02791-05_revised_360	234	Viet nam	This study	Multi country	g	-	199
19-02791-07_revised360	234	Viet nam	This study	Multi country	g	-	199
19-02791-13_revised360	234	Viet nam	This study	Multi country	g	-	199
19-02791-23_revised360	234	Viet nam	This study	Multi country	g	-	199
19-02791-01_rd9	235	Viet nam	This study	Multi country	c	-	200	Deletion
19-02791-05_revised_360	235	Viet nam	This study	Multi country	c	-	200
19-02791-07_revised360	235	Viet nam	This study	Multi country	c	-	200
19-02791-13_revised360	235	Viet nam	This study	Multi country	c	-	200
19-02791-23_revised360	235	Viet nam	This study	Multi country	c	-	200
19-02791-01_rd9	242	Viet nam	This study	Multi country	c	t	201	Substitution
19-02791-05_revised_360	242	Viet nam	This study	Multi country	c	t	201
19-02791-07_revised360	242	Viet nam	This study	Multi country	c	t	201
19-02791-13_revised360	242	Viet nam	This study	Multi country	c	t	201
19-02791-23_revised360	242	Viet nam	This study	Multi country	c	t	201
19-02791-01_rd9	243	Viet nam	This study	Multi country	a	t	202	Substitution
19-02791-05_revised_360	243	Viet nam	This study	Multi country	a	t	202
19-02791-07_revised360	243	Viet nam	This study	Multi country	a	t	202
19-02791-13_revised360	243	Viet nam	This study	Multi country	a	t	202
19-02791-23_revised360	243	Viet nam	This study	Multi country	a	t	202
19-02791-01_rd9	244	Viet nam	This study	Multi country	t	c	203	Substitution
19-02791-05_revised_360	244	Viet nam	This study	Multi country	t	c	203
19-02791-07_revised360	244	Viet nam	This study	Multi country	t	c	203
19-02791-13_revised360	244	Viet nam	This study	Multi country	t	c	203
19-02791-23_revised360	244	Viet nam	This study	Multi country	t	c	203
19-02791-01_rd9	245	Viet nam	This study	Multi country	c	t	204	Substitution
19-02791-05_revised_360	245	Viet nam	This study	Multi country	c	t	204
19-02791-07_revised360	245	Viet nam	This study	Multi country	c	t	204
19-02791-13_revised360	245	Viet nam	This study	Multi country	c	t	204
19-02791-23_revised360	245	Viet nam	This study	Multi country	c	t	204
19-02791-01_rd9	246	Viet nam	This study	Multi country	a	g	205	Substitution
19-02791-05_revised_360	246	Viet nam	This study	Multi country	a	g	205
19-02791-07_revised360	246	Viet nam	This study	Multi country	a	g	205
19-02791-13_revised360	246	Viet nam	This study	Multi country	a	g	205
19-02791-23_revised360	246	Viet nam	This study	Multi country	a	g	205
19-02791-01_rd9	247	Viet nam	This study	Multi country	t	g	206	Substitution
19-02791-05_revised_360	247	Viet nam	This study	Multi country	t	g	206
19-02791-07_revised360	247	Viet nam	This study	Multi country	t	g	206
19-02791-13_revised360	247	Viet nam	This study	Multi country	t	g	206
19-02791-23_revised360	247	Viet nam	This study	Multi country	t	g	206
19-02791-01_rd9	248	Viet nam	This study	Multi country	t	g	207	Substitution
19-02791-05_revised_360	248	Viet nam	This study	Multi country	t	g	207
19-02791-07_revised360	248	Viet nam	This study	Multi country	t	g	207
19-02791-13_revised360	248	Viet nam	This study	Multi country	t	g	207
19-02791-23_revised360	248	Viet nam	This study	Multi country	t	g	207
19-02791-01_rd9	253	Viet nam	This study	Multi country	g	-	208	Deletion
19-02791-05_revised_360	253	Viet nam	This study	Multi country	g	-	208
19-02791-07_revised360	253	Viet nam	This study	Multi country	g	-	208
19-02791-13_revised360	253	Viet nam	This study	Multi country	g	-	208
19-02791-23_revised360	253	Viet nam	This study	Multi country	g	-	208
19-02791-01_rd9	254	Viet nam	This study	Multi country	c	-	209	Deletion
19-02791-05_revised_360	254	Viet nam	This study	Multi country	c	-	209
19-02791-07_revised360	254	Viet nam	This study	Multi country	c	-	209
19-02791-13_revised360	254	Viet nam	This study	Multi country	c	-	209
19-02791-23_revised360	254	Viet nam	This study	Multi country	c	-	209
19-02791-01_rd9	255	Viet nam	This study	Multi country	t	-	210	Deletion
19-02791-05_revised_360	255	Viet nam	This study	Multi country	t	-	210
19-02791-07_revised360	255	Viet nam	This study	Multi country	t	-	210
19-02791-13_revised360	255	Viet nam	This study	Multi country	t	-	210
19-02791-23_revised360	255	Viet nam	This study	Multi country	t	-	210
19-02791-01_rd9	256	Viet nam	This study	Multi country	t	-	211	Deletion
19-02791-05_revised_360	256	Viet nam	This study	Multi country	t	-	211
19-02791-07_revised360	256	Viet nam	This study	Multi country	t	-	211
19-02791-13_revised360	256	Viet nam	This study	Multi country	t	-	211
19-02791-23_revised360	256	Viet nam	This study	Multi country	t	-	211
19-02791-01_rd9	257	Viet nam	This study	Multi country	a	-	212	Deletion
19-02791-05_revised_360	257	Viet nam	This study	Multi country	a	-	212
19-02791-07_revised360	257	Viet nam	This study	Multi country	a	-	212
19-02791-13_revised360	257	Viet nam	This study	Multi country	a	-	212
19-02791-23_revised360	257	Viet nam	This study	Multi country	a	-	212
19-02791-01_rd9	258	Viet nam	This study	Multi country	c	-	213	Deletion
19-02791-05_revised_360	258	Viet nam	This study	Multi country	c	-	213
19-02791-07_revised360	258	Viet nam	This study	Multi country	c	-	213
19-02791-13_revised360	258	Viet nam	This study	Multi country	c	-	213
19-02791-23_revised360	258	Viet nam	This study	Multi country	c	-	213
19-02791-01_rd9	263	Viet nam	This study	Multi country	g	-	214	Deletion
19-02791-05_revised_360	263	Viet nam	This study	Multi country	g	-	214
19-02791-07_revised360	263	Viet nam	This study	Multi country	g	-	214
19-02791-13_revised360	263	Viet nam	This study	Multi country	g	-	214
19-02791-23_revised360	263	Viet nam	This study	Multi country	g	-	214
19-02791-01_rd9	264	Viet nam	This study	Multi country	a	-	215	Deletion
19-02791-05_revised_360	264	Viet nam	This study	Multi country	a	-	215
19-02791-07_revised360	264	Viet nam	This study	Multi country	a	-	215
19-02791-13_revised360	264	Viet nam	This study	Multi country	a	-	215
19-02791-23_revised360	264	Viet nam	This study	Multi country	a	-	215
19-02791-01_rd9	265	Viet nam	This study	Multi country	t	-	216	Deletion
19-02791-05_revised_360	265	Viet nam	This study	Multi country	t	-	216
19-02791-07_revised360	265	Viet nam	This study	Multi country	t	-	216
19-02791-13_revised360	265	Viet nam	This study	Multi country	t	-	216
19-02791-23_revised360	265	Viet nam	This study	Multi country	t	-	216
19-02791-01_rd9	266	Viet nam	This study	Multi country	a	-	217	Deletion
19-02791-05_revised_360	266	Viet nam	This study	Multi country	a	-	217
19-02791-07_revised360	266	Viet nam	This study	Multi country	a	-	217
19-02791-13_revised360	266	Viet nam	This study	Multi country	a	-	217
19-02791-23_revised360	266	Viet nam	This study	Multi country	a	-	217
19-02791-01_rd9	267	Viet nam	This study	Multi country	t	-	218	Deletion
19-02791-05_revised_360	267	Viet nam	This study	Multi country	t	-	218
19-02791-07_revised360	267	Viet nam	This study	Multi country	t	-	218
19-02791-13_revised360	267	Viet nam	This study	Multi country	t	-	218
19-02791-23_revised360	267	Viet nam	This study	Multi country	t	-	218
19-02791-01_rd9	268	Viet nam	This study	Multi country	g	-	219	Deletion
19-02791-05_revised_360	268	Viet nam	This study	Multi country	g	-	219
19-02791-07_revised360	268	Viet nam	This study	Multi country	g	-	219
19-02791-13_revised360	268	Viet nam	This study	Multi country	g	-	219
19-02791-23_revised360	268	Viet nam	This study	Multi country	g	-	219
19-02791-01_rd9	269	Viet nam	This study	Multi country	t	-	220	Deletion
19-02791-05_revised_360	269	Viet nam	This study	Multi country	t	-	220
19-02791-07_revised360	269	Viet nam	This study	Multi country	t	-	220
19-02791-13_revised360	269	Viet nam	This study	Multi country	t	-	220
19-02791-23_revised360	269	Viet nam	This study	Multi country	t	-	220
19-02791-01_rd9	270	Viet nam	This study	Multi country	a	-	221	Deletion
19-02791-05_revised_360	270	Viet nam	This study	Multi country	a	-	221
19-02791-07_revised360	270	Viet nam	This study	Multi country	a	-	221
19-02791-13_revised360	270	Viet nam	This study	Multi country	a	-	221
19-02791-23_revised360	270	Viet nam	This study	Multi country	a	-	221
19-02791-01_rd9	271	Viet nam	This study	Multi country	t	-	222	Deletion
19-02791-05_revised_360	271	Viet nam	This study	Multi country	t	-	222
19-02791-07_revised360	271	Viet nam	This study	Multi country	t	-	222
19-02791-13_revised360	271	Viet nam	This study	Multi country	t	-	222
19-02791-23_revised360	271	Viet nam	This study	Multi country	t	-	222
19-02791-01_rd9	272	Viet nam	This study	Multi country	a	-	223	Deletion
19-02791-05_revised_360	272	Viet nam	This study	Multi country	a	-	223
19-02791-07_revised360	272	Viet nam	This study	Multi country	a	-	223
19-02791-13_revised360	272	Viet nam	This study	Multi country	a	-	223
19-02791-23_revised360	272	Viet nam	This study	Multi country	a	-	223
19-02791-01_rd9	273	Viet nam	This study	Multi country	a	-	224	Deletion
19-02791-05_revised_360	273	Viet nam	This study	Multi country	a	-	224
19-02791-07_revised360	273	Viet nam	This study	Multi country	a	-	224
19-02791-13_revised360	273	Viet nam	This study	Multi country	a	-	224
19-02791-23_revised360	273	Viet nam	This study	Multi country	a	-	224
19-02791-01_rd9	274	Viet nam	This study	Multi country	g	-	225	Deletion
19-02791-05_revised_360	274	Viet nam	This study	Multi country	g	-	225
19-02791-07_revised360	274	Viet nam	This study	Multi country	g	-	225
19-02791-13_revised360	274	Viet nam	This study	Multi country	g	-	225
19-02791-23_revised360	274	Viet nam	This study	Multi country	g	-	225
19-02791-01_rd9	275	Viet nam	This study	Multi country	a	-	226	Deletion
19-02791-05_revised_360	275	Viet nam	This study	Multi country	a	-	226
19-02791-07_revised360	275	Viet nam	This study	Multi country	a	-	226
19-02791-13_revised360	275	Viet nam	This study	Multi country	a	-	226
19-02791-23_revised360	275	Viet nam	This study	Multi country	a	-	226
19-02791-01_rd9	276	Viet nam	This study	Multi country	t	-	227	Deletion
19-02791-05_revised_360	276	Viet nam	This study	Multi country	t	-	227
19-02791-07_revised360	276	Viet nam	This study	Multi country	t	-	227
19-02791-13_revised360	276	Viet nam	This study	Multi country	t	-	227
19-02791-23_revised360	276	Viet nam	This study	Multi country	t	-	227
19-02791-01_rd9	277	Viet nam	This study	Multi country	a	-	228	Deletion
19-02791-05_revised_360	277	Viet nam	This study	Multi country	a	-	228
19-02791-07_revised360	277	Viet nam	This study	Multi country	a	-	228
19-02791-13_revised360	277	Viet nam	This study	Multi country	a	-	228
19-02791-23_revised360	277	Viet nam	This study	Multi country	a	-	228
19-02791-01_rd9	278	Viet nam	This study	Multi country	g	-	229	Deletion
19-02791-05_revised_360	278	Viet nam	This study	Multi country	g	-	229
19-02791-07_revised360	278	Viet nam	This study	Multi country	g	-	229
19-02791-13_revised360	278	Viet nam	This study	Multi country	g	-	229
19-02791-23_revised360	278	Viet nam	This study	Multi country	g	-	229
19-02791-01_rd9	279	Viet nam	This study	Multi country	c	-	230	Deletion
19-02791-05_revised_360	279	Viet nam	This study	Multi country	c	-	230
19-02791-07_revised360	279	Viet nam	This study	Multi country	c	-	230
19-02791-13_revised360	279	Viet nam	This study	Multi country	c	-	230
19-02791-23_revised360	279	Viet nam	This study	Multi country	c	-	230
19-02791-01_rd9	283	Viet nam	This study	Multi country	t	a	231	Substitution
19-02791-05_revised_360	283	Viet nam	This study	Multi country	t	a	231
19-02791-07_revised360	283	Viet nam	This study	Multi country	t	a	231
19-02791-13_revised360	283	Viet nam	This study	Multi country	t	a	231
19-02791-23_revised360	283	Viet nam	This study	Multi country	t	a	231
19-02791-01_rd9	285	Viet nam	This study	Multi country	a	t	232	Substitution
19-02791-05_revised_360	285	Viet nam	This study	Multi country	a	t	232
19-02791-07_revised360	285	Viet nam	This study	Multi country	a	t	232
19-02791-13_revised360	285	Viet nam	This study	Multi country	a	t	232
19-02791-23_revised360	285	Viet nam	This study	Multi country	a	t	232
19-02791-01_rd9	292	Viet nam	This study	Multi country	t	c	233	Substitution
19-02791-05_revised_360	292	Viet nam	This study	Multi country	t	c	233
19-02791-07_revised360	292	Viet nam	This study	Multi country	t	c	233
19-02791-13_revised360	292	Viet nam	This study	Multi country	t	c	233
19-02791-23_revised360	292	Viet nam	This study	Multi country	t	c	233
19-02791-01_rd9	293	Viet nam	This study	Multi country	t	-	234	Deletion
19-02791-05_revised_360	293	Viet nam	This study	Multi country	t	-	234
19-02791-07_revised360	293	Viet nam	This study	Multi country	t	-	234
19-02791-13_revised360	293	Viet nam	This study	Multi country	t	-	234
19-02791-23_revised360	293	Viet nam	This study	Multi country	t	-	234
19-02791-01_rd9	294	Viet nam	This study	Multi country	a	-	235	Deletion
19-02791-05_revised_360	294	Viet nam	This study	Multi country	a	-	235
19-02791-07_revised360	294	Viet nam	This study	Multi country	a	-	235
19-02791-13_revised360	294	Viet nam	This study	Multi country	a	-	235
19-02791-23_revised360	294	Viet nam	This study	Multi country	a	-	235
19-02791-01_rd9	295	Viet nam	This study	Multi country	a	-	236	Deletion
19-02791-05_revised_360	295	Viet nam	This study	Multi country	a	-	236
19-02791-07_revised360	295	Viet nam	This study	Multi country	a	-	236
19-02791-13_revised360	295	Viet nam	This study	Multi country	a	-	236
19-02791-23_revised360	295	Viet nam	This study	Multi country	a	-	236
19-02791-01_rd9	296	Viet nam	This study	Multi country	c	-	237	Deletion
19-02791-05_revised_360	296	Viet nam	This study	Multi country	c	-	237
19-02791-07_revised360	296	Viet nam	This study	Multi country	c	-	237
19-02791-13_revised360	296	Viet nam	This study	Multi country	c	-	237
19-02791-23_revised360	296	Viet nam	This study	Multi country	c	-	237
19-02791-01_rd9	297	Viet nam	This study	Multi country	a	-	238	Deletion
19-02791-05_revised_360	297	Viet nam	This study	Multi country	a	-	238
19-02791-07_revised360	297	Viet nam	This study	Multi country	a	-	238
19-02791-13_revised360	297	Viet nam	This study	Multi country	a	-	238
19-02791-23_revised360	297	Viet nam	This study	Multi country	a	-	238
19-02791-01_rd9	298	Viet nam	This study	Multi country	g	-	239	Deletion
19-02791-05_revised_360	298	Viet nam	This study	Multi country	g	-	239
19-02791-07_revised360	298	Viet nam	This study	Multi country	g	-	239
19-02791-13_revised360	298	Viet nam	This study	Multi country	g	-	239
19-02791-23_revised360	298	Viet nam	This study	Multi country	g	-	239
19-02791-01_rd9	299	Viet nam	This study	Multi country	t	-	240	Deletion
19-02791-05_revised_360	299	Viet nam	This study	Multi country	t	-	240
19-02791-07_revised360	299	Viet nam	This study	Multi country	t	-	240
19-02791-13_revised360	299	Viet nam	This study	Multi country	t	-	240
19-02791-23_revised360	299	Viet nam	This study	Multi country	t	-	240
19-02791-01_rd9	300	Viet nam	This study	Multi country	a	-	241	Deletion
19-02791-05_revised_360	300	Viet nam	This study	Multi country	a	-	241
19-02791-07_revised360	300	Viet nam	This study	Multi country	a	-	241
19-02791-13_revised360	300	Viet nam	This study	Multi country	a	-	241
19-02791-23_revised360	300	Viet nam	This study	Multi country	a	-	241
19-02791-01_rd9	301	Viet nam	This study	Multi country	a	-	242	Deletion
19-02791-05_revised_360	301	Viet nam	This study	Multi country	a	-	242
19-02791-07_revised360	301	Viet nam	This study	Multi country	a	-	242
19-02791-13_revised360	301	Viet nam	This study	Multi country	a	-	242
19-02791-23_revised360	301	Viet nam	This study	Multi country	a	-	242
19-02791-01_rd9	302	Viet nam	This study	Multi country	t	-	243	Deletion
19-02791-05_revised_360	302	Viet nam	This study	Multi country	t	-	243
19-02791-07_revised360	302	Viet nam	This study	Multi country	t	-	243
19-02791-13_revised360	302	Viet nam	This study	Multi country	t	-	243
19-02791-23_revised360	302	Viet nam	This study	Multi country	t	-	243
19-02791-01_rd9	303	Viet nam	This study	Multi country	a	-	244	Deletion
19-02791-05_revised_360	303	Viet nam	This study	Multi country	a	-	244
19-02791-07_revised360	303	Viet nam	This study	Multi country	a	-	244
19-02791-13_revised360	303	Viet nam	This study	Multi country	a	-	244
19-02791-23_revised360	303	Viet nam	This study	Multi country	a	-	244
19-02791-01_rd9	304	Viet nam	This study	Multi country	t	-	245	Deletion
19-02791-05_revised_360	304	Viet nam	This study	Multi country	t	-	245
19-02791-07_revised360	304	Viet nam	This study	Multi country	t	-	245
19-02791-13_revised360	304	Viet nam	This study	Multi country	t	-	245
19-02791-23_revised360	304	Viet nam	This study	Multi country	t	-	245
19-02791-01_rd9	305	Viet nam	This study	Multi country	c	-	246	Deletion
19-02791-05_revised_360	305	Viet nam	This study	Multi country	c	-	246
19-02791-07_revised360	305	Viet nam	This study	Multi country	c	-	246
19-02791-13_revised360	305	Viet nam	This study	Multi country	c	-	246
19-02791-23_revised360	305	Viet nam	This study	Multi country	c	-	246
19-02791-01_rd9	306	Viet nam	This study	Multi country	a	-	247	Deletion
19-02791-05_revised_360	306	Viet nam	This study	Multi country	a	-	247
19-02791-07_revised360	306	Viet nam	This study	Multi country	a	-	247
19-02791-13_revised360	306	Viet nam	This study	Multi country	a	-	247
19-02791-23_revised360	306	Viet nam	This study	Multi country	a	-	247
19-02791-01_rd9	307	Viet nam	This study	Multi country	a	-	248	Deletion
19-02791-05_revised_360	307	Viet nam	This study	Multi country	a	-	248
19-02791-07_revised360	307	Viet nam	This study	Multi country	a	-	248
19-02791-13_revised360	307	Viet nam	This study	Multi country	a	-	248
19-02791-23_revised360	307	Viet nam	This study	Multi country	a	-	248
19-02791-01_rd9	308	Viet nam	This study	Multi country	t	-	249	Deletion
19-02791-05_revised_360	308	Viet nam	This study	Multi country	t	-	249
19-02791-07_revised360	308	Viet nam	This study	Multi country	t	-	249
19-02791-13_revised360	308	Viet nam	This study	Multi country	t	-	249
19-02791-23_revised360	308	Viet nam	This study	Multi country	t	-	249
19-02791-01_rd9	309	Viet nam	This study	Multi country	a	-	250	Deletion
19-02791-05_revised_360	309	Viet nam	This study	Multi country	a	-	250
19-02791-07_revised360	309	Viet nam	This study	Multi country	a	-	250
19-02791-13_revised360	309	Viet nam	This study	Multi country	a	-	250
19-02791-23_revised360	309	Viet nam	This study	Multi country	a	-	250
19-02791-01_rd9	310	Viet nam	This study	Multi country	a	-	251	Deletion
19-02791-05_revised_360	310	Viet nam	This study	Multi country	a	-	251
19-02791-07_revised360	310	Viet nam	This study	Multi country	a	-	251
19-02791-13_revised360	310	Viet nam	This study	Multi country	a	-	251
19-02791-23_revised360	310	Viet nam	This study	Multi country	a	-	251
19-02791-01_rd9	311	Viet nam	This study	Multi country	g	-	252	Deletion
19-02791-05_revised_360	311	Viet nam	This study	Multi country	g	-	252
19-02791-07_revised360	311	Viet nam	This study	Multi country	g	-	252
19-02791-13_revised360	311	Viet nam	This study	Multi country	g	-	252
19-02791-23_revised360	311	Viet nam	This study	Multi country	g	-	252
19-02791-01_rd9	312	Viet nam	This study	Multi country	g	-	253	Deletion
19-02791-05_revised_360	312	Viet nam	This study	Multi country	g	-	253
19-02791-07_revised360	312	Viet nam	This study	Multi country	g	-	253
19-02791-13_revised360	312	Viet nam	This study	Multi country	g	-	253
19-02791-23_revised360	312	Viet nam	This study	Multi country	g	-	253
19-02791-01_rd9	313	Viet nam	This study	Multi country	c	-	254	Deletion
19-02791-05_revised_360	313	Viet nam	This study	Multi country	c	-	254
19-02791-07_revised360	313	Viet nam	This study	Multi country	c	-	254
19-02791-13_revised360	313	Viet nam	This study	Multi country	c	-	254
19-02791-23_revised360	313	Viet nam	This study	Multi country	c	-	254
19-02791-01_rd9	314	Viet nam	This study	Multi country	g	-	255	Deletion
19-02791-05_revised_360	314	Viet nam	This study	Multi country	g	-	255
19-02791-07_revised360	314	Viet nam	This study	Multi country	g	-	255
19-02791-13_revised360	314	Viet nam	This study	Multi country	g	-	255
19-02791-23_revised360	314	Viet nam	This study	Multi country	g	-	255
19-02791-01_rd9	315	Viet nam	This study	Multi country	t	-	256	Deletion
19-02791-05_revised_360	315	Viet nam	This study	Multi country	t	-	256
19-02791-07_revised360	315	Viet nam	This study	Multi country	t	-	256
19-02791-13_revised360	315	Viet nam	This study	Multi country	t	-	256
19-02791-23_revised360	315	Viet nam	This study	Multi country	t	-	256
19-02791-01_rd9	316	Viet nam	This study	Multi country	a	-	257	Deletion
19-02791-05_revised_360	316	Viet nam	This study	Multi country	a	-	257
19-02791-07_revised360	316	Viet nam	This study	Multi country	a	-	257
19-02791-13_revised360	316	Viet nam	This study	Multi country	a	-	257
19-02791-23_revised360	316	Viet nam	This study	Multi country	a	-	257
19-02791-01_rd9	318	Viet nam	This study	Multi country	c	t	258	Substitution
19-02791-05_revised_360	318	Viet nam	This study	Multi country	c	t	258
19-02791-07_revised360	318	Viet nam	This study	Multi country	c	t	258
19-02791-13_revised360	318	Viet nam	This study	Multi country	c	t	258
19-02791-23_revised360	318	Viet nam	This study	Multi country	c	t	258
19-02791-01_rd9	319	Viet nam	This study	Multi country	t	c	259	Substitution
19-02791-05_revised_360	319	Viet nam	This study	Multi country	t	c	259
19-02791-07_revised360	319	Viet nam	This study	Multi country	t	c	259
19-02791-13_revised360	319	Viet nam	This study	Multi country	t	c	259
19-02791-23_revised360	319	Viet nam	This study	Multi country	t	c	259
19-02791-01_rd9	323	Viet nam	This study	Multi country	g	t	260	Substitution
19-02791-05_revised_360	323	Viet nam	This study	Multi country	g	t	260
19-02791-07_revised360	323	Viet nam	This study	Multi country	g	t	260
19-02791-13_revised360	323	Viet nam	This study	Multi country	g	t	260
19-02791-23_revised360	323	Viet nam	This study	Multi country	g	t	260
19-02791-01_rd9	326	Viet nam	This study	Multi country	c	t	261	Substitution
19-02791-05_revised_360	326	Viet nam	This study	Multi country	c	t	261
19-02791-07_revised360	326	Viet nam	This study	Multi country	c	t	261
19-02791-13_revised360	326	Viet nam	This study	Multi country	c	t	261
19-02791-23_revised360	326	Viet nam	This study	Multi country	c	t	261
19-02791-01_rd9	327	Viet nam	This study	Multi country	t	c	262	Substitution
19-02791-05_revised_360	327	Viet nam	This study	Multi country	t	c	262
19-02791-07_revised360	327	Viet nam	This study	Multi country	t	c	262
19-02791-13_revised360	327	Viet nam	This study	Multi country	t	c	262
19-02791-23_revised360	327	Viet nam	This study	Multi country	t	c	262
19-02791-01_rd9	328	Viet nam	This study	Multi country	t	c	263	Substitution
19-02791-05_revised_360	328	Viet nam	This study	Multi country	t	c	263
19-02791-07_revised360	328	Viet nam	This study	Multi country	t	c	263
19-02791-13_revised360	328	Viet nam	This study	Multi country	t	c	263
19-02791-23_revised360	328	Viet nam	This study	Multi country	t	c	263
19-02791-01_rd9	329	Viet nam	This study	Multi country	c	t	264	Substitution
19-02791-05_revised_360	329	Viet nam	This study	Multi country	c	t	264
19-02791-07_revised360	329	Viet nam	This study	Multi country	c	t	264
19-02791-13_revised360	329	Viet nam	This study	Multi country	c	t	264
19-02791-23_revised360	329	Viet nam	This study	Multi country	c	t	264
19-02791-01_rd9	331	Viet nam	This study	Multi country	c	-	265	Deletion
19-02791-05_revised_360	331	Viet nam	This study	Multi country	c	-	265
19-02791-07_revised360	331	Viet nam	This study	Multi country	c	-	265
19-02791-13_revised360	331	Viet nam	This study	Multi country	c	-	265
19-02791-23_revised360	331	Viet nam	This study	Multi country	c	-	265
19-02791-01_rd9	332	Viet nam	This study	Multi country	t	-	266	Deletion
19-02791-05_revised_360	332	Viet nam	This study	Multi country	t	-	266
19-02791-07_revised360	332	Viet nam	This study	Multi country	t	-	266
19-02791-13_revised360	332	Viet nam	This study	Multi country	t	-	266
19-02791-23_revised360	332	Viet nam	This study	Multi country	t	-	266
19-02791-01_rd9	333	Viet nam	This study	Multi country	t	-	267	Deletion
19-02791-05_revised_360	333	Viet nam	This study	Multi country	t	-	267
19-02791-07_revised360	333	Viet nam	This study	Multi country	t	-	267
19-02791-13_revised360	333	Viet nam	This study	Multi country	t	-	267
19-02791-23_revised360	333	Viet nam	This study	Multi country	t	-	267
19-02791-01_rd9	334	Viet nam	This study	Multi country	t	-	268	Deletion
19-02791-05_revised_360	334	Viet nam	This study	Multi country	t	-	268
19-02791-07_revised360	334	Viet nam	This study	Multi country	t	-	268
19-02791-13_revised360	334	Viet nam	This study	Multi country	t	-	268
19-02791-23_revised360	334	Viet nam	This study	Multi country	t	-	268
19-02791-01_rd9	335	Viet nam	This study	Multi country	g	-	269	Deletion
19-02791-05_revised_360	335	Viet nam	This study	Multi country	g	-	269
19-02791-07_revised360	335	Viet nam	This study	Multi country	g	-	269
19-02791-13_revised360	335	Viet nam	This study	Multi country	g	-	269
19-02791-23_revised360	335	Viet nam	This study	Multi country	g	-	269
19-02791-01_rd9	336	Viet nam	This study	Multi country	g	-	270	Deletion
19-02791-05_revised_360	336	Viet nam	This study	Multi country	g	-	270
19-02791-07_revised360	336	Viet nam	This study	Multi country	g	-	270
19-02791-13_revised360	336	Viet nam	This study	Multi country	g	-	270
19-02791-23_revised360	336	Viet nam	This study	Multi country	g	-	270
19-02791-01_rd9	337	Viet nam	This study	Multi country	t	-	271	Deletion
19-02791-05_revised_360	337	Viet nam	This study	Multi country	t	-	271
19-02791-07_revised360	337	Viet nam	This study	Multi country	t	-	271
19-02791-13_revised360	337	Viet nam	This study	Multi country	t	-	271
19-02791-23_revised360	337	Viet nam	This study	Multi country	t	-	271
19-02791-01_rd9	338	Viet nam	This study	Multi country	a	-	272	Deletion
19-02791-05_revised_360	338	Viet nam	This study	Multi country	a	-	272
19-02791-07_revised360	338	Viet nam	This study	Multi country	a	-	272
19-02791-13_revised360	338	Viet nam	This study	Multi country	a	-	272
19-02791-23_revised360	338	Viet nam	This study	Multi country	a	-	272
19-02791-01_rd9	339	Viet nam	This study	Multi country	g	-	273	Deletion
19-02791-05_revised_360	339	Viet nam	This study	Multi country	g	-	273
19-02791-07_revised360	339	Viet nam	This study	Multi country	g	-	273
19-02791-13_revised360	339	Viet nam	This study	Multi country	g	-	273
19-02791-23_revised360	339	Viet nam	This study	Multi country	g	-	273
19-02791-01_rd9	340	Viet nam	This study	Multi country	a	-	274	Deletion
19-02791-05_revised_360	340	Viet nam	This study	Multi country	a	-	274
19-02791-07_revised360	340	Viet nam	This study	Multi country	a	-	274
19-02791-13_revised360	340	Viet nam	This study	Multi country	a	-	274
19-02791-23_revised360	340	Viet nam	This study	Multi country	a	-	274
19-02791-01_rd9	341	Viet nam	This study	Multi country	c	-	275	Deletion
19-02791-05_revised_360	341	Viet nam	This study	Multi country	c	-	275
19-02791-07_revised360	341	Viet nam	This study	Multi country	c	-	275
19-02791-13_revised360	341	Viet nam	This study	Multi country	c	-	275
19-02791-23_revised360	341	Viet nam	This study	Multi country	c	-	275
19-02791-01_rd9	342	Viet nam	This study	Multi country	c	-	276	Deletion
19-02791-05_revised_360	342	Viet nam	This study	Multi country	c	-	276
19-02791-07_revised360	342	Viet nam	This study	Multi country	c	-	276
19-02791-13_revised360	342	Viet nam	This study	Multi country	c	-	276
19-02791-23_revised360	342	Viet nam	This study	Multi country	c	-	276
19-02791-01_rd9	343	Viet nam	This study	Multi country	a	-	277	Deletion
19-02791-05_revised_360	343	Viet nam	This study	Multi country	a	-	277
19-02791-07_revised360	343	Viet nam	This study	Multi country	a	-	277
19-02791-13_revised360	343	Viet nam	This study	Multi country	a	-	277
19-02791-23_revised360	343	Viet nam	This study	Multi country	a	-	277
19-02791-01_rd9	344	Viet nam	This study	Multi country	a	-	278	Deletion
19-02791-05_revised_360	344	Viet nam	This study	Multi country	a	-	278
19-02791-07_revised360	344	Viet nam	This study	Multi country	a	-	278
19-02791-13_revised360	344	Viet nam	This study	Multi country	a	-	278
19-02791-23_revised360	344	Viet nam	This study	Multi country	a	-	278
19-02791-01_rd9	345	Viet nam	This study	Multi country	t	-	279	Deletion
19-02791-05_revised_360	345	Viet nam	This study	Multi country	t	-	279
19-02791-07_revised360	345	Viet nam	This study	Multi country	t	-	279
19-02791-13_revised360	345	Viet nam	This study	Multi country	t	-	279
19-02791-23_revised360	345	Viet nam	This study	Multi country	t	-	279
19-02791-01_rd9	346	Viet nam	This study	Multi country	a	-	280	Deletion
19-02791-05_revised_360	346	Viet nam	This study	Multi country	a	-	280
19-02791-07_revised360	346	Viet nam	This study	Multi country	a	-	280
19-02791-13_revised360	346	Viet nam	This study	Multi country	a	-	280
19-02791-23_revised360	346	Viet nam	This study	Multi country	a	-	280
19-02791-01_rd9	347	Viet nam	This study	Multi country	a	-	281	Deletion
19-02791-05_revised_360	347	Viet nam	This study	Multi country	a	-	281
19-02791-07_revised360	347	Viet nam	This study	Multi country	a	-	281
19-02791-13_revised360	347	Viet nam	This study	Multi country	a	-	281
19-02791-23_revised360	347	Viet nam	This study	Multi country	a	-	281
19-02791-01_rd9	348	Viet nam	This study	Multi country	t	-	282	Deletion
19-02791-05_revised_360	348	Viet nam	This study	Multi country	t	-	282
19-02791-07_revised360	348	Viet nam	This study	Multi country	t	-	282
19-02791-13_revised360	348	Viet nam	This study	Multi country	t	-	282
19-02791-23_revised360	348	Viet nam	This study	Multi country	t	-	282
19-02791-01_rd9	349	Viet nam	This study	Multi country	c	-	283	Deletion
19-02791-05_revised_360	349	Viet nam	This study	Multi country	c	-	283
19-02791-07_revised360	349	Viet nam	This study	Multi country	c	-	283
19-02791-13_revised360	349	Viet nam	This study	Multi country	c	-	283
19-02791-23_revised360	349	Viet nam	This study	Multi country	c	-	283
19-02791-01_rd9	350	Viet nam	This study	Multi country	c	-	284	Deletion
19-02791-05_revised_360	350	Viet nam	This study	Multi country	c	-	284
19-02791-07_revised360	350	Viet nam	This study	Multi country	c	-	284
19-02791-13_revised360	350	Viet nam	This study	Multi country	c	-	284
19-02791-23_revised360	350	Viet nam	This study	Multi country	c	-	284
19-02791-01_rd9	351	Viet nam	This study	Multi country	a	-	285	Deletion
19-02791-05_revised_360	351	Viet nam	This study	Multi country	a	-	285
19-02791-07_revised360	351	Viet nam	This study	Multi country	a	-	285
19-02791-13_revised360	351	Viet nam	This study	Multi country	a	-	285
19-02791-23_revised360	351	Viet nam	This study	Multi country	a	-	285
19-02791-01_rd9	352	Viet nam	This study	Multi country	t	-	286	Deletion
19-02791-05_revised_360	352	Viet nam	This study	Multi country	t	-	286
19-02791-07_revised360	352	Viet nam	This study	Multi country	t	-	286
19-02791-13_revised360	352	Viet nam	This study	Multi country	t	-	286
19-02791-23_revised360	352	Viet nam	This study	Multi country	t	-	286
19-02791-01_rd9	353	Viet nam	This study	Multi country	g	-	287	Deletion
19-02791-05_revised_360	353	Viet nam	This study	Multi country	g	-	287
19-02791-07_revised360	353	Viet nam	This study	Multi country	g	-	287
19-02791-13_revised360	353	Viet nam	This study	Multi country	g	-	287
19-02791-23_revised360	353	Viet nam	This study	Multi country	g	-	287
19-02791-01_rd9	354	Viet nam	This study	Multi country	g	-	288	Deletion
19-02791-05_revised_360	354	Viet nam	This study	Multi country	g	-	288
19-02791-07_revised360	354	Viet nam	This study	Multi country	g	-	288
19-02791-13_revised360	354	Viet nam	This study	Multi country	g	-	288
19-02791-23_revised360	354	Viet nam	This study	Multi country	g	-	288
19-02791-01_rd9	355	Viet nam	This study	Multi country	t	-	289	Deletion
19-02791-05_revised_360	355	Viet nam	This study	Multi country	t	-	289
19-02791-07_revised360	355	Viet nam	This study	Multi country	t	-	289
19-02791-13_revised360	355	Viet nam	This study	Multi country	t	-	289
19-02791-23_revised360	355	Viet nam	This study	Multi country	t	-	289
19-02791-01_rd9	356	Viet nam	This study	Multi country	t	-	290	Deletion
19-02791-05_revised_360	356	Viet nam	This study	Multi country	t	-	290
19-02791-07_revised360	356	Viet nam	This study	Multi country	t	-	290
19-02791-13_revised360	356	Viet nam	This study	Multi country	t	-	290
19-02791-23_revised360	356	Viet nam	This study	Multi country	t	-	290
19-02791-01_rd9	357	Viet nam	This study	Multi country	g	-	291	Deletion
19-02791-05_revised_360	357	Viet nam	This study	Multi country	g	-	291
19-02791-07_revised360	357	Viet nam	This study	Multi country	g	-	291
19-02791-13_revised360	357	Viet nam	This study	Multi country	g	-	291
19-02791-23_revised360	357	Viet nam	This study	Multi country	g	-	291
19-02791-01_rd9	358	Viet nam	This study	Multi country	c	-	292	Deletion
19-02791-05_revised_360	358	Viet nam	This study	Multi country	c	-	292
19-02791-07_revised360	358	Viet nam	This study	Multi country	c	-	292
19-02791-13_revised360	358	Viet nam	This study	Multi country	c	-	292
19-02791-23_revised360	358	Viet nam	This study	Multi country	c	-	292
19-02791-01_rd9	359	Viet nam	This study	Multi country	g	-	293	Deletion
19-02791-05_revised_360	359	Viet nam	This study	Multi country	g	-	293
19-02791-07_revised360	359	Viet nam	This study	Multi country	g	-	293
19-02791-13_revised360	359	Viet nam	This study	Multi country	g	-	293
19-02791-23_revised360	359	Viet nam	This study	Multi country	g	-	293
19-02791-01_rd9	360	Viet nam	This study	Multi country	c	-	294	Deletion
19-02791-05_revised_360	360	Viet nam	This study	Multi country	c	-	294
19-02791-07_revised360	360	Viet nam	This study	Multi country	c	-	294
19-02791-13_revised360	360	Viet nam	This study	Multi country	c	-	294
19-02791-23_revised360	360	Viet nam	This study	Multi country	c	-	294
19-02791-01_rd9	361	Viet nam	This study	Multi country	t	-	295	Deletion
19-02791-05_revised_360	361	Viet nam	This study	Multi country	t	-	295
19-02791-07_revised360	361	Viet nam	This study	Multi country	t	-	295
19-02791-13_revised360	361	Viet nam	This study	Multi country	t	-	295
19-02791-23_revised360	361	Viet nam	This study	Multi country	t	-	295
19-02791-01_rd9	362	Viet nam	This study	Multi country	t	-	296	Deletion
19-02791-05_revised_360	362	Viet nam	This study	Multi country	t	-	296
19-02791-07_revised360	362	Viet nam	This study	Multi country	t	-	296
19-02791-13_revised360	362	Viet nam	This study	Multi country	t	-	296
19-02791-23_revised360	362	Viet nam	This study	Multi country	t	-	296
19-02791-01_rd9	364	Viet nam	This study	Multi country	a	-	297	Deletion
19-02791-05_revised_360	364	Viet nam	This study	Multi country	a	-	297
19-02791-07_revised360	364	Viet nam	This study	Multi country	a	-	297
19-02791-13_revised360	364	Viet nam	This study	Multi country	a	-	297
19-02791-23_revised360	364	Viet nam	This study	Multi country	a	-	297
19-02791-01_rd9	365	Viet nam	This study	Multi country	a	-	298	Deletion
19-02791-05_revised_360	365	Viet nam	This study	Multi country	a	-	298
19-02791-07_revised360	365	Viet nam	This study	Multi country	a	-	298
19-02791-13_revised360	365	Viet nam	This study	Multi country	a	-	298
19-02791-23_revised360	365	Viet nam	This study	Multi country	a	-	298
19-02791-01_rd9	366	Viet nam	This study	Multi country	a	-	299	Deletion
19-02791-05_revised_360	366	Viet nam	This study	Multi country	a	-	299
19-02791-07_revised360	366	Viet nam	This study	Multi country	a	-	299
19-02791-13_revised360	366	Viet nam	This study	Multi country	a	-	299
19-02791-23_revised360	366	Viet nam	This study	Multi country	a	-	299
19-02791-01_rd9	367	Viet nam	This study	Multi country	a	-	300	Deletion
19-02791-05_revised_360	367	Viet nam	This study	Multi country	a	-	300
19-02791-07_revised360	367	Viet nam	This study	Multi country	a	-	300
19-02791-13_revised360	367	Viet nam	This study	Multi country	a	-	300
19-02791-23_revised360	367	Viet nam	This study	Multi country	a	-	300
19-02791-01_rd9	368	Viet nam	This study	Multi country	a	-	301	Deletion
19-02791-05_revised_360	368	Viet nam	This study	Multi country	a	-	301
19-02791-07_revised360	368	Viet nam	This study	Multi country	a	-	301
19-02791-13_revised360	368	Viet nam	This study	Multi country	a	-	301
19-02791-23_revised360	368	Viet nam	This study	Multi country	a	-	301
19-02791-01_rd9	369	Viet nam	This study	Multi country	t	-	302	Deletion
19-02791-05_revised_360	369	Viet nam	This study	Multi country	t	-	302
19-02791-07_revised360	369	Viet nam	This study	Multi country	t	-	302
19-02791-13_revised360	369	Viet nam	This study	Multi country	t	-	302
19-02791-23_revised360	369	Viet nam	This study	Multi country	t	-	302
19-02791-01_rd9	370	Viet nam	This study	Multi country	a	-	303	Deletion
19-02791-05_revised_360	370	Viet nam	This study	Multi country	a	-	303
19-02791-07_revised360	370	Viet nam	This study	Multi country	a	-	303
19-02791-13_revised360	370	Viet nam	This study	Multi country	a	-	303
19-02791-23_revised360	370	Viet nam	This study	Multi country	a	-	303
19-02791-01_rd9	371	Viet nam	This study	Multi country	c	-	304	Deletion
19-02791-05_revised_360	371	Viet nam	This study	Multi country	c	-	304
19-02791-07_revised360	371	Viet nam	This study	Multi country	c	-	304
19-02791-13_revised360	371	Viet nam	This study	Multi country	c	-	304
19-02791-23_revised360	371	Viet nam	This study	Multi country	c	-	304
19-02791-01_rd9	372	Viet nam	This study	Multi country	c	-	305	Deletion
19-02791-05_revised_360	372	Viet nam	This study	Multi country	c	-	305
19-02791-07_revised360	372	Viet nam	This study	Multi country	c	-	305
19-02791-13_revised360	372	Viet nam	This study	Multi country	c	-	305
19-02791-23_revised360	372	Viet nam	This study	Multi country	c	-	305
19-02791-01_rd9	373	Viet nam	This study	Widespread	a	-	306	Deletion
19-02791-05_revised_360	373	Viet nam	This study	Widespread	a	-	306
19-02791-07_revised360	373	Viet nam	This study	Widespread	a	-	306
19-02791-13_revised360	373	Viet nam	This study	Widespread	a	-	306
19-02791-23_revised360	373	Viet nam	This study	Widespread	a	-	306
19-02791-01_rd9	374	Viet nam	This study	Multi country	a	-	307	Deletion
19-02791-05_revised_360	374	Viet nam	This study	Multi country	a	-	307
19-02791-07_revised360	374	Viet nam	This study	Multi country	a	-	307
19-02791-13_revised360	374	Viet nam	This study	Multi country	a	-	307
19-02791-23_revised360	374	Viet nam	This study	Multi country	a	-	307
19-02791-01_rd9	375	Viet nam	This study	Multi country	a	-	308	Deletion
19-02791-05_revised_360	375	Viet nam	This study	Multi country	a	-	308
19-02791-07_revised360	375	Viet nam	This study	Multi country	a	-	308
19-02791-13_revised360	375	Viet nam	This study	Multi country	a	-	308
19-02791-23_revised360	375	Viet nam	This study	Multi country	a	-	308
19-02791-01_rd9	376	Viet nam	This study	Multi country	a	-	309	Deletion
19-02791-05_revised_360	376	Viet nam	This study	Multi country	a	-	309
19-02791-07_revised360	376	Viet nam	This study	Multi country	a	-	309
19-02791-13_revised360	376	Viet nam	This study	Multi country	a	-	309
19-02791-23_revised360	376	Viet nam	This study	Multi country	a	-	309
19-02791-01_rd9	377	Viet nam	This study	Multi country	a	-	310	Deletion
19-02791-05_revised_360	377	Viet nam	This study	Multi country	a	-	310
19-02791-07_revised360	377	Viet nam	This study	Multi country	a	-	310
19-02791-13_revised360	377	Viet nam	This study	Multi country	a	-	310
19-02791-23_revised360	377	Viet nam	This study	Multi country	a	-	310
19-02791-01_rd9	378	Viet nam	This study	Multi country	a	-	311	Deletion
19-02791-05_revised_360	378	Viet nam	This study	Multi country	a	-	311
19-02791-07_revised360	378	Viet nam	This study	Multi country	a	-	311
19-02791-13_revised360	378	Viet nam	This study	Multi country	a	-	311
19-02791-23_revised360	378	Viet nam	This study	Multi country	a	-	311
19-02791-01_rd9	379	Viet nam	This study	Multi country	a	-	312	Deletion
19-02791-05_revised_360	379	Viet nam	This study	Multi country	a	-	312
19-02791-07_revised360	379	Viet nam	This study	Multi country	a	-	312
19-02791-13_revised360	379	Viet nam	This study	Multi country	a	-	312
19-02791-23_revised360	379	Viet nam	This study	Multi country	a	-	312
19-02791-01_rd9	380	Viet nam	This study	Multi country	a	-	313	Deletion
19-02791-05_revised_360	380	Viet nam	This study	Multi country	a	-	313
19-02791-07_revised360	380	Viet nam	This study	Multi country	a	-	313
19-02791-13_revised360	380	Viet nam	This study	Multi country	a	-	313
19-02791-23_revised360	380	Viet nam	This study	Multi country	a	-	313
19-02791-01_rd9	381	Viet nam	This study	Multi country	c	-	314	Deletion
19-02791-05_revised_360	381	Viet nam	This study	Multi country	c	-	314
19-02791-07_revised360	381	Viet nam	This study	Multi country	c	-	314
19-02791-13_revised360	381	Viet nam	This study	Multi country	c	-	314
19-02791-23_revised360	381	Viet nam	This study	Multi country	c	-	314
19-02791-01_rd9	382	Viet nam	This study	Multi country	a	-	315	Deletion
19-02791-05_revised_360	382	Viet nam	This study	Multi country	a	-	315
19-02791-07_revised360	382	Viet nam	This study	Multi country	a	-	315
19-02791-13_revised360	382	Viet nam	This study	Multi country	a	-	315
19-02791-23_revised360	382	Viet nam	This study	Multi country	a	-	315
19-02791-01_rd9	383	Viet nam	This study	Multi country	t	-	316	Deletion
19-02791-05_revised_360	383	Viet nam	This study	Multi country	t	-	316
19-02791-07_revised360	383	Viet nam	This study	Multi country	t	-	316
19-02791-13_revised360	383	Viet nam	This study	Multi country	t	-	316
19-02791-23_revised360	383	Viet nam	This study	Multi country	t	-	316
19-02791-01_rd9	384	Viet nam	This study	Multi country	t	-	317	Deletion
19-02791-05_revised_360	384	Viet nam	This study	Multi country	t	-	317
19-02791-07_revised360	384	Viet nam	This study	Multi country	t	-	317
19-02791-13_revised360	384	Viet nam	This study	Multi country	t	-	317
19-02791-23_revised360	384	Viet nam	This study	Multi country	t	-	317
19-02791-01_rd9	385	Viet nam	This study	Multi country	a	-	318	Deletion
19-02791-05_revised_360	385	Viet nam	This study	Multi country	a	-	318
19-02791-07_revised360	385	Viet nam	This study	Multi country	a	-	318
19-02791-13_revised360	385	Viet nam	This study	Multi country	a	-	318
19-02791-23_revised360	385	Viet nam	This study	Multi country	a	-	318
19-02791-01_rd9	386	Viet nam	This study	Multi country	a	-	319	Deletion
19-02791-05_revised_360	386	Viet nam	This study	Multi country	a	-	319
19-02791-07_revised360	386	Viet nam	This study	Multi country	a	-	319
19-02791-13_revised360	386	Viet nam	This study	Multi country	a	-	319
19-02791-23_revised360	386	Viet nam	This study	Multi country	a	-	319
19-02791-01_rd9	387	Viet nam	This study	Multi country	g	-	320	Deletion
19-02791-05_revised_360	387	Viet nam	This study	Multi country	g	-	320
19-02791-07_revised360	387	Viet nam	This study	Multi country	g	-	320
19-02791-13_revised360	387	Viet nam	This study	Multi country	g	-	320
19-02791-23_revised360	387	Viet nam	This study	Multi country	g	-	320
19-02791-01_rd9	388	Viet nam	This study	Multi country	t	-	321	Deletion
19-02791-05_revised_360	388	Viet nam	This study	Multi country	t	-	321
19-02791-07_revised360	388	Viet nam	This study	Multi country	t	-	321
19-02791-13_revised360	388	Viet nam	This study	Multi country	t	-	321
19-02791-23_revised360	388	Viet nam	This study	Multi country	t	-	321
19-02791-01_rd9	389	Viet nam	This study	Multi country	t	-	322	Deletion
19-02791-05_revised_360	389	Viet nam	This study	Multi country	t	-	322
19-02791-07_revised360	389	Viet nam	This study	Multi country	t	-	322
19-02791-13_revised360	389	Viet nam	This study	Multi country	t	-	322
19-02791-23_revised360	389	Viet nam	This study	Multi country	t	-	322
19-02791-01_rd9	391	Viet nam	This study	Multi country	t	c	323	Substitution
19-02791-05_revised_360	391	Viet nam	This study	Multi country	t	c	323
19-02791-07_revised360	391	Viet nam	This study	Multi country	t	c	323
19-02791-13_revised360	391	Viet nam	This study	Multi country	t	c	323
19-02791-23_revised360	391	Viet nam	This study	Multi country	t	c	323
19-02791-01_rd9	396	Viet nam	This study	Multi country	g	-	324	Deletion
19-02791-05_revised_360	396	Viet nam	This study	Multi country	g	-	324
19-02791-07_revised360	396	Viet nam	This study	Multi country	g	-	324
19-02791-13_revised360	396	Viet nam	This study	Multi country	g	-	324
19-02791-23_revised360	396	Viet nam	This study	Multi country	g	-	324
19-02791-01_rd9	397	Viet nam	This study	Multi country	g	-	325	Deletion
19-02791-05_revised_360	397	Viet nam	This study	Multi country	g	-	325
19-02791-07_revised360	397	Viet nam	This study	Multi country	g	-	325
19-02791-13_revised360	397	Viet nam	This study	Multi country	g	-	325
19-02791-23_revised360	397	Viet nam	This study	Multi country	g	-	325
19-02791-01_rd9	398	Viet nam	This study	Multi country	t	-	326	Deletion
19-02791-05_revised_360	398	Viet nam	This study	Multi country	t	-	326
19-02791-07_revised360	398	Viet nam	This study	Multi country	t	-	326
19-02791-13_revised360	398	Viet nam	This study	Multi country	t	-	326
19-02791-23_revised360	398	Viet nam	This study	Multi country	t	-	326
19-02791-01_rd9	399	Viet nam	This study	Multi country	a	-	327	Deletion
19-02791-05_revised_360	399	Viet nam	This study	Multi country	a	-	327
19-02791-07_revised360	399	Viet nam	This study	Multi country	a	-	327
19-02791-13_revised360	399	Viet nam	This study	Multi country	a	-	327
19-02791-23_revised360	399	Viet nam	This study	Multi country	a	-	327
19-02791-01_rd9	400	Viet nam	This study	Multi country	a	-	328	Deletion
19-02791-05_revised_360	400	Viet nam	This study	Multi country	a	-	328
19-02791-07_revised360	400	Viet nam	This study	Multi country	a	-	328
19-02791-13_revised360	400	Viet nam	This study	Multi country	a	-	328
19-02791-23_revised360	400	Viet nam	This study	Multi country	a	-	328
19-02791-01_rd9	401	Viet nam	This study	Multi country	g	-	329	Deletion
19-02791-05_revised_360	401	Viet nam	This study	Multi country	g	-	329
19-02791-07_revised360	401	Viet nam	This study	Multi country	g	-	329
19-02791-13_revised360	401	Viet nam	This study	Multi country	g	-	329
19-02791-23_revised360	401	Viet nam	This study	Multi country	g	-	329
19-02791-01_rd9	402	Viet nam	This study	Multi country	a	-	330	Deletion
19-02791-05_revised_360	402	Viet nam	This study	Multi country	a	-	330
19-02791-07_revised360	402	Viet nam	This study	Multi country	a	-	330
19-02791-13_revised360	402	Viet nam	This study	Multi country	a	-	330
19-02791-23_revised360	402	Viet nam	This study	Multi country	a	-	330
19-02791-01_rd9	403	Viet nam	This study	Multi country	t	-	331	Deletion
19-02791-05_revised_360	403	Viet nam	This study	Multi country	t	-	331
19-02791-07_revised360	403	Viet nam	This study	Multi country	t	-	331
19-02791-13_revised360	403	Viet nam	This study	Multi country	t	-	331
19-02791-23_revised360	403	Viet nam	This study	Multi country	t	-	331
19-02791-01_rd9	404	Viet nam	This study	Multi country	t	-	332	Deletion
19-02791-05_revised_360	404	Viet nam	This study	Multi country	t	-	332
19-02791-07_revised360	404	Viet nam	This study	Multi country	t	-	332
19-02791-13_revised360	404	Viet nam	This study	Multi country	t	-	332
19-02791-23_revised360	404	Viet nam	This study	Multi country	t	-	332
19-02791-01_rd9	405	Viet nam	This study	Multi country	g	-	333	Deletion
19-02791-05_revised_360	405	Viet nam	This study	Multi country	g	-	333
19-02791-07_revised360	405	Viet nam	This study	Multi country	g	-	333
19-02791-13_revised360	405	Viet nam	This study	Multi country	g	-	333
19-02791-23_revised360	405	Viet nam	This study	Multi country	g	-	333
19-02791-01_rd9	406	Viet nam	This study	Multi country	g	a	334	Substitution
19-02791-05_revised_360	406	Viet nam	This study	Multi country	g	a	334
19-02791-07_revised360	406	Viet nam	This study	Multi country	g	a	334
19-02791-13_revised360	406	Viet nam	This study	Multi country	g	a	334
19-02791-23_revised360	406	Viet nam	This study	Multi country	g	a	334
19-02791-01_rd9	410	Viet nam	This study	Multi country	t	g	335	Substitution
19-02791-05_revised_360	410	Viet nam	This study	Multi country	t	g	335
19-02791-07_revised360	410	Viet nam	This study	Multi country	t	g	335
19-02791-13_revised360	410	Viet nam	This study	Multi country	t	g	335
19-02791-23_revised360	410	Viet nam	This study	Multi country	t	g	335
19-02791-01_rd9	418	Viet nam	This study	Multi country	t	-	336	Deletion
19-02791-05_revised_360	418	Viet nam	This study	Multi country	t	-	336
19-02791-07_revised360	418	Viet nam	This study	Multi country	t	-	336
19-02791-13_revised360	418	Viet nam	This study	Multi country	t	-	336
19-02791-23_revised360	418	Viet nam	This study	Multi country	t	-	336
19-02791-01_rd9	419	Viet nam	This study	Multi country	g	-	337	Deletion
19-02791-05_revised_360	419	Viet nam	This study	Multi country	g	-	337
19-02791-07_revised360	419	Viet nam	This study	Multi country	g	-	337
19-02791-13_revised360	419	Viet nam	This study	Multi country	g	-	337
19-02791-23_revised360	419	Viet nam	This study	Multi country	g	-	337
19-02791-01_rd9	420	Viet nam	This study	Multi country	g	-	338	Deletion
19-02791-05_revised_360	420	Viet nam	This study	Multi country	g	-	338
19-02791-07_revised360	420	Viet nam	This study	Multi country	g	-	338
19-02791-13_revised360	420	Viet nam	This study	Multi country	g	-	338
19-02791-23_revised360	420	Viet nam	This study	Multi country	g	-	338
19-02791-01_rd9	421	Viet nam	This study	Multi country	t	c	339	Substitution
19-02791-05_revised_360	421	Viet nam	This study	Multi country	t	c	339
19-02791-07_revised360	421	Viet nam	This study	Multi country	t	c	339
19-02791-13_revised360	421	Viet nam	This study	Multi country	t	c	339
19-02791-23_revised360	421	Viet nam	This study	Multi country	t	c	339
19-02791-01_rd9	423	Viet nam	This study	Multi country	a	g	340	Substitution
19-02791-05_revised_360	423	Viet nam	This study	Multi country	a	g	340
19-02791-07_revised360	423	Viet nam	This study	Multi country	a	g	340
19-02791-13_revised360	423	Viet nam	This study	Multi country	a	g	340
19-02791-23_revised360	423	Viet nam	This study	Multi country	a	g	340
19-02791-01_rd9	427	Viet nam	This study	Multi country	t	g	341	Substitution
19-02791-05_revised_360	427	Viet nam	This study	Multi country	t	g	341
19-02791-07_revised360	427	Viet nam	This study	Multi country	t	g	341
19-02791-13_revised360	427	Viet nam	This study	Multi country	t	g	341
19-02791-23_revised360	427	Viet nam	This study	Multi country	t	g	341
19-02791-01_rd9	429	Viet nam	This study	Multi country	a	t	342	Substitution
19-02791-05_revised_360	429	Viet nam	This study	Multi country	a	t	342
19-02791-07_revised360	429	Viet nam	This study	Multi country	a	t	342
19-02791-13_revised360	429	Viet nam	This study	Multi country	a	t	342
19-02791-23_revised360	429	Viet nam	This study	Multi country	a	t	342
19-02791-01_rd9	430	Viet nam	This study	Multi country	t	c	343	Substitution
19-02791-05_revised_360	430	Viet nam	This study	Multi country	t	c	343
19-02791-07_revised360	430	Viet nam	This study	Multi country	t	c	343
19-02791-13_revised360	430	Viet nam	This study	Multi country	t	c	343
19-02791-23_revised360	430	Viet nam	This study	Multi country	t	c	343
19-02791-01_rd9	432	Viet nam	This study	Multi country	a	g	344	Substitution
19-02791-05_revised_360	432	Viet nam	This study	Multi country	a	g	344
19-02791-07_revised360	432	Viet nam	This study	Multi country	a	g	344
19-02791-13_revised360	432	Viet nam	This study	Multi country	a	g	344
19-02791-23_revised360	432	Viet nam	This study	Multi country	a	g	344
19-02791-01_rd9	435	Viet nam	This study	Multi country	c	a	345	Substitution
19-02791-05_revised_360	435	Viet nam	This study	Multi country	c	a	345
19-02791-07_revised360	435	Viet nam	This study	Multi country	c	a	345
19-02791-13_revised360	435	Viet nam	This study	Multi country	c	a	345
19-02791-23_revised360	435	Viet nam	This study	Multi country	c	a	345
19-02791-01_rd9	440	Viet nam	This study	Multi country	t	a	346	Substitution
19-02791-05_revised_360	440	Viet nam	This study	Multi country	t	a	346
19-02791-07_revised360	440	Viet nam	This study	Multi country	t	a	346
19-02791-13_revised360	440	Viet nam	This study	Multi country	t	a	346
19-02791-23_revised360	440	Viet nam	This study	Multi country	t	a	346
19-02791-01_rd9	441	Viet nam	This study	Multi country	g	a	347	Substitution
19-02791-05_revised_360	441	Viet nam	This study	Multi country	g	a	347
19-02791-07_revised360	441	Viet nam	This study	Multi country	g	a	347
19-02791-13_revised360	441	Viet nam	This study	Multi country	g	a	347
19-02791-23_revised360	441	Viet nam	This study	Multi country	g	a	347
19-02791-01_rd9	442	Viet nam	This study	Multi country	t	a	348	Substitution
19-02791-05_revised_360	442	Viet nam	This study	Multi country	t	a	348
19-02791-07_revised360	442	Viet nam	This study	Multi country	t	a	348
19-02791-13_revised360	442	Viet nam	This study	Multi country	t	a	348
19-02791-23_revised360	442	Viet nam	This study	Multi country	t	a	348
19-02791-01_rd9	444	Viet nam	This study	Multi country	t	a	349	Substitution
19-02791-05_revised_360	444	Viet nam	This study	Multi country	t	a	349
19-02791-07_revised360	444	Viet nam	This study	Multi country	t	a	349
19-02791-13_revised360	444	Viet nam	This study	Multi country	t	a	349
19-02791-23_revised360	444	Viet nam	This study	Multi country	t	a	349
19-02791-01_rd9	446	Viet nam	This study	Multi country	c	t	350	Substitution
19-02791-05_revised_360	446	Viet nam	This study	Multi country	c	t	350
19-02791-07_revised360	446	Viet nam	This study	Multi country	c	t	350
19-02791-13_revised360	446	Viet nam	This study	Multi country	c	t	350
19-02791-23_revised360	446	Viet nam	This study	Multi country	c	t	350
19-02791-01_rd9	447	Viet nam	This study	Multi country	c	t	351	Substitution
19-02791-05_revised_360	447	Viet nam	This study	Multi country	c	t	351
19-02791-07_revised360	447	Viet nam	This study	Multi country	c	t	351
19-02791-13_revised360	447	Viet nam	This study	Multi country	c	t	351
19-02791-23_revised360	447	Viet nam	This study	Multi country	c	t	351
19-02791-01_rd9	448	Viet nam	This study	Multi country	c	t	352	Substitution
19-02791-05_revised_360	448	Viet nam	This study	Multi country	c	t	352
19-02791-07_revised360	448	Viet nam	This study	Multi country	c	t	352
19-02791-13_revised360	448	Viet nam	This study	Multi country	c	t	352
19-02791-23_revised360	448	Viet nam	This study	Multi country	c	t	352
19-02791-01_rd9	449	Viet nam	This study	Multi country	c	t	353	Substitution
19-02791-05_revised_360	449	Viet nam	This study	Multi country	c	t	353
19-02791-07_revised360	449	Viet nam	This study	Multi country	c	t	353
19-02791-13_revised360	449	Viet nam	This study	Multi country	c	t	353
19-02791-23_revised360	449	Viet nam	This study	Multi country	c	t	353
19-02791-01_rd9	450	Viet nam	This study	Multi country	a	g	354	Substitution
19-02791-05_revised_360	450	Viet nam	This study	Multi country	a	g	354
19-02791-07_revised360	450	Viet nam	This study	Multi country	a	g	354
19-02791-13_revised360	450	Viet nam	This study	Multi country	a	g	354
19-02791-23_revised360	450	Viet nam	This study	Multi country	a	g	354
19-02791-01_rd9	453	Viet nam	This study	Multi country	g	t	355	Substitution
19-02791-05_revised_360	453	Viet nam	This study	Multi country	g	t	355
19-02791-07_revised360	453	Viet nam	This study	Multi country	g	t	355
19-02791-13_revised360	453	Viet nam	This study	Multi country	g	t	355
19-02791-23_revised360	453	Viet nam	This study	Multi country	g	t	355
19-02791-01_rd9	454	Viet nam	This study	Multi country	a	c	356	Substitution
19-02791-05_revised_360	454	Viet nam	This study	Multi country	a	c	356
19-02791-07_revised360	454	Viet nam	This study	Multi country	a	c	356
19-02791-13_revised360	454	Viet nam	This study	Multi country	a	c	356
19-02791-23_revised360	454	Viet nam	This study	Multi country	a	c	356
19-02791-01_rd9	455	Viet nam	This study	Multi country	t	a	357	Substitution
19-02791-05_revised_360	455	Viet nam	This study	Multi country	t	a	357
19-02791-07_revised360	455	Viet nam	This study	Multi country	t	a	357
19-02791-13_revised360	455	Viet nam	This study	Multi country	t	a	357
19-02791-23_revised360	455	Viet nam	This study	Multi country	t	a	357
19-02791-01_rd9	456	Viet nam	This study	Multi country	g	a	358	Substitution
19-02791-05_revised_360	456	Viet nam	This study	Multi country	g	a	358
19-02791-07_revised360	456	Viet nam	This study	Multi country	g	a	358
19-02791-13_revised360	456	Viet nam	This study	Multi country	g	a	358
19-02791-23_revised360	456	Viet nam	This study	Multi country	g	a	358
19-02791-01_rd9	460	Viet nam	This study	Multi country	a	-	359	Deletion
19-02791-05_revised_360	460	Viet nam	This study	Multi country	a	-	359
19-02791-07_revised360	460	Viet nam	This study	Multi country	a	-	359
19-02791-13_revised360	460	Viet nam	This study	Multi country	a	-	359
19-02791-23_revised360	460	Viet nam	This study	Multi country	a	-	359
19-02791-01_rd9	461	Viet nam	This study	Multi country	a	-	360	Deletion
19-02791-05_revised_360	461	Viet nam	This study	Multi country	a	-	360
19-02791-07_revised360	461	Viet nam	This study	Multi country	a	-	360
19-02791-13_revised360	461	Viet nam	This study	Multi country	a	-	360
19-02791-23_revised360	461	Viet nam	This study	Multi country	a	-	360
19-02791-01_rd9	462	Viet nam	This study	Multi country	c	-	361	Deletion
19-02791-05_revised_360	462	Viet nam	This study	Multi country	c	-	361
19-02791-07_revised360	462	Viet nam	This study	Multi country	c	-	361
19-02791-13_revised360	462	Viet nam	This study	Multi country	c	-	361
19-02791-23_revised360	462	Viet nam	This study	Multi country	c	-	361
19-02791-01_rd9	463	Viet nam	This study	Multi country	a	g	362	Substitution
19-02791-05_revised_360	463	Viet nam	This study	Multi country	a	g	362
19-02791-07_revised360	463	Viet nam	This study	Multi country	a	g	362
19-02791-13_revised360	463	Viet nam	This study	Multi country	a	g	362
19-02791-23_revised360	463	Viet nam	This study	Multi country	a	g	362
19-02791-01_rd9	466	Viet nam	This study	Multi country	g	a	363	Substitution
19-02791-05_revised_360	466	Viet nam	This study	Multi country	g	a	363
19-02791-07_revised360	466	Viet nam	This study	Multi country	g	a	363
19-02791-13_revised360	466	Viet nam	This study	Multi country	g	a	363
19-02791-23_revised360	466	Viet nam	This study	Multi country	g	a	363
19-02791-01_rd9	477	Viet nam	This study	Multi country	t	c	364	Substitution
19-02791-05_revised_360	477	Viet nam	This study	Multi country	t	c	364
19-02791-07_revised360	477	Viet nam	This study	Multi country	t	c	364
19-02791-13_revised360	477	Viet nam	This study	Multi country	t	c	364
19-02791-23_revised360	477	Viet nam	This study	Multi country	t	c	364
19-02791-01_rd9	497	Viet nam	This study	Multi country	t	c	365	Substitution
19-02791-05_revised_360	497	Viet nam	This study	Multi country	t	c	365
19-02791-07_revised360	497	Viet nam	This study	Multi country	t	c	365
19-02791-13_revised360	497	Viet nam	This study	Multi country	t	c	365
19-02791-23_revised360	497	Viet nam	This study	Multi country	t	c	365
19-02791-01_rd9	515	Viet nam	This study	Multi country	g	a	366	Substitution
19-02791-05_revised_360	515	Viet nam	This study	Multi country	g	a	366
19-02791-07_revised360	515	Viet nam	This study	Multi country	g	a	366
19-02791-13_revised360	515	Viet nam	This study	Multi country	g	a	366
19-02791-23_revised360	515	Viet nam	This study	Multi country	g	a	366
19-02791-01_rd9	522	Viet nam	This study	Multi country	g	a	367	Substitution
19-02791-05_revised_360	522	Viet nam	This study	Multi country	g	a	367
19-02791-07_revised360	522	Viet nam	This study	Multi country	g	a	367
19-02791-13_revised360	522	Viet nam	This study	Multi country	g	a	367
19-02791-23_revised360	522	Viet nam	This study	Multi country	g	a	367
19-02791-01_rd9	564	Viet nam	This study	Multi country	a	g	368	Substitution
19-02791-05_revised_360	564	Viet nam	This study	Multi country	a	g	368
19-02791-07_revised360	564	Viet nam	This study	Multi country	a	g	368
19-02791-13_revised360	564	Viet nam	This study	Multi country	a	g	368
19-02791-23_revised360	564	Viet nam	This study	Multi country	a	g	368
19-02791-01_rd9	566	Viet nam	This study	Multi country	a	t	369	Substitution
19-02791-05_revised_360	566	Viet nam	This study	Multi country	a	t	369
19-02791-07_revised360	566	Viet nam	This study	Multi country	a	t	369
19-02791-13_revised360	566	Viet nam	This study	Multi country	a	t	369
19-02791-23_revised360	566	Viet nam	This study	Multi country	a	t	369
19-02791-01_rd9	567	Viet nam	This study	Multi country	g	a	370	Substitution
19-02791-05_revised_360	567	Viet nam	This study	Multi country	g	a	370
19-02791-07_revised360	567	Viet nam	This study	Multi country	g	a	370
19-02791-13_revised360	567	Viet nam	This study	Multi country	g	a	370
19-02791-23_revised360	567	Viet nam	This study	Multi country	g	a	370
19-02791-01_rd9	569	Viet nam	This study	Multi country	c	t	371	Substitution
19-02791-05_revised_360	569	Viet nam	This study	Multi country	c	t	371
19-02791-07_revised360	569	Viet nam	This study	Multi country	c	t	371
19-02791-13_revised360	569	Viet nam	This study	Multi country	c	t	371
19-02791-23_revised360	569	Viet nam	This study	Multi country	c	t	371
19-02791-01_rd9	572	Viet nam	This study	Multi country	g	a	372	Substitution
19-02791-05_revised_360	572	Viet nam	This study	Multi country	g	a	372
19-02791-07_revised360	572	Viet nam	This study	Multi country	g	a	372
19-02791-13_revised360	572	Viet nam	This study	Multi country	g	a	372
19-02791-23_revised360	572	Viet nam	This study	Multi country	g	a	372
19-02791-01_rd9	576	Viet nam	This study	Common single country	-	a	373	Insertion
19-02791-05_revised_360	576	Viet nam	This study	Common single country	-	a	373
19-02791-07_revised360	576	Viet nam	This study	Common single country	-	a	373
19-02791-13_revised360	576	Viet nam	This study	Common single country	-	a	373
19-02791-23_revised360	576	Viet nam	This study	Common single country	-	a	373
19-02791-01_rd9	577	Viet nam	This study	Common single country	-	t	374	Insertion
19-02791-05_revised_360	577	Viet nam	This study	Common single country	-	t	374
19-02791-07_revised360	577	Viet nam	This study	Common single country	-	t	374
19-02791-13_revised360	577	Viet nam	This study	Common single country	-	t	374
19-02791-23_revised360	577	Viet nam	This study	Common single country	-	t	374
19-02791-01_rd9	578	Viet nam	This study	Common single country	-	a	375	Insertion
19-02791-05_revised_360	578	Viet nam	This study	Common single country	-	a	375
19-02791-07_revised360	578	Viet nam	This study	Common single country	-	a	375
19-02791-13_revised360	578	Viet nam	This study	Common single country	-	a	375
19-02791-23_revised360	578	Viet nam	This study	Common single country	-	a	375
19-02791-01_rd9	579	Viet nam	This study	Multi country	g	a	376	Substitution
19-02791-05_revised_360	579	Viet nam	This study	Multi country	g	a	376
19-02791-07_revised360	579	Viet nam	This study	Multi country	g	a	376
19-02791-13_revised360	579	Viet nam	This study	Multi country	g	a	376
19-02791-23_revised360	579	Viet nam	This study	Multi country	g	a	376
19-02791-01_rd9	592	Viet nam	This study	Multi country	a	g	377	Substitution
19-02791-05_revised_360	592	Viet nam	This study	Multi country	a	g	377
19-02791-07_revised360	592	Viet nam	This study	Multi country	a	g	377
19-02791-13_revised360	592	Viet nam	This study	Multi country	a	g	377
19-02791-23_revised360	592	Viet nam	This study	Multi country	a	g	377
19-02791-01_rd9	597	Viet nam	This study	Multi country	g	t	378	Substitution
19-02791-05_revised_360	597	Viet nam	This study	Multi country	g	t	378
19-02791-07_revised360	597	Viet nam	This study	Multi country	g	t	378
19-02791-13_revised360	597	Viet nam	This study	Multi country	g	t	378
19-02791-23_revised360	597	Viet nam	This study	Multi country	g	t	378
19-02791-01_rd9	600	Viet nam	This study	Multi country	a	t	379	Substitution
19-02791-05_revised_360	600	Viet nam	This study	Multi country	a	t	379
19-02791-07_revised360	600	Viet nam	This study	Multi country	a	t	379
19-02791-13_revised360	600	Viet nam	This study	Multi country	a	t	379
19-02791-23_revised360	600	Viet nam	This study	Multi country	a	t	379
19-02791-01_rd9	602	Viet nam	This study	Multi country	t	c	380	Substitution
19-02791-05_revised_360	602	Viet nam	This study	Multi country	t	c	380
19-02791-07_revised360	602	Viet nam	This study	Multi country	t	c	380
19-02791-13_revised360	602	Viet nam	This study	Multi country	t	c	380
19-02791-23_revised360	602	Viet nam	This study	Multi country	t	c	380
19-02791-01_rd9	605	Viet nam	This study	Multi country	t	c	381	Substitution
19-02791-05_revised_360	605	Viet nam	This study	Multi country	t	c	381
19-02791-07_revised360	605	Viet nam	This study	Multi country	t	c	381
19-02791-13_revised360	605	Viet nam	This study	Multi country	t	c	381
19-02791-23_revised360	605	Viet nam	This study	Multi country	t	c	381
19-02791-01_rd9	612	Viet nam	This study	Multi country	c	a	382	Substitution
19-02791-05_revised_360	612	Viet nam	This study	Multi country	c	a	382
19-02791-07_revised360	612	Viet nam	This study	Multi country	c	a	382
19-02791-13_revised360	612	Viet nam	This study	Multi country	c	a	382
19-02791-23_revised360	612	Viet nam	This study	Multi country	c	a	382
19-02791-01_rd9	613	Viet nam	This study	Multi country	c	t	383	Substitution
19-02791-05_revised_360	613	Viet nam	This study	Multi country	c	t	383
19-02791-07_revised360	613	Viet nam	This study	Multi country	c	t	383
19-02791-13_revised360	613	Viet nam	This study	Multi country	c	t	383
19-02791-23_revised360	613	Viet nam	This study	Multi country	c	t	383
19-02791-01_rd9	614	Viet nam	This study	Multi country	a	t	384	Substitution
19-02791-05_revised_360	614	Viet nam	This study	Multi country	a	t	384
19-02791-07_revised360	614	Viet nam	This study	Multi country	a	t	384
19-02791-13_revised360	614	Viet nam	This study	Multi country	a	t	384
19-02791-23_revised360	614	Viet nam	This study	Multi country	a	t	384
19-02791-01_rd9	622	Viet nam	This study	Multi country	g	t	385	Substitution
19-02791-05_revised_360	622	Viet nam	This study	Multi country	g	t	385
19-02791-07_revised360	622	Viet nam	This study	Multi country	g	t	385
19-02791-13_revised360	622	Viet nam	This study	Multi country	g	t	385
19-02791-23_revised360	622	Viet nam	This study	Multi country	g	t	385
19-02791-01_rd9	627	Viet nam	This study	Multi country	g	t	386	Substitution
19-02791-05_revised_360	627	Viet nam	This study	Multi country	g	t	386
19-02791-07_revised360	627	Viet nam	This study	Multi country	g	t	386
19-02791-13_revised360	627	Viet nam	This study	Multi country	g	t	386
19-02791-23_revised360	627	Viet nam	This study	Multi country	g	t	386
19-02791-01_rd9	628	Viet nam	This study	Multi country	c	t	387	Substitution
19-02791-05_revised_360	628	Viet nam	This study	Multi country	c	t	387
19-02791-07_revised360	628	Viet nam	This study	Multi country	c	t	387
19-02791-13_revised360	628	Viet nam	This study	Multi country	c	t	387
19-02791-23_revised360	628	Viet nam	This study	Multi country	c	t	387
19-02791-01_rd9	630	Viet nam	This study	Multi country	c	t	388	Substitution
19-02791-05_revised_360	630	Viet nam	This study	Multi country	c	t	388
19-02791-07_revised360	630	Viet nam	This study	Multi country	c	t	388
19-02791-13_revised360	630	Viet nam	This study	Multi country	c	t	388
19-02791-23_revised360	630	Viet nam	This study	Multi country	c	t	388
19-02791-01_rd9	635	Viet nam	This study	Multi country	t	g	389	Substitution
19-02791-05_revised_360	635	Viet nam	This study	Multi country	t	g	389
19-02791-07_revised360	635	Viet nam	This study	Multi country	t	g	389
19-02791-13_revised360	635	Viet nam	This study	Multi country	t	g	389
19-02791-23_revised360	635	Viet nam	This study	Multi country	t	g	389
19-02791-01_rd9	645	Viet nam	This study	Multi country	c	g	390	Substitution
19-02791-05_revised_360	645	Viet nam	This study	Multi country	c	g	390
19-02791-07_revised360	645	Viet nam	This study	Multi country	c	g	390
19-02791-13_revised360	645	Viet nam	This study	Multi country	c	g	390
19-02791-23_revised360	645	Viet nam	This study	Multi country	c	g	390
19-02791-01_rd9	684	Viet nam	This study	Multi country	t	c	391	Substitution
19-02791-05_revised_360	684	Viet nam	This study	Multi country	t	c	391
19-02791-07_revised360	684	Viet nam	This study	Multi country	t	c	391
19-02791-13_revised360	684	Viet nam	This study	Multi country	t	c	391
19-02791-23_revised360	684	Viet nam	This study	Multi country	t	c	391
19-02791-01_rd9	693	Viet nam	This study	Multi country	t	a	392	Substitution
19-02791-05_revised_360	693	Viet nam	This study	Multi country	t	a	392
19-02791-07_revised360	693	Viet nam	This study	Multi country	t	a	392
19-02791-13_revised360	693	Viet nam	This study	Multi country	t	a	392
19-02791-23_revised360	693	Viet nam	This study	Multi country	t	a	392
19-02791-01_rd9	694	Viet nam	This study	Multi country	t	a	393	Substitution
19-02791-05_revised_360	694	Viet nam	This study	Multi country	t	a	393
19-02791-07_revised360	694	Viet nam	This study	Multi country	t	a	393
19-02791-13_revised360	694	Viet nam	This study	Multi country	t	a	393
19-02791-23_revised360	694	Viet nam	This study	Multi country	t	a	393
19-02791-01_rd9	695	Viet nam	This study	Multi country	c	t	394	Substitution
19-02791-05_revised_360	695	Viet nam	This study	Multi country	c	t	394
19-02791-07_revised360	695	Viet nam	This study	Multi country	c	t	394
19-02791-13_revised360	695	Viet nam	This study	Multi country	c	t	394
19-02791-23_revised360	695	Viet nam	This study	Multi country	c	t	394
19-02791-01_rd9	697	Viet nam	This study	Multi country	c	t	395	Substitution
19-02791-05_revised_360	697	Viet nam	This study	Multi country	c	t	395
19-02791-07_revised360	697	Viet nam	This study	Multi country	c	t	395
19-02791-13_revised360	697	Viet nam	This study	Multi country	c	t	395
19-02791-23_revised360	697	Viet nam	This study	Multi country	c	t	395
19-02791-01_rd9	698	Viet nam	This study	Multi country	a	g	396	Substitution
19-02791-05_revised_360	698	Viet nam	This study	Multi country	a	g	396
19-02791-07_revised360	698	Viet nam	This study	Multi country	a	g	396
19-02791-13_revised360	698	Viet nam	This study	Multi country	a	g	396
19-02791-23_revised360	698	Viet nam	This study	Multi country	a	g	396
19-02791-01_rd9	702	Viet nam	This study	Multi country	a	g	397	Substitution
19-02791-05_revised_360	702	Viet nam	This study	Multi country	a	g	397
19-02791-07_revised360	702	Viet nam	This study	Multi country	a	g	397
19-02791-13_revised360	702	Viet nam	This study	Multi country	a	g	397
19-02791-23_revised360	702	Viet nam	This study	Multi country	a	g	397
19-02791-01_rd9	705	Viet nam	This study	Multi country	c	t	398	Substitution
19-02791-05_revised_360	705	Viet nam	This study	Multi country	c	t	398
19-02791-07_revised360	705	Viet nam	This study	Multi country	c	t	398
19-02791-13_revised360	705	Viet nam	This study	Multi country	c	t	398
19-02791-23_revised360	705	Viet nam	This study	Multi country	c	t	398
19-02791-01_rd9	717	Viet nam	This study	Multi country	a	t	399	Substitution
19-02791-05_revised_360	717	Viet nam	This study	Multi country	a	t	399
19-02791-07_revised360	717	Viet nam	This study	Multi country	a	t	399
19-02791-13_revised360	717	Viet nam	This study	Multi country	a	t	399
[truncated: 748 more rows]

## Sheet: Definition_of_variables
gene	the name of the gene where the mutation was present
name	The name of the sample
pos	The absolute base pair position of the mutation relative to its position on the Georgia/07 genome
Country	The country where each ASFV sample was collected from
Study	Whether this ASFV samples is from this study or a reference
SNPtype	Variable to describe how common the specific mutation is among other samples at different geographic scales
	Common single country=the mutation was found in only one country and was present in > 50% of samples taken from that country
	Present single country= the mutation was found in only one country but was observed in < 50% of samples taken from that country
	fixed single country= the mutation was found in only one country and was observed in every sample from that country
	Multi country = the mutation was found in samples from 2-4 different countries
	common two countries= the mutation was found in two countries and was present in > 50% of the samples from both countries
	present two countries=The mutation was found in two countries and was present in <50% of samples from both countries
	fixed two countries= the mutation was found in two countries and was present in 100% of samples from both countries
	Widespread = The mutation was found in samples from 5 or more countries.
	non_informative= the mutation was present in only a single sample.
refbase	The nucleotide base of the reference sequence
changedbase	The nucleotide base of the alternate sequence
unique_mutation	A sequential number given to every unique mutation position/mutation type to tally the total number of all unique mutations
Type	The type of mutation insertion, deletion,or substitution
