# Supplementary material for: Emergence of Microvariants of African Swine Fever Virus Genotype II in the Asia–Pacific
Source: Transbound Emerg Dis. 2025 Jun 20;2025:9990044. doi: 10.1155/tbed/9990044 (PMC12204745; doi:10.1155/tbed/9990044)
Supplement: Supporting Information 4 — Microsoft Excel document containing a list of all genes, whether they were included in the core-gene phylogeny, the length of each gene, and their start position relative to the Georgia 2007 ASFV reference genome. [file 9990044.f4.xlsx]

## Sheet: Sheet1
Gene	Gene_start_position(Georgia/07)	Gene_length(Georgia/07)	Gene_included_in_core_gene_analysis?
285L	11042	285	Yes
A104R	48322	315	Yes
A118R	49255	183	Yes
A137R	55531	414	Yes
A151R	49652	456	Yes
A179L	54759	540	Yes
A224L	47287	675	Yes
A238L	51451	690	Yes
A240L	48633	711	Yes
A859L	52181	2577	Yes
ASFV G ACD 00090	7647	114	Yes
ASFV G ACD 00120	8724	225	Yes
ASFV G ACD 00190	12456	126	Yes
ASFV G ACD 00210	13461	192	Yes
ASFV G ACD 00240	14570	111	Yes
ASFV G ACD 00270	16056	114	Yes
ASFV G ACD 00300	17929	117	Yes
ASFV G ACD 00320	19544	126	Yes
ASFV G ACD 00330	19857	114	Yes
ASFV G ACD 00360	20169	117	Yes
ASFV G ACD 00520	36680	123	Yes
ASFV G ACD 00600	48000	153	Yes
ASFV G ACD 01020	92901	159	Yes
ASFV G ACD 01870	182604	138	Yes
ASFV G ACD 01940	185929	159	Yes
ASFV G ACD 01960	187401	132	Yes
ASFV G ACD 01990	701	147	No
ASFV G ACD 01990	189738	147	No
B117L	106907	348	Yes
B119L	95936	360	Yes
B125R	106557	378	Yes
B169L	98528	495	Yes
B175L	108527	528	Yes
B263R	109101	792	Yes
B318L	96276	957	Yes
B354L	100601	1065	Yes
B385R	103323	1158	Yes
B407L	107261	1239	Yes
B438L	97199	1317	Yes
B475L	99039	1428	Yes
B602L	101676	1593	Yes
B646L	104577	1941	Yes
B66L	109889	201	Yes
B962L	93088	2889	Yes
C122R	85212	318	Yes
C129R	81901	390	Yes
C147L	89189	444	Yes
C257L	85942	774	Yes
C315R	88174	948	Yes
C475L	86694	1428	Yes
C62L	89792	189	Yes
C717R	83072	2154	Yes
C84L	82348	231	Yes
C962R	90062	2889	Yes
CP123L	117775	369	Yes
CP204L	125783	585	Yes
CP2475L	118249	7431	Yes
CP312R	128277	924	Yes
CP530R	126398	1593	Yes
CP80R	127993	243	Yes
D1133L	141335	3402	Yes
D117L	144967	354	Yes
D129L	139414	390	Yes
D205R	138482	7513	Yes
D339L	140184	1020	Yes
D345L	146021	1038	Yes
DP238L	176701	717	Yes
DP60R	416	165	No
DP60R	190005	165	No
DP71L	185028	213	Yes
DP79L	139876	240	Yes
DP96R	185339	291	Yes
E111R	170067	336	Yes
E120R	168776	369	Yes
E146L	166164	441	Yes
E165R	167468	498	Yes
E183L	163218	555	Yes
E184L	162620	555	Yes
E199L	166841	600	Yes
E248R	167988	747	Yes
E301R	165225	906	Yes
E423R	163803	1272	Yes
E66L	170485	153	Yes
EP1242L	67499	3729	Yes
EP152R	73347	459	Yes
EP153R	73808	477	Yes
EP296R	169174	891	Yes
EP364R	75506	1110	Yes
EP402R	74354	1083	Yes
EP424R	71596	1257	Yes
EP84R	71306	255	Yes
F1055L	60834	3147	Yes
F165R	60350	498	Yes
F317L	55977	954	Yes
F334L	56956	1005	Yes
F778R	57981	2337	Yes
G1211R	114158	3621	Yes
G1340L	110095	4023	Yes
H108R	155233	327	Yes
H124R	153805	375	Yes
H171R	153250	516	Yes
H233R	155519	702	Yes
H240R	156335	726	Yes
H339R	154202	1020	Yes
H359L	152136	1080	Yes
I10L	183070	513	Yes
I177L	175473	534	Yes
I196L	175999	609	Yes
I215L	174794	639	Yes
I226R	171596	681	Yes
I243L	172273	732	Yes
I267L	170641	804	Yes
I329L	173516	990	Yes
I73R	173088	219	Yes
I7L	181676	309	Yes
I8L	182198	312	Yes
I9R	182704	291	Yes
K145R	65719	438	Yes
K196R	65113	591	Yes
K205R	64174	618	Yes
K421R	66190	1269	Yes
K78R	64880	237	Yes
KP177R	4208	534	Yes
L11L	183821	282	Yes
L60L	5224	159	Yes
L83L	4878	246	Yes
M1249L	76679	3750	Yes
M448R	80468	1347	Yes
MGF 100-1L	180479	426	Yes
MGF 100-1R	12056	375	Yes
MGF 100-3L	181269	309	Yes
MGF 110-10-L - MGF110-14L fusion gene	13753	819	Yes
MGF 110-12L	14761	360	Yes
MGF 110-13La	15206	348	Yes
MGF 110-1L	7004	645	Yes
MGF 110-2L	7828	315	Yes
MGF 110-3L	8239	375	Yes
MGF 110-4L	8927	375	Yes
MGF 110-5L-6L	9490	618	Yes
MGF 110-7L	10314	414	Yes
MGF 110-8L	11455	384	Yes
MGF 110-9L	12590	873	Yes
MGF 300-1L	20704	807	Yes
MGF 300-2R gene	22336	483	Yes
MGF 300-4L	22908	993	Yes
MGF 360-10L	26373	1038	Yes
MGF 360-11L	27438	1062	Yes
MGF 360-12L	30355	1053	Yes
MGF 360-13L	31568	1062	Yes
MGF 360-14L	32814	1074	Yes
MGF 360-15R	50346	870	Yes
MGF 360-16R	177594	1059	Yes
MGF 360-18R	184332	714	Yes
MGF 360-19Ra	186240	810	Yes
MGF 360-19Rb	187063	270	Yes
MGF 360-1La	1812	834	Yes
MGF 360-1Lb	2573	321	Yes
MGF 360-21R	187978	1071	Yes
MGF 360-2L	2979	1089	Yes
MGF 360-3L	5541	1071	Yes
MGF 360-4L	16212	1164	Yes
MGF 360-6L	18189	1128	Yes
MGF 360-8L	24014	960	Yes
MGF 360-9L	25135	1053	Yes
MGF 505-10R	45542	1629	Yes
MGF 505-11L	178732	1629	Yes
MGF 505-1R	28707	1596	Yes
MGF 505-2R	34093	1581	Yes
MGF 505-3R	35760	843	Yes
MGF 505-4R	36770	1521	Yes
MGF 505-5R	38319	1497	Yes
MGF 505-6R	40016	1578	Yes
MGF 505-7R	41723	1584	Yes
MGF 505-9R	43610	1521	Yes
NP1450L	130060	4383	Yes
NP419L	134495	1260	Yes
NP868R	135819	2607	Yes
O174L	129221	525	Yes
O61R	129795	186	Yes
P1192R	148526	3579	Yes
Q706L	157924	2121	Yes
QP383R	161521	1152	Yes
QP509L	160002	1530	Yes
R298L	157053	897	Yes
S183L	147058	552	Yes
S273R	147670	822	Yes
X69R	20197	210	Yes
ASFV G ACD 00160	11068	129	No
ASFV G ACD 00350	19967	132	No
ASFV G ACD 01760 no indication gene	175922	85	No
ASFV G ACD 01980	189037	195	No
DP63R	178506	147	No
MGF 110-13Lb	15663	369	No
