# Supplementary material for: Emergence of Microvariants of African Swine Fever Virus Genotype II in the Asia–Pacific
Source: Transbound Emerg Dis. 2025 Jun 20;2025:9990044. doi: 10.1155/tbed/9990044 (PMC12204745; doi:10.1155/tbed/9990044)
Supplement: Supporting Information 5 — Microsoft Excel document containing a list of all mutations within any gene regions for all African swine fever virus genomes sequenced along with the translational impact of each mutation. [file 9990044.f5.xlsx]

## Sheet: All_SNPS_table_ASFV_gene_region
gene	name	whole_genome_position	mutation_position_within_gene	country	study	mutation_type	reference_base	reference_gene_sequence_in_alignment	changed_base	alternate_sequence_in_alignment	reference_sequence	alternate_sequence	reference_AA	alternate_AA	non_snyonymous?	reference_gene_length	alternative_gene_length	reference_AA_length	alternate_AA_length	mutation_type	description	unique_mutation_number
asfv_g_acd_00240	21-00842-0001-01_S13_L001	14627	57	PNG	This study	Multi country	-	atgttgtgtccaaatggcacctgtcattttaaaaaagatttaaattttgctaccgc-aaaaaaaaatccagtatgtatttttttaatacatataattattgaagtcttataa	a	atgttgtgtccaaatggcacctgtcattttaaaaaagatttaaattttgctaccgcaaaaaaaaaatccagtatgtatttttttaatacatataattattga----------	atgttgtgtccaaatggcacctgtcattttaaaaaagatttaaattttgctaccgcaaaaaaaaatccagtatgtatttttttaatacatataattattgaagtcttataa	atgttgtgtccaaatggcacctgtcattttaaaaaagatttaaattttgctaccgcaaaaaaaaaatccagtatgtatttttttaatacatataattattga	MLCPNGTCHFKKDLNFATAKKNPVCIFLIHIIIEVL*	MLCPNGTCHFKKDLNFATAKKKSSMYFFNTYNY*	FALSE	111	102	37	34	Insertion	Insertion of single A nucleotide base resulting in 12 amino acid changes and premature termination of the gene by three amino acids	1
asfv_g_acd_00240	21-00842-0001-01_S13_L001	14673	103	PNG	This study	Multi country	a	atgttgtgtccaaatggcacctgtcattttaaaaaagatttaaattttgctaccgc-aaaaaaaaatccagtatgtatttttttaatacatataattattgaagtcttataa	-	atgttgtgtccaaatggcacctgtcattttaaaaaagatttaaattttgctaccgcaaaaaaaaaatccagtatgtatttttttaatacatataattattga----------	atgttgtgtccaaatggcacctgtcattttaaaaaagatttaaattttgctaccgcaaaaaaaaatccagtatgtatttttttaatacatataattattgaagtcttataa	atgttgtgtccaaatggcacctgtcattttaaaaaagatttaaattttgctaccgcaaaaaaaaaatccagtatgtatttttttaatacatataattattga	MLCPNGTCHFKKDLNFATAKKNPVCIFLIHIIIEVL*	MLCPNGTCHFKKDLNFATAKKKSSMYFFNTYNY*	FALSE	111	102	37	34	""	""	""
asfv_g_acd_00240	21-00842-0001-01_S13_L001	14674	104	PNG	This study	Multi country	g	atgttgtgtccaaatggcacctgtcattttaaaaaagatttaaattttgctaccgc-aaaaaaaaatccagtatgtatttttttaatacatataattattgaagtcttataa	-	atgttgtgtccaaatggcacctgtcattttaaaaaagatttaaattttgctaccgcaaaaaaaaaatccagtatgtatttttttaatacatataattattga----------	atgttgtgtccaaatggcacctgtcattttaaaaaagatttaaattttgctaccgcaaaaaaaaatccagtatgtatttttttaatacatataattattgaagtcttataa	atgttgtgtccaaatggcacctgtcattttaaaaaagatttaaattttgctaccgcaaaaaaaaaatccagtatgtatttttttaatacatataattattga	MLCPNGTCHFKKDLNFATAKKNPVCIFLIHIIIEVL*	MLCPNGTCHFKKDLNFATAKKKSSMYFFNTYNY*	FALSE	111	102	37	34	""	""	""
asfv_g_acd_00240	21-00842-0001-01_S13_L001	14675	105	PNG	This study	Multi country	t	atgttgtgtccaaatggcacctgtcattttaaaaaagatttaaattttgctaccgc-aaaaaaaaatccagtatgtatttttttaatacatataattattgaagtcttataa	-	atgttgtgtccaaatggcacctgtcattttaaaaaagatttaaattttgctaccgcaaaaaaaaaatccagtatgtatttttttaatacatataattattga----------	atgttgtgtccaaatggcacctgtcattttaaaaaagatttaaattttgctaccgcaaaaaaaaatccagtatgtatttttttaatacatataattattgaagtcttataa	atgttgtgtccaaatggcacctgtcattttaaaaaagatttaaattttgctaccgcaaaaaaaaaatccagtatgtatttttttaatacatataattattga	MLCPNGTCHFKKDLNFATAKKNPVCIFLIHIIIEVL*	MLCPNGTCHFKKDLNFATAKKKSSMYFFNTYNY*	FALSE	111	102	37	34	""	""	""
asfv_g_acd_00240	21-00842-0001-01_S13_L001	14676	106	PNG	This study	Multi country	c	atgttgtgtccaaatggcacctgtcattttaaaaaagatttaaattttgctaccgc-aaaaaaaaatccagtatgtatttttttaatacatataattattgaagtcttataa	-	atgttgtgtccaaatggcacctgtcattttaaaaaagatttaaattttgctaccgcaaaaaaaaaatccagtatgtatttttttaatacatataattattga----------	atgttgtgtccaaatggcacctgtcattttaaaaaagatttaaattttgctaccgcaaaaaaaaatccagtatgtatttttttaatacatataattattgaagtcttataa	atgttgtgtccaaatggcacctgtcattttaaaaaagatttaaattttgctaccgcaaaaaaaaaatccagtatgtatttttttaatacatataattattga	MLCPNGTCHFKKDLNFATAKKNPVCIFLIHIIIEVL*	MLCPNGTCHFKKDLNFATAKKKSSMYFFNTYNY*	FALSE	111	102	37	34	""	""	""
asfv_g_acd_00240	21-00842-0001-01_S13_L001	14677	107	PNG	This study	Multi country	t	atgttgtgtccaaatggcacctgtcattttaaaaaagatttaaattttgctaccgc-aaaaaaaaatccagtatgtatttttttaatacatataattattgaagtcttataa	-	atgttgtgtccaaatggcacctgtcattttaaaaaagatttaaattttgctaccgcaaaaaaaaaatccagtatgtatttttttaatacatataattattga----------	atgttgtgtccaaatggcacctgtcattttaaaaaagatttaaattttgctaccgcaaaaaaaaatccagtatgtatttttttaatacatataattattgaagtcttataa	atgttgtgtccaaatggcacctgtcattttaaaaaagatttaaattttgctaccgcaaaaaaaaaatccagtatgtatttttttaatacatataattattga	MLCPNGTCHFKKDLNFATAKKNPVCIFLIHIIIEVL*	MLCPNGTCHFKKDLNFATAKKKSSMYFFNTYNY*	FALSE	111	102	37	34	""	""	""
asfv_g_acd_00240	21-00842-0001-01_S13_L001	14678	108	PNG	This study	Multi country	t	atgttgtgtccaaatggcacctgtcattttaaaaaagatttaaattttgctaccgc-aaaaaaaaatccagtatgtatttttttaatacatataattattgaagtcttataa	-	atgttgtgtccaaatggcacctgtcattttaaaaaagatttaaattttgctaccgcaaaaaaaaaatccagtatgtatttttttaatacatataattattga----------	atgttgtgtccaaatggcacctgtcattttaaaaaagatttaaattttgctaccgcaaaaaaaaatccagtatgtatttttttaatacatataattattgaagtcttataa	atgttgtgtccaaatggcacctgtcattttaaaaaagatttaaattttgctaccgcaaaaaaaaaatccagtatgtatttttttaatacatataattattga	MLCPNGTCHFKKDLNFATAKKNPVCIFLIHIIIEVL*	MLCPNGTCHFKKDLNFATAKKKSSMYFFNTYNY*	FALSE	111	102	37	34	""	""	""
asfv_g_acd_00240	21-00842-0001-01_S13_L001	14679	109	PNG	This study	Multi country	a	atgttgtgtccaaatggcacctgtcattttaaaaaagatttaaattttgctaccgc-aaaaaaaaatccagtatgtatttttttaatacatataattattgaagtcttataa	-	atgttgtgtccaaatggcacctgtcattttaaaaaagatttaaattttgctaccgcaaaaaaaaaatccagtatgtatttttttaatacatataattattga----------	atgttgtgtccaaatggcacctgtcattttaaaaaagatttaaattttgctaccgcaaaaaaaaatccagtatgtatttttttaatacatataattattgaagtcttataa	atgttgtgtccaaatggcacctgtcattttaaaaaagatttaaattttgctaccgcaaaaaaaaaatccagtatgtatttttttaatacatataattattga	MLCPNGTCHFKKDLNFATAKKNPVCIFLIHIIIEVL*	MLCPNGTCHFKKDLNFATAKKKSSMYFFNTYNY*	FALSE	111	102	37	34	""	""	""
asfv_g_acd_00240	21-00842-0001-01_S13_L001	14680	110	PNG	This study	Multi country	t	atgttgtgtccaaatggcacctgtcattttaaaaaagatttaaattttgctaccgc-aaaaaaaaatccagtatgtatttttttaatacatataattattgaagtcttataa	-	atgttgtgtccaaatggcacctgtcattttaaaaaagatttaaattttgctaccgcaaaaaaaaaatccagtatgtatttttttaatacatataattattga----------	atgttgtgtccaaatggcacctgtcattttaaaaaagatttaaattttgctaccgcaaaaaaaaatccagtatgtatttttttaatacatataattattgaagtcttataa	atgttgtgtccaaatggcacctgtcattttaaaaaagatttaaattttgctaccgcaaaaaaaaaatccagtatgtatttttttaatacatataattattga	MLCPNGTCHFKKDLNFATAKKNPVCIFLIHIIIEVL*	MLCPNGTCHFKKDLNFATAKKKSSMYFFNTYNY*	FALSE	111	102	37	34	""	""	""
asfv_g_acd_00240	21-00842-0001-01_S13_L001	14681	111	PNG	This study	Multi country	a	atgttgtgtccaaatggcacctgtcattttaaaaaagatttaaattttgctaccgc-aaaaaaaaatccagtatgtatttttttaatacatataattattgaagtcttataa	-	atgttgtgtccaaatggcacctgtcattttaaaaaagatttaaattttgctaccgcaaaaaaaaaatccagtatgtatttttttaatacatataattattga----------	atgttgtgtccaaatggcacctgtcattttaaaaaagatttaaattttgctaccgcaaaaaaaaatccagtatgtatttttttaatacatataattattgaagtcttataa	atgttgtgtccaaatggcacctgtcattttaaaaaagatttaaattttgctaccgcaaaaaaaaaatccagtatgtatttttttaatacatataattattga	MLCPNGTCHFKKDLNFATAKKNPVCIFLIHIIIEVL*	MLCPNGTCHFKKDLNFATAKKKSSMYFFNTYNY*	FALSE	111	102	37	34	""	""	""
asfv_g_acd_00240	21-00842-0001-01_S13_L001	14682	112	PNG	This study	Multi country	a	atgttgtgtccaaatggcacctgtcattttaaaaaagatttaaattttgctaccgc-aaaaaaaaatccagtatgtatttttttaatacatataattattgaagtcttataa	-	atgttgtgtccaaatggcacctgtcattttaaaaaagatttaaattttgctaccgcaaaaaaaaaatccagtatgtatttttttaatacatataattattga----------	atgttgtgtccaaatggcacctgtcattttaaaaaagatttaaattttgctaccgcaaaaaaaaatccagtatgtatttttttaatacatataattattgaagtcttataa	atgttgtgtccaaatggcacctgtcattttaaaaaagatttaaattttgctaccgcaaaaaaaaaatccagtatgtatttttttaatacatataattattga	MLCPNGTCHFKKDLNFATAKKNPVCIFLIHIIIEVL*	MLCPNGTCHFKKDLNFATAKKKSSMYFFNTYNY*	FALSE	111	102	37	34	""	""	""
asfv_g_acd_00240	20-01993-0003-ABC_S6_L001	14627	57	PNG	This study	Multi country	-	atgttgtgtccaaatggcacctgtcattttaaaaaagatttaaattttgctaccgc-aaaaaaaaatccagtatgtatttttttaatacatataattattgaagtcttataa	a	atgttgtgtccaaatggcacctgtcattttaaaaaagatttaaattttgctaccgcaaaaaaaaaatccagtatgtatttttttaatacatataattattga----------	atgttgtgtccaaatggcacctgtcattttaaaaaagatttaaattttgctaccgcaaaaaaaaatccagtatgtatttttttaatacatataattattgaagtcttataa	atgttgtgtccaaatggcacctgtcattttaaaaaagatttaaattttgctaccgcaaaaaaaaaatccagtatgtatttttttaatacatataattattga	MLCPNGTCHFKKDLNFATAKKNPVCIFLIHIIIEVL*	MLCPNGTCHFKKDLNFATAKKKSSMYFFNTYNY*	FALSE	111	102	37	34	Insertion	Insertion of single A nucleotide base resulting in 12 amino acid changes and premature termination of the gene by three amino acids	1
asfv_g_acd_00240	20-01993-0003-ABC_S6_L001	14673	103	PNG	This study	Multi country	a	atgttgtgtccaaatggcacctgtcattttaaaaaagatttaaattttgctaccgc-aaaaaaaaatccagtatgtatttttttaatacatataattattgaagtcttataa	-	atgttgtgtccaaatggcacctgtcattttaaaaaagatttaaattttgctaccgcaaaaaaaaaatccagtatgtatttttttaatacatataattattga----------	atgttgtgtccaaatggcacctgtcattttaaaaaagatttaaattttgctaccgcaaaaaaaaatccagtatgtatttttttaatacatataattattgaagtcttataa	atgttgtgtccaaatggcacctgtcattttaaaaaagatttaaattttgctaccgcaaaaaaaaaatccagtatgtatttttttaatacatataattattga	MLCPNGTCHFKKDLNFATAKKNPVCIFLIHIIIEVL*	MLCPNGTCHFKKDLNFATAKKKSSMYFFNTYNY*	FALSE	111	102	37	34	""	""	""
asfv_g_acd_00240	20-01993-0003-ABC_S6_L001	14674	104	PNG	This study	Multi country	g	atgttgtgtccaaatggcacctgtcattttaaaaaagatttaaattttgctaccgc-aaaaaaaaatccagtatgtatttttttaatacatataattattgaagtcttataa	-	atgttgtgtccaaatggcacctgtcattttaaaaaagatttaaattttgctaccgcaaaaaaaaaatccagtatgtatttttttaatacatataattattga----------	atgttgtgtccaaatggcacctgtcattttaaaaaagatttaaattttgctaccgcaaaaaaaaatccagtatgtatttttttaatacatataattattgaagtcttataa	atgttgtgtccaaatggcacctgtcattttaaaaaagatttaaattttgctaccgcaaaaaaaaaatccagtatgtatttttttaatacatataattattga	MLCPNGTCHFKKDLNFATAKKNPVCIFLIHIIIEVL*	MLCPNGTCHFKKDLNFATAKKKSSMYFFNTYNY*	FALSE	111	102	37	34	""	""	""
asfv_g_acd_00240	20-01993-0003-ABC_S6_L001	14675	105	PNG	This study	Multi country	t	atgttgtgtccaaatggcacctgtcattttaaaaaagatttaaattttgctaccgc-aaaaaaaaatccagtatgtatttttttaatacatataattattgaagtcttataa	-	atgttgtgtccaaatggcacctgtcattttaaaaaagatttaaattttgctaccgcaaaaaaaaaatccagtatgtatttttttaatacatataattattga----------	atgttgtgtccaaatggcacctgtcattttaaaaaagatttaaattttgctaccgcaaaaaaaaatccagtatgtatttttttaatacatataattattgaagtcttataa	atgttgtgtccaaatggcacctgtcattttaaaaaagatttaaattttgctaccgcaaaaaaaaaatccagtatgtatttttttaatacatataattattga	MLCPNGTCHFKKDLNFATAKKNPVCIFLIHIIIEVL*	MLCPNGTCHFKKDLNFATAKKKSSMYFFNTYNY*	FALSE	111	102	37	34	""	""	""
asfv_g_acd_00240	20-01993-0003-ABC_S6_L001	14676	106	PNG	This study	Multi country	c	atgttgtgtccaaatggcacctgtcattttaaaaaagatttaaattttgctaccgc-aaaaaaaaatccagtatgtatttttttaatacatataattattgaagtcttataa	-	atgttgtgtccaaatggcacctgtcattttaaaaaagatttaaattttgctaccgcaaaaaaaaaatccagtatgtatttttttaatacatataattattga----------	atgttgtgtccaaatggcacctgtcattttaaaaaagatttaaattttgctaccgcaaaaaaaaatccagtatgtatttttttaatacatataattattgaagtcttataa	atgttgtgtccaaatggcacctgtcattttaaaaaagatttaaattttgctaccgcaaaaaaaaaatccagtatgtatttttttaatacatataattattga	MLCPNGTCHFKKDLNFATAKKNPVCIFLIHIIIEVL*	MLCPNGTCHFKKDLNFATAKKKSSMYFFNTYNY*	FALSE	111	102	37	34	""	""	""
asfv_g_acd_00240	20-01993-0003-ABC_S6_L001	14677	107	PNG	This study	Multi country	t	atgttgtgtccaaatggcacctgtcattttaaaaaagatttaaattttgctaccgc-aaaaaaaaatccagtatgtatttttttaatacatataattattgaagtcttataa	-	atgttgtgtccaaatggcacctgtcattttaaaaaagatttaaattttgctaccgcaaaaaaaaaatccagtatgtatttttttaatacatataattattga----------	atgttgtgtccaaatggcacctgtcattttaaaaaagatttaaattttgctaccgcaaaaaaaaatccagtatgtatttttttaatacatataattattgaagtcttataa	atgttgtgtccaaatggcacctgtcattttaaaaaagatttaaattttgctaccgcaaaaaaaaaatccagtatgtatttttttaatacatataattattga	MLCPNGTCHFKKDLNFATAKKNPVCIFLIHIIIEVL*	MLCPNGTCHFKKDLNFATAKKKSSMYFFNTYNY*	FALSE	111	102	37	34	""	""	""
asfv_g_acd_00240	20-01993-0003-ABC_S6_L001	14678	108	PNG	This study	Multi country	t	atgttgtgtccaaatggcacctgtcattttaaaaaagatttaaattttgctaccgc-aaaaaaaaatccagtatgtatttttttaatacatataattattgaagtcttataa	-	atgttgtgtccaaatggcacctgtcattttaaaaaagatttaaattttgctaccgcaaaaaaaaaatccagtatgtatttttttaatacatataattattga----------	atgttgtgtccaaatggcacctgtcattttaaaaaagatttaaattttgctaccgcaaaaaaaaatccagtatgtatttttttaatacatataattattgaagtcttataa	atgttgtgtccaaatggcacctgtcattttaaaaaagatttaaattttgctaccgcaaaaaaaaaatccagtatgtatttttttaatacatataattattga	MLCPNGTCHFKKDLNFATAKKNPVCIFLIHIIIEVL*	MLCPNGTCHFKKDLNFATAKKKSSMYFFNTYNY*	FALSE	111	102	37	34	""	""	""
asfv_g_acd_00240	20-01993-0003-ABC_S6_L001	14679	109	PNG	This study	Multi country	a	atgttgtgtccaaatggcacctgtcattttaaaaaagatttaaattttgctaccgc-aaaaaaaaatccagtatgtatttttttaatacatataattattgaagtcttataa	-	atgttgtgtccaaatggcacctgtcattttaaaaaagatttaaattttgctaccgcaaaaaaaaaatccagtatgtatttttttaatacatataattattga----------	atgttgtgtccaaatggcacctgtcattttaaaaaagatttaaattttgctaccgcaaaaaaaaatccagtatgtatttttttaatacatataattattgaagtcttataa	atgttgtgtccaaatggcacctgtcattttaaaaaagatttaaattttgctaccgcaaaaaaaaaatccagtatgtatttttttaatacatataattattga	MLCPNGTCHFKKDLNFATAKKNPVCIFLIHIIIEVL*	MLCPNGTCHFKKDLNFATAKKKSSMYFFNTYNY*	FALSE	111	102	37	34	""	""	""
asfv_g_acd_00240	20-01993-0003-ABC_S6_L001	14680	110	PNG	This study	Multi country	t	atgttgtgtccaaatggcacctgtcattttaaaaaagatttaaattttgctaccgc-aaaaaaaaatccagtatgtatttttttaatacatataattattgaagtcttataa	-	atgttgtgtccaaatggcacctgtcattttaaaaaagatttaaattttgctaccgcaaaaaaaaaatccagtatgtatttttttaatacatataattattga----------	atgttgtgtccaaatggcacctgtcattttaaaaaagatttaaattttgctaccgcaaaaaaaaatccagtatgtatttttttaatacatataattattgaagtcttataa	atgttgtgtccaaatggcacctgtcattttaaaaaagatttaaattttgctaccgcaaaaaaaaaatccagtatgtatttttttaatacatataattattga	MLCPNGTCHFKKDLNFATAKKNPVCIFLIHIIIEVL*	MLCPNGTCHFKKDLNFATAKKKSSMYFFNTYNY*	FALSE	111	102	37	34	""	""	""
asfv_g_acd_00240	20-01993-0003-ABC_S6_L001	14681	111	PNG	This study	Multi country	a	atgttgtgtccaaatggcacctgtcattttaaaaaagatttaaattttgctaccgc-aaaaaaaaatccagtatgtatttttttaatacatataattattgaagtcttataa	-	atgttgtgtccaaatggcacctgtcattttaaaaaagatttaaattttgctaccgcaaaaaaaaaatccagtatgtatttttttaatacatataattattga----------	atgttgtgtccaaatggcacctgtcattttaaaaaagatttaaattttgctaccgcaaaaaaaaatccagtatgtatttttttaatacatataattattgaagtcttataa	atgttgtgtccaaatggcacctgtcattttaaaaaagatttaaattttgctaccgcaaaaaaaaaatccagtatgtatttttttaatacatataattattga	MLCPNGTCHFKKDLNFATAKKNPVCIFLIHIIIEVL*	MLCPNGTCHFKKDLNFATAKKKSSMYFFNTYNY*	FALSE	111	102	37	34	""	""	""
asfv_g_acd_00240	20-01993-0003-ABC_S6_L001	14682	112	PNG	This study	Multi country	a	atgttgtgtccaaatggcacctgtcattttaaaaaagatttaaattttgctaccgc-aaaaaaaaatccagtatgtatttttttaatacatataattattgaagtcttataa	-	atgttgtgtccaaatggcacctgtcattttaaaaaagatttaaattttgctaccgcaaaaaaaaaatccagtatgtatttttttaatacatataattattga----------	atgttgtgtccaaatggcacctgtcattttaaaaaagatttaaattttgctaccgcaaaaaaaaatccagtatgtatttttttaatacatataattattgaagtcttataa	atgttgtgtccaaatggcacctgtcattttaaaaaagatttaaattttgctaccgcaaaaaaaaaatccagtatgtatttttttaatacatataattattga	MLCPNGTCHFKKDLNFATAKKNPVCIFLIHIIIEVL*	MLCPNGTCHFKKDLNFATAKKKSSMYFFNTYNY*	FALSE	111	102	37	34	""	""	""
asfv_g_acd_00240	20-01992-0061-ABC_S5_L001	14627	57	PNG	This study	Multi country	-	atgttgtgtccaaatggcacctgtcattttaaaaaagatttaaattttgctaccgc-aaaaaaaaatccagtatgtatttttttaatacatataattattgaagtcttataa	a	atgttgtgtccaaatggcacctgtcattttaaaaaagatttaaattttgctaccgcaaaaaaaaaatccagtatgtatttttttaatacatataattattga----------	atgttgtgtccaaatggcacctgtcattttaaaaaagatttaaattttgctaccgcaaaaaaaaatccagtatgtatttttttaatacatataattattgaagtcttataa	atgttgtgtccaaatggcacctgtcattttaaaaaagatttaaattttgctaccgcaaaaaaaaaatccagtatgtatttttttaatacatataattattga	MLCPNGTCHFKKDLNFATAKKNPVCIFLIHIIIEVL*	MLCPNGTCHFKKDLNFATAKKKSSMYFFNTYNY*	FALSE	111	102	37	34	Insertion	Insertion of single A nucleotide base resulting in 12 amino acid changes and premature termination of the gene by three amino acids	1
asfv_g_acd_00240	20-01992-0061-ABC_S5_L001	14673	103	PNG	This study	Multi country	a	atgttgtgtccaaatggcacctgtcattttaaaaaagatttaaattttgctaccgc-aaaaaaaaatccagtatgtatttttttaatacatataattattgaagtcttataa	-	atgttgtgtccaaatggcacctgtcattttaaaaaagatttaaattttgctaccgcaaaaaaaaaatccagtatgtatttttttaatacatataattattga----------	atgttgtgtccaaatggcacctgtcattttaaaaaagatttaaattttgctaccgcaaaaaaaaatccagtatgtatttttttaatacatataattattgaagtcttataa	atgttgtgtccaaatggcacctgtcattttaaaaaagatttaaattttgctaccgcaaaaaaaaaatccagtatgtatttttttaatacatataattattga	MLCPNGTCHFKKDLNFATAKKNPVCIFLIHIIIEVL*	MLCPNGTCHFKKDLNFATAKKKSSMYFFNTYNY*	FALSE	111	102	37	34	""	""	""
asfv_g_acd_00240	20-01992-0061-ABC_S5_L001	14674	104	PNG	This study	Multi country	g	atgttgtgtccaaatggcacctgtcattttaaaaaagatttaaattttgctaccgc-aaaaaaaaatccagtatgtatttttttaatacatataattattgaagtcttataa	-	atgttgtgtccaaatggcacctgtcattttaaaaaagatttaaattttgctaccgcaaaaaaaaaatccagtatgtatttttttaatacatataattattga----------	atgttgtgtccaaatggcacctgtcattttaaaaaagatttaaattttgctaccgcaaaaaaaaatccagtatgtatttttttaatacatataattattgaagtcttataa	atgttgtgtccaaatggcacctgtcattttaaaaaagatttaaattttgctaccgcaaaaaaaaaatccagtatgtatttttttaatacatataattattga	MLCPNGTCHFKKDLNFATAKKNPVCIFLIHIIIEVL*	MLCPNGTCHFKKDLNFATAKKKSSMYFFNTYNY*	FALSE	111	102	37	34	""	""	""
asfv_g_acd_00240	20-01992-0061-ABC_S5_L001	14675	105	PNG	This study	Multi country	t	atgttgtgtccaaatggcacctgtcattttaaaaaagatttaaattttgctaccgc-aaaaaaaaatccagtatgtatttttttaatacatataattattgaagtcttataa	-	atgttgtgtccaaatggcacctgtcattttaaaaaagatttaaattttgctaccgcaaaaaaaaaatccagtatgtatttttttaatacatataattattga----------	atgttgtgtccaaatggcacctgtcattttaaaaaagatttaaattttgctaccgcaaaaaaaaatccagtatgtatttttttaatacatataattattgaagtcttataa	atgttgtgtccaaatggcacctgtcattttaaaaaagatttaaattttgctaccgcaaaaaaaaaatccagtatgtatttttttaatacatataattattga	MLCPNGTCHFKKDLNFATAKKNPVCIFLIHIIIEVL*	MLCPNGTCHFKKDLNFATAKKKSSMYFFNTYNY*	FALSE	111	102	37	34	""	""	""
asfv_g_acd_00240	20-01992-0061-ABC_S5_L001	14676	106	PNG	This study	Multi country	c	atgttgtgtccaaatggcacctgtcattttaaaaaagatttaaattttgctaccgc-aaaaaaaaatccagtatgtatttttttaatacatataattattgaagtcttataa	-	atgttgtgtccaaatggcacctgtcattttaaaaaagatttaaattttgctaccgcaaaaaaaaaatccagtatgtatttttttaatacatataattattga----------	atgttgtgtccaaatggcacctgtcattttaaaaaagatttaaattttgctaccgcaaaaaaaaatccagtatgtatttttttaatacatataattattgaagtcttataa	atgttgtgtccaaatggcacctgtcattttaaaaaagatttaaattttgctaccgcaaaaaaaaaatccagtatgtatttttttaatacatataattattga	MLCPNGTCHFKKDLNFATAKKNPVCIFLIHIIIEVL*	MLCPNGTCHFKKDLNFATAKKKSSMYFFNTYNY*	FALSE	111	102	37	34	""	""	""
asfv_g_acd_00240	20-01992-0061-ABC_S5_L001	14677	107	PNG	This study	Multi country	t	atgttgtgtccaaatggcacctgtcattttaaaaaagatttaaattttgctaccgc-aaaaaaaaatccagtatgtatttttttaatacatataattattgaagtcttataa	-	atgttgtgtccaaatggcacctgtcattttaaaaaagatttaaattttgctaccgcaaaaaaaaaatccagtatgtatttttttaatacatataattattga----------	atgttgtgtccaaatggcacctgtcattttaaaaaagatttaaattttgctaccgcaaaaaaaaatccagtatgtatttttttaatacatataattattgaagtcttataa	atgttgtgtccaaatggcacctgtcattttaaaaaagatttaaattttgctaccgcaaaaaaaaaatccagtatgtatttttttaatacatataattattga	MLCPNGTCHFKKDLNFATAKKNPVCIFLIHIIIEVL*	MLCPNGTCHFKKDLNFATAKKKSSMYFFNTYNY*	FALSE	111	102	37	34	""	""	""
asfv_g_acd_00240	20-01992-0061-ABC_S5_L001	14678	108	PNG	This study	Multi country	t	atgttgtgtccaaatggcacctgtcattttaaaaaagatttaaattttgctaccgc-aaaaaaaaatccagtatgtatttttttaatacatataattattgaagtcttataa	-	atgttgtgtccaaatggcacctgtcattttaaaaaagatttaaattttgctaccgcaaaaaaaaaatccagtatgtatttttttaatacatataattattga----------	atgttgtgtccaaatggcacctgtcattttaaaaaagatttaaattttgctaccgcaaaaaaaaatccagtatgtatttttttaatacatataattattgaagtcttataa	atgttgtgtccaaatggcacctgtcattttaaaaaagatttaaattttgctaccgcaaaaaaaaaatccagtatgtatttttttaatacatataattattga	MLCPNGTCHFKKDLNFATAKKNPVCIFLIHIIIEVL*	MLCPNGTCHFKKDLNFATAKKKSSMYFFNTYNY*	FALSE	111	102	37	34	""	""	""
asfv_g_acd_00240	20-01992-0061-ABC_S5_L001	14679	109	PNG	This study	Multi country	a	atgttgtgtccaaatggcacctgtcattttaaaaaagatttaaattttgctaccgc-aaaaaaaaatccagtatgtatttttttaatacatataattattgaagtcttataa	-	atgttgtgtccaaatggcacctgtcattttaaaaaagatttaaattttgctaccgcaaaaaaaaaatccagtatgtatttttttaatacatataattattga----------	atgttgtgtccaaatggcacctgtcattttaaaaaagatttaaattttgctaccgcaaaaaaaaatccagtatgtatttttttaatacatataattattgaagtcttataa	atgttgtgtccaaatggcacctgtcattttaaaaaagatttaaattttgctaccgcaaaaaaaaaatccagtatgtatttttttaatacatataattattga	MLCPNGTCHFKKDLNFATAKKNPVCIFLIHIIIEVL*	MLCPNGTCHFKKDLNFATAKKKSSMYFFNTYNY*	FALSE	111	102	37	34	""	""	""
asfv_g_acd_00240	20-01992-0061-ABC_S5_L001	14680	110	PNG	This study	Multi country	t	atgttgtgtccaaatggcacctgtcattttaaaaaagatttaaattttgctaccgc-aaaaaaaaatccagtatgtatttttttaatacatataattattgaagtcttataa	-	atgttgtgtccaaatggcacctgtcattttaaaaaagatttaaattttgctaccgcaaaaaaaaaatccagtatgtatttttttaatacatataattattga----------	atgttgtgtccaaatggcacctgtcattttaaaaaagatttaaattttgctaccgcaaaaaaaaatccagtatgtatttttttaatacatataattattgaagtcttataa	atgttgtgtccaaatggcacctgtcattttaaaaaagatttaaattttgctaccgcaaaaaaaaaatccagtatgtatttttttaatacatataattattga	MLCPNGTCHFKKDLNFATAKKNPVCIFLIHIIIEVL*	MLCPNGTCHFKKDLNFATAKKKSSMYFFNTYNY*	FALSE	111	102	37	34	""	""	""
asfv_g_acd_00240	20-01992-0061-ABC_S5_L001	14681	111	PNG	This study	Multi country	a	atgttgtgtccaaatggcacctgtcattttaaaaaagatttaaattttgctaccgc-aaaaaaaaatccagtatgtatttttttaatacatataattattgaagtcttataa	-	atgttgtgtccaaatggcacctgtcattttaaaaaagatttaaattttgctaccgcaaaaaaaaaatccagtatgtatttttttaatacatataattattga----------	atgttgtgtccaaatggcacctgtcattttaaaaaagatttaaattttgctaccgcaaaaaaaaatccagtatgtatttttttaatacatataattattgaagtcttataa	atgttgtgtccaaatggcacctgtcattttaaaaaagatttaaattttgctaccgcaaaaaaaaaatccagtatgtatttttttaatacatataattattga	MLCPNGTCHFKKDLNFATAKKNPVCIFLIHIIIEVL*	MLCPNGTCHFKKDLNFATAKKKSSMYFFNTYNY*	FALSE	111	102	37	34	""	""	""
asfv_g_acd_00240	20-01992-0061-ABC_S5_L001	14682	112	PNG	This study	Multi country	a	atgttgtgtccaaatggcacctgtcattttaaaaaagatttaaattttgctaccgc-aaaaaaaaatccagtatgtatttttttaatacatataattattgaagtcttataa	-	atgttgtgtccaaatggcacctgtcattttaaaaaagatttaaattttgctaccgcaaaaaaaaaatccagtatgtatttttttaatacatataattattga----------	atgttgtgtccaaatggcacctgtcattttaaaaaagatttaaattttgctaccgcaaaaaaaaatccagtatgtatttttttaatacatataattattgaagtcttataa	atgttgtgtccaaatggcacctgtcattttaaaaaagatttaaattttgctaccgcaaaaaaaaaatccagtatgtatttttttaatacatataattattga	MLCPNGTCHFKKDLNFATAKKNPVCIFLIHIIIEVL*	MLCPNGTCHFKKDLNFATAKKKSSMYFFNTYNY*	FALSE	111	102	37	34	""	""	""
asfv_g_acd_00240	20-01991-0011-ABC_S4_L001	14627	57	PNG	This study	Multi country	-	atgttgtgtccaaatggcacctgtcattttaaaaaagatttaaattttgctaccgc-aaaaaaaaatccagtatgtatttttttaatacatataattattgaagtcttataa	a	atgttgtgtccaaatggcacctgtcattttaaaaaagatttaaattttgctaccgcaaaaaaaaaatccagtatgtatttttttaatacatataattattga----------	atgttgtgtccaaatggcacctgtcattttaaaaaagatttaaattttgctaccgcaaaaaaaaatccagtatgtatttttttaatacatataattattgaagtcttataa	atgttgtgtccaaatggcacctgtcattttaaaaaagatttaaattttgctaccgcaaaaaaaaaatccagtatgtatttttttaatacatataattattga	MLCPNGTCHFKKDLNFATAKKNPVCIFLIHIIIEVL*	MLCPNGTCHFKKDLNFATAKKKSSMYFFNTYNY*	FALSE	111	102	37	34	Insertion	Insertion of single A nucleotide base resulting in 12 amino acid changes and premature termination of the gene by three amino acids	1
asfv_g_acd_00240	20-01991-0011-ABC_S4_L001	14673	103	PNG	This study	Multi country	a	atgttgtgtccaaatggcacctgtcattttaaaaaagatttaaattttgctaccgc-aaaaaaaaatccagtatgtatttttttaatacatataattattgaagtcttataa	-	atgttgtgtccaaatggcacctgtcattttaaaaaagatttaaattttgctaccgcaaaaaaaaaatccagtatgtatttttttaatacatataattattga----------	atgttgtgtccaaatggcacctgtcattttaaaaaagatttaaattttgctaccgcaaaaaaaaatccagtatgtatttttttaatacatataattattgaagtcttataa	atgttgtgtccaaatggcacctgtcattttaaaaaagatttaaattttgctaccgcaaaaaaaaaatccagtatgtatttttttaatacatataattattga	MLCPNGTCHFKKDLNFATAKKNPVCIFLIHIIIEVL*	MLCPNGTCHFKKDLNFATAKKKSSMYFFNTYNY*	FALSE	111	102	37	34	""	""	""
asfv_g_acd_00240	20-01991-0011-ABC_S4_L001	14674	104	PNG	This study	Multi country	g	atgttgtgtccaaatggcacctgtcattttaaaaaagatttaaattttgctaccgc-aaaaaaaaatccagtatgtatttttttaatacatataattattgaagtcttataa	-	atgttgtgtccaaatggcacctgtcattttaaaaaagatttaaattttgctaccgcaaaaaaaaaatccagtatgtatttttttaatacatataattattga----------	atgttgtgtccaaatggcacctgtcattttaaaaaagatttaaattttgctaccgcaaaaaaaaatccagtatgtatttttttaatacatataattattgaagtcttataa	atgttgtgtccaaatggcacctgtcattttaaaaaagatttaaattttgctaccgcaaaaaaaaaatccagtatgtatttttttaatacatataattattga	MLCPNGTCHFKKDLNFATAKKNPVCIFLIHIIIEVL*	MLCPNGTCHFKKDLNFATAKKKSSMYFFNTYNY*	FALSE	111	102	37	34	""	""	""
asfv_g_acd_00240	20-01991-0011-ABC_S4_L001	14675	105	PNG	This study	Multi country	t	atgttgtgtccaaatggcacctgtcattttaaaaaagatttaaattttgctaccgc-aaaaaaaaatccagtatgtatttttttaatacatataattattgaagtcttataa	-	atgttgtgtccaaatggcacctgtcattttaaaaaagatttaaattttgctaccgcaaaaaaaaaatccagtatgtatttttttaatacatataattattga----------	atgttgtgtccaaatggcacctgtcattttaaaaaagatttaaattttgctaccgcaaaaaaaaatccagtatgtatttttttaatacatataattattgaagtcttataa	atgttgtgtccaaatggcacctgtcattttaaaaaagatttaaattttgctaccgcaaaaaaaaaatccagtatgtatttttttaatacatataattattga	MLCPNGTCHFKKDLNFATAKKNPVCIFLIHIIIEVL*	MLCPNGTCHFKKDLNFATAKKKSSMYFFNTYNY*	FALSE	111	102	37	34	""	""	""
asfv_g_acd_00240	20-01991-0011-ABC_S4_L001	14676	106	PNG	This study	Multi country	c	atgttgtgtccaaatggcacctgtcattttaaaaaagatttaaattttgctaccgc-aaaaaaaaatccagtatgtatttttttaatacatataattattgaagtcttataa	-	atgttgtgtccaaatggcacctgtcattttaaaaaagatttaaattttgctaccgcaaaaaaaaaatccagtatgtatttttttaatacatataattattga----------	atgttgtgtccaaatggcacctgtcattttaaaaaagatttaaattttgctaccgcaaaaaaaaatccagtatgtatttttttaatacatataattattgaagtcttataa	atgttgtgtccaaatggcacctgtcattttaaaaaagatttaaattttgctaccgcaaaaaaaaaatccagtatgtatttttttaatacatataattattga	MLCPNGTCHFKKDLNFATAKKNPVCIFLIHIIIEVL*	MLCPNGTCHFKKDLNFATAKKKSSMYFFNTYNY*	FALSE	111	102	37	34	""	""	""
asfv_g_acd_00240	20-01991-0011-ABC_S4_L001	14677	107	PNG	This study	Multi country	t	atgttgtgtccaaatggcacctgtcattttaaaaaagatttaaattttgctaccgc-aaaaaaaaatccagtatgtatttttttaatacatataattattgaagtcttataa	-	atgttgtgtccaaatggcacctgtcattttaaaaaagatttaaattttgctaccgcaaaaaaaaaatccagtatgtatttttttaatacatataattattga----------	atgttgtgtccaaatggcacctgtcattttaaaaaagatttaaattttgctaccgcaaaaaaaaatccagtatgtatttttttaatacatataattattgaagtcttataa	atgttgtgtccaaatggcacctgtcattttaaaaaagatttaaattttgctaccgcaaaaaaaaaatccagtatgtatttttttaatacatataattattga	MLCPNGTCHFKKDLNFATAKKNPVCIFLIHIIIEVL*	MLCPNGTCHFKKDLNFATAKKKSSMYFFNTYNY*	FALSE	111	102	37	34	""	""	""
asfv_g_acd_00240	20-01991-0011-ABC_S4_L001	14678	108	PNG	This study	Multi country	t	atgttgtgtccaaatggcacctgtcattttaaaaaagatttaaattttgctaccgc-aaaaaaaaatccagtatgtatttttttaatacatataattattgaagtcttataa	-	atgttgtgtccaaatggcacctgtcattttaaaaaagatttaaattttgctaccgcaaaaaaaaaatccagtatgtatttttttaatacatataattattga----------	atgttgtgtccaaatggcacctgtcattttaaaaaagatttaaattttgctaccgcaaaaaaaaatccagtatgtatttttttaatacatataattattgaagtcttataa	atgttgtgtccaaatggcacctgtcattttaaaaaagatttaaattttgctaccgcaaaaaaaaaatccagtatgtatttttttaatacatataattattga	MLCPNGTCHFKKDLNFATAKKNPVCIFLIHIIIEVL*	MLCPNGTCHFKKDLNFATAKKKSSMYFFNTYNY*	FALSE	111	102	37	34	""	""	""
asfv_g_acd_00240	20-01991-0011-ABC_S4_L001	14679	109	PNG	This study	Multi country	a	atgttgtgtccaaatggcacctgtcattttaaaaaagatttaaattttgctaccgc-aaaaaaaaatccagtatgtatttttttaatacatataattattgaagtcttataa	-	atgttgtgtccaaatggcacctgtcattttaaaaaagatttaaattttgctaccgcaaaaaaaaaatccagtatgtatttttttaatacatataattattga----------	atgttgtgtccaaatggcacctgtcattttaaaaaagatttaaattttgctaccgcaaaaaaaaatccagtatgtatttttttaatacatataattattgaagtcttataa	atgttgtgtccaaatggcacctgtcattttaaaaaagatttaaattttgctaccgcaaaaaaaaaatccagtatgtatttttttaatacatataattattga	MLCPNGTCHFKKDLNFATAKKNPVCIFLIHIIIEVL*	MLCPNGTCHFKKDLNFATAKKKSSMYFFNTYNY*	FALSE	111	102	37	34	""	""	""
asfv_g_acd_00240	20-01991-0011-ABC_S4_L001	14680	110	PNG	This study	Multi country	t	atgttgtgtccaaatggcacctgtcattttaaaaaagatttaaattttgctaccgc-aaaaaaaaatccagtatgtatttttttaatacatataattattgaagtcttataa	-	atgttgtgtccaaatggcacctgtcattttaaaaaagatttaaattttgctaccgcaaaaaaaaaatccagtatgtatttttttaatacatataattattga----------	atgttgtgtccaaatggcacctgtcattttaaaaaagatttaaattttgctaccgcaaaaaaaaatccagtatgtatttttttaatacatataattattgaagtcttataa	atgttgtgtccaaatggcacctgtcattttaaaaaagatttaaattttgctaccgcaaaaaaaaaatccagtatgtatttttttaatacatataattattga	MLCPNGTCHFKKDLNFATAKKNPVCIFLIHIIIEVL*	MLCPNGTCHFKKDLNFATAKKKSSMYFFNTYNY*	FALSE	111	102	37	34	""	""	""
asfv_g_acd_00240	20-01991-0011-ABC_S4_L001	14681	111	PNG	This study	Multi country	a	atgttgtgtccaaatggcacctgtcattttaaaaaagatttaaattttgctaccgc-aaaaaaaaatccagtatgtatttttttaatacatataattattgaagtcttataa	-	atgttgtgtccaaatggcacctgtcattttaaaaaagatttaaattttgctaccgcaaaaaaaaaatccagtatgtatttttttaatacatataattattga----------	atgttgtgtccaaatggcacctgtcattttaaaaaagatttaaattttgctaccgcaaaaaaaaatccagtatgtatttttttaatacatataattattgaagtcttataa	atgttgtgtccaaatggcacctgtcattttaaaaaagatttaaattttgctaccgcaaaaaaaaaatccagtatgtatttttttaatacatataattattga	MLCPNGTCHFKKDLNFATAKKNPVCIFLIHIIIEVL*	MLCPNGTCHFKKDLNFATAKKKSSMYFFNTYNY*	FALSE	111	102	37	34	""	""	""
asfv_g_acd_00240	20-01991-0011-ABC_S4_L001	14682	112	PNG	This study	Multi country	a	atgttgtgtccaaatggcacctgtcattttaaaaaagatttaaattttgctaccgc-aaaaaaaaatccagtatgtatttttttaatacatataattattgaagtcttataa	-	atgttgtgtccaaatggcacctgtcattttaaaaaagatttaaattttgctaccgcaaaaaaaaaatccagtatgtatttttttaatacatataattattga----------	atgttgtgtccaaatggcacctgtcattttaaaaaagatttaaattttgctaccgcaaaaaaaaatccagtatgtatttttttaatacatataattattgaagtcttataa	atgttgtgtccaaatggcacctgtcattttaaaaaagatttaaattttgctaccgcaaaaaaaaaatccagtatgtatttttttaatacatataattattga	MLCPNGTCHFKKDLNFATAKKNPVCIFLIHIIIEVL*	MLCPNGTCHFKKDLNFATAKKKSSMYFFNTYNY*	FALSE	111	102	37	34	""	""	""
asfv_g_acd_00240	20-01988-0068-ABC_S3_L001	14627	57	PNG	This study	Multi country	-	atgttgtgtccaaatggcacctgtcattttaaaaaagatttaaattttgctaccgc-aaaaaaaaatccagtatgtatttttttaatacatataattattgaagtcttataa	a	atgttgtgtccaaatggcacctgtcattttaaaaaagatttaaattttgctaccgcaaaaaaaaaatccagtatgtatttttttaatacatataattattga----------	atgttgtgtccaaatggcacctgtcattttaaaaaagatttaaattttgctaccgcaaaaaaaaatccagtatgtatttttttaatacatataattattgaagtcttataa	atgttgtgtccaaatggcacctgtcattttaaaaaagatttaaattttgctaccgcaaaaaaaaaatccagtatgtatttttttaatacatataattattga	MLCPNGTCHFKKDLNFATAKKNPVCIFLIHIIIEVL*	MLCPNGTCHFKKDLNFATAKKKSSMYFFNTYNY*	FALSE	111	102	37	34	Insertion	Insertion of single A nucleotide base resulting in 12 amino acid changes and premature termination of the gene by three amino acids	1
asfv_g_acd_00240	20-01988-0068-ABC_S3_L001	14673	103	PNG	This study	Multi country	a	atgttgtgtccaaatggcacctgtcattttaaaaaagatttaaattttgctaccgc-aaaaaaaaatccagtatgtatttttttaatacatataattattgaagtcttataa	-	atgttgtgtccaaatggcacctgtcattttaaaaaagatttaaattttgctaccgcaaaaaaaaaatccagtatgtatttttttaatacatataattattga----------	atgttgtgtccaaatggcacctgtcattttaaaaaagatttaaattttgctaccgcaaaaaaaaatccagtatgtatttttttaatacatataattattgaagtcttataa	atgttgtgtccaaatggcacctgtcattttaaaaaagatttaaattttgctaccgcaaaaaaaaaatccagtatgtatttttttaatacatataattattga	MLCPNGTCHFKKDLNFATAKKNPVCIFLIHIIIEVL*	MLCPNGTCHFKKDLNFATAKKKSSMYFFNTYNY*	FALSE	111	102	37	34	""	""	""
asfv_g_acd_00240	20-01988-0068-ABC_S3_L001	14674	104	PNG	This study	Multi country	g	atgttgtgtccaaatggcacctgtcattttaaaaaagatttaaattttgctaccgc-aaaaaaaaatccagtatgtatttttttaatacatataattattgaagtcttataa	-	atgttgtgtccaaatggcacctgtcattttaaaaaagatttaaattttgctaccgcaaaaaaaaaatccagtatgtatttttttaatacatataattattga----------	atgttgtgtccaaatggcacctgtcattttaaaaaagatttaaattttgctaccgcaaaaaaaaatccagtatgtatttttttaatacatataattattgaagtcttataa	atgttgtgtccaaatggcacctgtcattttaaaaaagatttaaattttgctaccgcaaaaaaaaaatccagtatgtatttttttaatacatataattattga	MLCPNGTCHFKKDLNFATAKKNPVCIFLIHIIIEVL*	MLCPNGTCHFKKDLNFATAKKKSSMYFFNTYNY*	FALSE	111	102	37	34	""	""	""
asfv_g_acd_00240	20-01988-0068-ABC_S3_L001	14675	105	PNG	This study	Multi country	t	atgttgtgtccaaatggcacctgtcattttaaaaaagatttaaattttgctaccgc-aaaaaaaaatccagtatgtatttttttaatacatataattattgaagtcttataa	-	atgttgtgtccaaatggcacctgtcattttaaaaaagatttaaattttgctaccgcaaaaaaaaaatccagtatgtatttttttaatacatataattattga----------	atgttgtgtccaaatggcacctgtcattttaaaaaagatttaaattttgctaccgcaaaaaaaaatccagtatgtatttttttaatacatataattattgaagtcttataa	atgttgtgtccaaatggcacctgtcattttaaaaaagatttaaattttgctaccgcaaaaaaaaaatccagtatgtatttttttaatacatataattattga	MLCPNGTCHFKKDLNFATAKKNPVCIFLIHIIIEVL*	MLCPNGTCHFKKDLNFATAKKKSSMYFFNTYNY*	FALSE	111	102	37	34	""	""	""
asfv_g_acd_00240	20-01988-0068-ABC_S3_L001	14676	106	PNG	This study	Multi country	c	atgttgtgtccaaatggcacctgtcattttaaaaaagatttaaattttgctaccgc-aaaaaaaaatccagtatgtatttttttaatacatataattattgaagtcttataa	-	atgttgtgtccaaatggcacctgtcattttaaaaaagatttaaattttgctaccgcaaaaaaaaaatccagtatgtatttttttaatacatataattattga----------	atgttgtgtccaaatggcacctgtcattttaaaaaagatttaaattttgctaccgcaaaaaaaaatccagtatgtatttttttaatacatataattattgaagtcttataa	atgttgtgtccaaatggcacctgtcattttaaaaaagatttaaattttgctaccgcaaaaaaaaaatccagtatgtatttttttaatacatataattattga	MLCPNGTCHFKKDLNFATAKKNPVCIFLIHIIIEVL*	MLCPNGTCHFKKDLNFATAKKKSSMYFFNTYNY*	FALSE	111	102	37	34	""	""	""
asfv_g_acd_00240	20-01988-0068-ABC_S3_L001	14677	107	PNG	This study	Multi country	t	atgttgtgtccaaatggcacctgtcattttaaaaaagatttaaattttgctaccgc-aaaaaaaaatccagtatgtatttttttaatacatataattattgaagtcttataa	-	atgttgtgtccaaatggcacctgtcattttaaaaaagatttaaattttgctaccgcaaaaaaaaaatccagtatgtatttttttaatacatataattattga----------	atgttgtgtccaaatggcacctgtcattttaaaaaagatttaaattttgctaccgcaaaaaaaaatccagtatgtatttttttaatacatataattattgaagtcttataa	atgttgtgtccaaatggcacctgtcattttaaaaaagatttaaattttgctaccgcaaaaaaaaaatccagtatgtatttttttaatacatataattattga	MLCPNGTCHFKKDLNFATAKKNPVCIFLIHIIIEVL*	MLCPNGTCHFKKDLNFATAKKKSSMYFFNTYNY*	FALSE	111	102	37	34	""	""	""
asfv_g_acd_00240	20-01988-0068-ABC_S3_L001	14678	108	PNG	This study	Multi country	t	atgttgtgtccaaatggcacctgtcattttaaaaaagatttaaattttgctaccgc-aaaaaaaaatccagtatgtatttttttaatacatataattattgaagtcttataa	-	atgttgtgtccaaatggcacctgtcattttaaaaaagatttaaattttgctaccgcaaaaaaaaaatccagtatgtatttttttaatacatataattattga----------	atgttgtgtccaaatggcacctgtcattttaaaaaagatttaaattttgctaccgcaaaaaaaaatccagtatgtatttttttaatacatataattattgaagtcttataa	atgttgtgtccaaatggcacctgtcattttaaaaaagatttaaattttgctaccgcaaaaaaaaaatccagtatgtatttttttaatacatataattattga	MLCPNGTCHFKKDLNFATAKKNPVCIFLIHIIIEVL*	MLCPNGTCHFKKDLNFATAKKKSSMYFFNTYNY*	FALSE	111	102	37	34	""	""	""
asfv_g_acd_00240	20-01988-0068-ABC_S3_L001	14679	109	PNG	This study	Multi country	a	atgttgtgtccaaatggcacctgtcattttaaaaaagatttaaattttgctaccgc-aaaaaaaaatccagtatgtatttttttaatacatataattattgaagtcttataa	-	atgttgtgtccaaatggcacctgtcattttaaaaaagatttaaattttgctaccgcaaaaaaaaaatccagtatgtatttttttaatacatataattattga----------	atgttgtgtccaaatggcacctgtcattttaaaaaagatttaaattttgctaccgcaaaaaaaaatccagtatgtatttttttaatacatataattattgaagtcttataa	atgttgtgtccaaatggcacctgtcattttaaaaaagatttaaattttgctaccgcaaaaaaaaaatccagtatgtatttttttaatacatataattattga	MLCPNGTCHFKKDLNFATAKKNPVCIFLIHIIIEVL*	MLCPNGTCHFKKDLNFATAKKKSSMYFFNTYNY*	FALSE	111	102	37	34	""	""	""
asfv_g_acd_00240	20-01988-0068-ABC_S3_L001	14680	110	PNG	This study	Multi country	t	atgttgtgtccaaatggcacctgtcattttaaaaaagatttaaattttgctaccgc-aaaaaaaaatccagtatgtatttttttaatacatataattattgaagtcttataa	-	atgttgtgtccaaatggcacctgtcattttaaaaaagatttaaattttgctaccgcaaaaaaaaaatccagtatgtatttttttaatacatataattattga----------	atgttgtgtccaaatggcacctgtcattttaaaaaagatttaaattttgctaccgcaaaaaaaaatccagtatgtatttttttaatacatataattattgaagtcttataa	atgttgtgtccaaatggcacctgtcattttaaaaaagatttaaattttgctaccgcaaaaaaaaaatccagtatgtatttttttaatacatataattattga	MLCPNGTCHFKKDLNFATAKKNPVCIFLIHIIIEVL*	MLCPNGTCHFKKDLNFATAKKKSSMYFFNTYNY*	FALSE	111	102	37	34	""	""	""
asfv_g_acd_00240	20-01988-0068-ABC_S3_L001	14681	111	PNG	This study	Multi country	a	atgttgtgtccaaatggcacctgtcattttaaaaaagatttaaattttgctaccgc-aaaaaaaaatccagtatgtatttttttaatacatataattattgaagtcttataa	-	atgttgtgtccaaatggcacctgtcattttaaaaaagatttaaattttgctaccgcaaaaaaaaaatccagtatgtatttttttaatacatataattattga----------	atgttgtgtccaaatggcacctgtcattttaaaaaagatttaaattttgctaccgcaaaaaaaaatccagtatgtatttttttaatacatataattattgaagtcttataa	atgttgtgtccaaatggcacctgtcattttaaaaaagatttaaattttgctaccgcaaaaaaaaaatccagtatgtatttttttaatacatataattattga	MLCPNGTCHFKKDLNFATAKKNPVCIFLIHIIIEVL*	MLCPNGTCHFKKDLNFATAKKKSSMYFFNTYNY*	FALSE	111	102	37	34	""	""	""
asfv_g_acd_00240	20-01988-0068-ABC_S3_L001	14682	112	PNG	This study	Multi country	a	atgttgtgtccaaatggcacctgtcattttaaaaaagatttaaattttgctaccgc-aaaaaaaaatccagtatgtatttttttaatacatataattattgaagtcttataa	-	atgttgtgtccaaatggcacctgtcattttaaaaaagatttaaattttgctaccgcaaaaaaaaaatccagtatgtatttttttaatacatataattattga----------	atgttgtgtccaaatggcacctgtcattttaaaaaagatttaaattttgctaccgcaaaaaaaaatccagtatgtatttttttaatacatataattattgaagtcttataa	atgttgtgtccaaatggcacctgtcattttaaaaaagatttaaattttgctaccgcaaaaaaaaaatccagtatgtatttttttaatacatataattattga	MLCPNGTCHFKKDLNFATAKKNPVCIFLIHIIIEVL*	MLCPNGTCHFKKDLNFATAKKKSSMYFFNTYNY*	FALSE	111	102	37	34	""	""	""
asfv_g_acd_00240	20-01660-0040-ABC_S2_L001	14627	57	PNG	This study	Multi country	-	atgttgtgtccaaatggcacctgtcattttaaaaaagatttaaattttgctaccgc-aaaaaaaaatccagtatgtatttttttaatacatataattattgaagtcttataa	a	atgttgtgtccaaatggcacctgtcattttaaaaaagatttaaattttgctaccgcaaaaaaaaaatccagtatgtatttttttaatacatataattattga----------	atgttgtgtccaaatggcacctgtcattttaaaaaagatttaaattttgctaccgcaaaaaaaaatccagtatgtatttttttaatacatataattattgaagtcttataa	atgttgtgtccaaatggcacctgtcattttaaaaaagatttaaattttgctaccgcaaaaaaaaaatccagtatgtatttttttaatacatataattattga	MLCPNGTCHFKKDLNFATAKKNPVCIFLIHIIIEVL*	MLCPNGTCHFKKDLNFATAKKKSSMYFFNTYNY*	FALSE	111	102	37	34	Insertion	Insertion of single A nucleotide base resulting in 12 amino acid changes and premature termination of the gene by three amino acids	1
asfv_g_acd_00240	20-01660-0040-ABC_S2_L001	14673	103	PNG	This study	Multi country	a	atgttgtgtccaaatggcacctgtcattttaaaaaagatttaaattttgctaccgc-aaaaaaaaatccagtatgtatttttttaatacatataattattgaagtcttataa	-	atgttgtgtccaaatggcacctgtcattttaaaaaagatttaaattttgctaccgcaaaaaaaaaatccagtatgtatttttttaatacatataattattga----------	atgttgtgtccaaatggcacctgtcattttaaaaaagatttaaattttgctaccgcaaaaaaaaatccagtatgtatttttttaatacatataattattgaagtcttataa	atgttgtgtccaaatggcacctgtcattttaaaaaagatttaaattttgctaccgcaaaaaaaaaatccagtatgtatttttttaatacatataattattga	MLCPNGTCHFKKDLNFATAKKNPVCIFLIHIIIEVL*	MLCPNGTCHFKKDLNFATAKKKSSMYFFNTYNY*	FALSE	111	102	37	34	""	""	""
asfv_g_acd_00240	20-01660-0040-ABC_S2_L001	14674	104	PNG	This study	Multi country	g	atgttgtgtccaaatggcacctgtcattttaaaaaagatttaaattttgctaccgc-aaaaaaaaatccagtatgtatttttttaatacatataattattgaagtcttataa	-	atgttgtgtccaaatggcacctgtcattttaaaaaagatttaaattttgctaccgcaaaaaaaaaatccagtatgtatttttttaatacatataattattga----------	atgttgtgtccaaatggcacctgtcattttaaaaaagatttaaattttgctaccgcaaaaaaaaatccagtatgtatttttttaatacatataattattgaagtcttataa	atgttgtgtccaaatggcacctgtcattttaaaaaagatttaaattttgctaccgcaaaaaaaaaatccagtatgtatttttttaatacatataattattga	MLCPNGTCHFKKDLNFATAKKNPVCIFLIHIIIEVL*	MLCPNGTCHFKKDLNFATAKKKSSMYFFNTYNY*	FALSE	111	102	37	34	""	""	""
asfv_g_acd_00240	20-01660-0040-ABC_S2_L001	14675	105	PNG	This study	Multi country	t	atgttgtgtccaaatggcacctgtcattttaaaaaagatttaaattttgctaccgc-aaaaaaaaatccagtatgtatttttttaatacatataattattgaagtcttataa	-	atgttgtgtccaaatggcacctgtcattttaaaaaagatttaaattttgctaccgcaaaaaaaaaatccagtatgtatttttttaatacatataattattga----------	atgttgtgtccaaatggcacctgtcattttaaaaaagatttaaattttgctaccgcaaaaaaaaatccagtatgtatttttttaatacatataattattgaagtcttataa	atgttgtgtccaaatggcacctgtcattttaaaaaagatttaaattttgctaccgcaaaaaaaaaatccagtatgtatttttttaatacatataattattga	MLCPNGTCHFKKDLNFATAKKNPVCIFLIHIIIEVL*	MLCPNGTCHFKKDLNFATAKKKSSMYFFNTYNY*	FALSE	111	102	37	34	""	""	""
asfv_g_acd_00240	20-01660-0040-ABC_S2_L001	14676	106	PNG	This study	Multi country	c	atgttgtgtccaaatggcacctgtcattttaaaaaagatttaaattttgctaccgc-aaaaaaaaatccagtatgtatttttttaatacatataattattgaagtcttataa	-	atgttgtgtccaaatggcacctgtcattttaaaaaagatttaaattttgctaccgcaaaaaaaaaatccagtatgtatttttttaatacatataattattga----------	atgttgtgtccaaatggcacctgtcattttaaaaaagatttaaattttgctaccgcaaaaaaaaatccagtatgtatttttttaatacatataattattgaagtcttataa	atgttgtgtccaaatggcacctgtcattttaaaaaagatttaaattttgctaccgcaaaaaaaaaatccagtatgtatttttttaatacatataattattga	MLCPNGTCHFKKDLNFATAKKNPVCIFLIHIIIEVL*	MLCPNGTCHFKKDLNFATAKKKSSMYFFNTYNY*	FALSE	111	102	37	34	""	""	""
asfv_g_acd_00240	20-01660-0040-ABC_S2_L001	14677	107	PNG	This study	Multi country	t	atgttgtgtccaaatggcacctgtcattttaaaaaagatttaaattttgctaccgc-aaaaaaaaatccagtatgtatttttttaatacatataattattgaagtcttataa	-	atgttgtgtccaaatggcacctgtcattttaaaaaagatttaaattttgctaccgcaaaaaaaaaatccagtatgtatttttttaatacatataattattga----------	atgttgtgtccaaatggcacctgtcattttaaaaaagatttaaattttgctaccgcaaaaaaaaatccagtatgtatttttttaatacatataattattgaagtcttataa	atgttgtgtccaaatggcacctgtcattttaaaaaagatttaaattttgctaccgcaaaaaaaaaatccagtatgtatttttttaatacatataattattga	MLCPNGTCHFKKDLNFATAKKNPVCIFLIHIIIEVL*	MLCPNGTCHFKKDLNFATAKKKSSMYFFNTYNY*	FALSE	111	102	37	34	""	""	""
asfv_g_acd_00240	20-01660-0040-ABC_S2_L001	14678	108	PNG	This study	Multi country	t	atgttgtgtccaaatggcacctgtcattttaaaaaagatttaaattttgctaccgc-aaaaaaaaatccagtatgtatttttttaatacatataattattgaagtcttataa	-	atgttgtgtccaaatggcacctgtcattttaaaaaagatttaaattttgctaccgcaaaaaaaaaatccagtatgtatttttttaatacatataattattga----------	atgttgtgtccaaatggcacctgtcattttaaaaaagatttaaattttgctaccgcaaaaaaaaatccagtatgtatttttttaatacatataattattgaagtcttataa	atgttgtgtccaaatggcacctgtcattttaaaaaagatttaaattttgctaccgcaaaaaaaaaatccagtatgtatttttttaatacatataattattga	MLCPNGTCHFKKDLNFATAKKNPVCIFLIHIIIEVL*	MLCPNGTCHFKKDLNFATAKKKSSMYFFNTYNY*	FALSE	111	102	37	34	""	""	""
asfv_g_acd_00240	20-01660-0040-ABC_S2_L001	14679	109	PNG	This study	Multi country	a	atgttgtgtccaaatggcacctgtcattttaaaaaagatttaaattttgctaccgc-aaaaaaaaatccagtatgtatttttttaatacatataattattgaagtcttataa	-	atgttgtgtccaaatggcacctgtcattttaaaaaagatttaaattttgctaccgcaaaaaaaaaatccagtatgtatttttttaatacatataattattga----------	atgttgtgtccaaatggcacctgtcattttaaaaaagatttaaattttgctaccgcaaaaaaaaatccagtatgtatttttttaatacatataattattgaagtcttataa	atgttgtgtccaaatggcacctgtcattttaaaaaagatttaaattttgctaccgcaaaaaaaaaatccagtatgtatttttttaatacatataattattga	MLCPNGTCHFKKDLNFATAKKNPVCIFLIHIIIEVL*	MLCPNGTCHFKKDLNFATAKKKSSMYFFNTYNY*	FALSE	111	102	37	34	""	""	""
asfv_g_acd_00240	20-01660-0040-ABC_S2_L001	14680	110	PNG	This study	Multi country	t	atgttgtgtccaaatggcacctgtcattttaaaaaagatttaaattttgctaccgc-aaaaaaaaatccagtatgtatttttttaatacatataattattgaagtcttataa	-	atgttgtgtccaaatggcacctgtcattttaaaaaagatttaaattttgctaccgcaaaaaaaaaatccagtatgtatttttttaatacatataattattga----------	atgttgtgtccaaatggcacctgtcattttaaaaaagatttaaattttgctaccgcaaaaaaaaatccagtatgtatttttttaatacatataattattgaagtcttataa	atgttgtgtccaaatggcacctgtcattttaaaaaagatttaaattttgctaccgcaaaaaaaaaatccagtatgtatttttttaatacatataattattga	MLCPNGTCHFKKDLNFATAKKNPVCIFLIHIIIEVL*	MLCPNGTCHFKKDLNFATAKKKSSMYFFNTYNY*	FALSE	111	102	37	34	""	""	""
asfv_g_acd_00240	20-01660-0040-ABC_S2_L001	14681	111	PNG	This study	Multi country	a	atgttgtgtccaaatggcacctgtcattttaaaaaagatttaaattttgctaccgc-aaaaaaaaatccagtatgtatttttttaatacatataattattgaagtcttataa	-	atgttgtgtccaaatggcacctgtcattttaaaaaagatttaaattttgctaccgcaaaaaaaaaatccagtatgtatttttttaatacatataattattga----------	atgttgtgtccaaatggcacctgtcattttaaaaaagatttaaattttgctaccgcaaaaaaaaatccagtatgtatttttttaatacatataattattgaagtcttataa	atgttgtgtccaaatggcacctgtcattttaaaaaagatttaaattttgctaccgcaaaaaaaaaatccagtatgtatttttttaatacatataattattga	MLCPNGTCHFKKDLNFATAKKNPVCIFLIHIIIEVL*	MLCPNGTCHFKKDLNFATAKKKSSMYFFNTYNY*	FALSE	111	102	37	34	""	""	""
asfv_g_acd_00240	20-01660-0040-ABC_S2_L001	14682	112	PNG	This study	Multi country	a	atgttgtgtccaaatggcacctgtcattttaaaaaagatttaaattttgctaccgc-aaaaaaaaatccagtatgtatttttttaatacatataattattgaagtcttataa	-	atgttgtgtccaaatggcacctgtcattttaaaaaagatttaaattttgctaccgcaaaaaaaaaatccagtatgtatttttttaatacatataattattga----------	atgttgtgtccaaatggcacctgtcattttaaaaaagatttaaattttgctaccgcaaaaaaaaatccagtatgtatttttttaatacatataattattgaagtcttataa	atgttgtgtccaaatggcacctgtcattttaaaaaagatttaaattttgctaccgcaaaaaaaaaatccagtatgtatttttttaatacatataattattga	MLCPNGTCHFKKDLNFATAKKNPVCIFLIHIIIEVL*	MLCPNGTCHFKKDLNFATAKKKSSMYFFNTYNY*	FALSE	111	102	37	34	""	""	""
asfv_g_acd_00240	20-01657-0010-01_S11_L001	14627	57	PNG	This study	Multi country	-	atgttgtgtccaaatggcacctgtcattttaaaaaagatttaaattttgctaccgc-aaaaaaaaatccagtatgtatttttttaatacatataattattgaagtcttataa	a	atgttgtgtccaaatggcacctgtcattttaaaaaagatttaaattttgctaccgcaaaaaaaaaatccagtatgtatttttttaatacatataattattga----------	atgttgtgtccaaatggcacctgtcattttaaaaaagatttaaattttgctaccgcaaaaaaaaatccagtatgtatttttttaatacatataattattgaagtcttataa	atgttgtgtccaaatggcacctgtcattttaaaaaagatttaaattttgctaccgcaaaaaaaaaatccagtatgtatttttttaatacatataattattga	MLCPNGTCHFKKDLNFATAKKNPVCIFLIHIIIEVL*	MLCPNGTCHFKKDLNFATAKKKSSMYFFNTYNY*	FALSE	111	102	37	34	Insertion	Insertion of single A nucleotide base resulting in 12 amino acid changes and premature termination of the gene by three amino acids	1
asfv_g_acd_00240	20-01657-0010-01_S11_L001	14673	103	PNG	This study	Multi country	a	atgttgtgtccaaatggcacctgtcattttaaaaaagatttaaattttgctaccgc-aaaaaaaaatccagtatgtatttttttaatacatataattattgaagtcttataa	-	atgttgtgtccaaatggcacctgtcattttaaaaaagatttaaattttgctaccgcaaaaaaaaaatccagtatgtatttttttaatacatataattattga----------	atgttgtgtccaaatggcacctgtcattttaaaaaagatttaaattttgctaccgcaaaaaaaaatccagtatgtatttttttaatacatataattattgaagtcttataa	atgttgtgtccaaatggcacctgtcattttaaaaaagatttaaattttgctaccgcaaaaaaaaaatccagtatgtatttttttaatacatataattattga	MLCPNGTCHFKKDLNFATAKKNPVCIFLIHIIIEVL*	MLCPNGTCHFKKDLNFATAKKKSSMYFFNTYNY*	FALSE	111	102	37	34	""	""	""
asfv_g_acd_00240	20-01657-0010-01_S11_L001	14674	104	PNG	This study	Multi country	g	atgttgtgtccaaatggcacctgtcattttaaaaaagatttaaattttgctaccgc-aaaaaaaaatccagtatgtatttttttaatacatataattattgaagtcttataa	-	atgttgtgtccaaatggcacctgtcattttaaaaaagatttaaattttgctaccgcaaaaaaaaaatccagtatgtatttttttaatacatataattattga----------	atgttgtgtccaaatggcacctgtcattttaaaaaagatttaaattttgctaccgcaaaaaaaaatccagtatgtatttttttaatacatataattattgaagtcttataa	atgttgtgtccaaatggcacctgtcattttaaaaaagatttaaattttgctaccgcaaaaaaaaaatccagtatgtatttttttaatacatataattattga	MLCPNGTCHFKKDLNFATAKKNPVCIFLIHIIIEVL*	MLCPNGTCHFKKDLNFATAKKKSSMYFFNTYNY*	FALSE	111	102	37	34	""	""	""
asfv_g_acd_00240	20-01657-0010-01_S11_L001	14675	105	PNG	This study	Multi country	t	atgttgtgtccaaatggcacctgtcattttaaaaaagatttaaattttgctaccgc-aaaaaaaaatccagtatgtatttttttaatacatataattattgaagtcttataa	-	atgttgtgtccaaatggcacctgtcattttaaaaaagatttaaattttgctaccgcaaaaaaaaaatccagtatgtatttttttaatacatataattattga----------	atgttgtgtccaaatggcacctgtcattttaaaaaagatttaaattttgctaccgcaaaaaaaaatccagtatgtatttttttaatacatataattattgaagtcttataa	atgttgtgtccaaatggcacctgtcattttaaaaaagatttaaattttgctaccgcaaaaaaaaaatccagtatgtatttttttaatacatataattattga	MLCPNGTCHFKKDLNFATAKKNPVCIFLIHIIIEVL*	MLCPNGTCHFKKDLNFATAKKKSSMYFFNTYNY*	FALSE	111	102	37	34	""	""	""
asfv_g_acd_00240	20-01657-0010-01_S11_L001	14676	106	PNG	This study	Multi country	c	atgttgtgtccaaatggcacctgtcattttaaaaaagatttaaattttgctaccgc-aaaaaaaaatccagtatgtatttttttaatacatataattattgaagtcttataa	-	atgttgtgtccaaatggcacctgtcattttaaaaaagatttaaattttgctaccgcaaaaaaaaaatccagtatgtatttttttaatacatataattattga----------	atgttgtgtccaaatggcacctgtcattttaaaaaagatttaaattttgctaccgcaaaaaaaaatccagtatgtatttttttaatacatataattattgaagtcttataa	atgttgtgtccaaatggcacctgtcattttaaaaaagatttaaattttgctaccgcaaaaaaaaaatccagtatgtatttttttaatacatataattattga	MLCPNGTCHFKKDLNFATAKKNPVCIFLIHIIIEVL*	MLCPNGTCHFKKDLNFATAKKKSSMYFFNTYNY*	FALSE	111	102	37	34	""	""	""
asfv_g_acd_00240	20-01657-0010-01_S11_L001	14677	107	PNG	This study	Multi country	t	atgttgtgtccaaatggcacctgtcattttaaaaaagatttaaattttgctaccgc-aaaaaaaaatccagtatgtatttttttaatacatataattattgaagtcttataa	-	atgttgtgtccaaatggcacctgtcattttaaaaaagatttaaattttgctaccgcaaaaaaaaaatccagtatgtatttttttaatacatataattattga----------	atgttgtgtccaaatggcacctgtcattttaaaaaagatttaaattttgctaccgcaaaaaaaaatccagtatgtatttttttaatacatataattattgaagtcttataa	atgttgtgtccaaatggcacctgtcattttaaaaaagatttaaattttgctaccgcaaaaaaaaaatccagtatgtatttttttaatacatataattattga	MLCPNGTCHFKKDLNFATAKKNPVCIFLIHIIIEVL*	MLCPNGTCHFKKDLNFATAKKKSSMYFFNTYNY*	FALSE	111	102	37	34	""	""	""
asfv_g_acd_00240	20-01657-0010-01_S11_L001	14678	108	PNG	This study	Multi country	t	atgttgtgtccaaatggcacctgtcattttaaaaaagatttaaattttgctaccgc-aaaaaaaaatccagtatgtatttttttaatacatataattattgaagtcttataa	-	atgttgtgtccaaatggcacctgtcattttaaaaaagatttaaattttgctaccgcaaaaaaaaaatccagtatgtatttttttaatacatataattattga----------	atgttgtgtccaaatggcacctgtcattttaaaaaagatttaaattttgctaccgcaaaaaaaaatccagtatgtatttttttaatacatataattattgaagtcttataa	atgttgtgtccaaatggcacctgtcattttaaaaaagatttaaattttgctaccgcaaaaaaaaaatccagtatgtatttttttaatacatataattattga	MLCPNGTCHFKKDLNFATAKKNPVCIFLIHIIIEVL*	MLCPNGTCHFKKDLNFATAKKKSSMYFFNTYNY*	FALSE	111	102	37	34	""	""	""
asfv_g_acd_00240	20-01657-0010-01_S11_L001	14679	109	PNG	This study	Multi country	a	atgttgtgtccaaatggcacctgtcattttaaaaaagatttaaattttgctaccgc-aaaaaaaaatccagtatgtatttttttaatacatataattattgaagtcttataa	-	atgttgtgtccaaatggcacctgtcattttaaaaaagatttaaattttgctaccgcaaaaaaaaaatccagtatgtatttttttaatacatataattattga----------	atgttgtgtccaaatggcacctgtcattttaaaaaagatttaaattttgctaccgcaaaaaaaaatccagtatgtatttttttaatacatataattattgaagtcttataa	atgttgtgtccaaatggcacctgtcattttaaaaaagatttaaattttgctaccgcaaaaaaaaaatccagtatgtatttttttaatacatataattattga	MLCPNGTCHFKKDLNFATAKKNPVCIFLIHIIIEVL*	MLCPNGTCHFKKDLNFATAKKKSSMYFFNTYNY*	FALSE	111	102	37	34	""	""	""
asfv_g_acd_00240	20-01657-0010-01_S11_L001	14680	110	PNG	This study	Multi country	t	atgttgtgtccaaatggcacctgtcattttaaaaaagatttaaattttgctaccgc-aaaaaaaaatccagtatgtatttttttaatacatataattattgaagtcttataa	-	atgttgtgtccaaatggcacctgtcattttaaaaaagatttaaattttgctaccgcaaaaaaaaaatccagtatgtatttttttaatacatataattattga----------	atgttgtgtccaaatggcacctgtcattttaaaaaagatttaaattttgctaccgcaaaaaaaaatccagtatgtatttttttaatacatataattattgaagtcttataa	atgttgtgtccaaatggcacctgtcattttaaaaaagatttaaattttgctaccgcaaaaaaaaaatccagtatgtatttttttaatacatataattattga	MLCPNGTCHFKKDLNFATAKKNPVCIFLIHIIIEVL*	MLCPNGTCHFKKDLNFATAKKKSSMYFFNTYNY*	FALSE	111	102	37	34	""	""	""
asfv_g_acd_00240	20-01657-0010-01_S11_L001	14681	111	PNG	This study	Multi country	a	atgttgtgtccaaatggcacctgtcattttaaaaaagatttaaattttgctaccgc-aaaaaaaaatccagtatgtatttttttaatacatataattattgaagtcttataa	-	atgttgtgtccaaatggcacctgtcattttaaaaaagatttaaattttgctaccgcaaaaaaaaaatccagtatgtatttttttaatacatataattattga----------	atgttgtgtccaaatggcacctgtcattttaaaaaagatttaaattttgctaccgcaaaaaaaaatccagtatgtatttttttaatacatataattattgaagtcttataa	atgttgtgtccaaatggcacctgtcattttaaaaaagatttaaattttgctaccgcaaaaaaaaaatccagtatgtatttttttaatacatataattattga	MLCPNGTCHFKKDLNFATAKKNPVCIFLIHIIIEVL*	MLCPNGTCHFKKDLNFATAKKKSSMYFFNTYNY*	FALSE	111	102	37	34	""	""	""
asfv_g_acd_00240	20-01657-0010-01_S11_L001	14682	112	PNG	This study	Multi country	a	atgttgtgtccaaatggcacctgtcattttaaaaaagatttaaattttgctaccgc-aaaaaaaaatccagtatgtatttttttaatacatataattattgaagtcttataa	-	atgttgtgtccaaatggcacctgtcattttaaaaaagatttaaattttgctaccgcaaaaaaaaaatccagtatgtatttttttaatacatataattattga----------	atgttgtgtccaaatggcacctgtcattttaaaaaagatttaaattttgctaccgcaaaaaaaaatccagtatgtatttttttaatacatataattattgaagtcttataa	atgttgtgtccaaatggcacctgtcattttaaaaaagatttaaattttgctaccgcaaaaaaaaaatccagtatgtatttttttaatacatataattattga	MLCPNGTCHFKKDLNFATAKKNPVCIFLIHIIIEVL*	MLCPNGTCHFKKDLNFATAKKKSSMYFFNTYNY*	FALSE	111	102	37	34	""	""	""
asfv_g_acd_00240	20-1656-0041-01_S10_L001	14627	57	PNG	This study	Multi country	-	atgttgtgtccaaatggcacctgtcattttaaaaaagatttaaattttgctaccgc-aaaaaaaaatccagtatgtatttttttaatacatataattattgaagtcttataa	a	atgttgtgtccaaatggcacctgtcattttaaaaaagatttaaattttgctaccgcaaaaaaaaaatccagtatgtatttttttaatacatataattattga----------	atgttgtgtccaaatggcacctgtcattttaaaaaagatttaaattttgctaccgcaaaaaaaaatccagtatgtatttttttaatacatataattattgaagtcttataa	atgttgtgtccaaatggcacctgtcattttaaaaaagatttaaattttgctaccgcaaaaaaaaaatccagtatgtatttttttaatacatataattattga	MLCPNGTCHFKKDLNFATAKKNPVCIFLIHIIIEVL*	MLCPNGTCHFKKDLNFATAKKKSSMYFFNTYNY*	FALSE	111	102	37	34	Insertion	Insertion of single A nucleotide base resulting in 12 amino acid changes and premature termination of the gene by three amino acids	1
asfv_g_acd_00240	20-1656-0041-01_S10_L001	14673	103	PNG	This study	Multi country	a	atgttgtgtccaaatggcacctgtcattttaaaaaagatttaaattttgctaccgc-aaaaaaaaatccagtatgtatttttttaatacatataattattgaagtcttataa	-	atgttgtgtccaaatggcacctgtcattttaaaaaagatttaaattttgctaccgcaaaaaaaaaatccagtatgtatttttttaatacatataattattga----------	atgttgtgtccaaatggcacctgtcattttaaaaaagatttaaattttgctaccgcaaaaaaaaatccagtatgtatttttttaatacatataattattgaagtcttataa	atgttgtgtccaaatggcacctgtcattttaaaaaagatttaaattttgctaccgcaaaaaaaaaatccagtatgtatttttttaatacatataattattga	MLCPNGTCHFKKDLNFATAKKNPVCIFLIHIIIEVL*	MLCPNGTCHFKKDLNFATAKKKSSMYFFNTYNY*	FALSE	111	102	37	34	""	""	""
asfv_g_acd_00240	20-1656-0041-01_S10_L001	14674	104	PNG	This study	Multi country	g	atgttgtgtccaaatggcacctgtcattttaaaaaagatttaaattttgctaccgc-aaaaaaaaatccagtatgtatttttttaatacatataattattgaagtcttataa	-	atgttgtgtccaaatggcacctgtcattttaaaaaagatttaaattttgctaccgcaaaaaaaaaatccagtatgtatttttttaatacatataattattga----------	atgttgtgtccaaatggcacctgtcattttaaaaaagatttaaattttgctaccgcaaaaaaaaatccagtatgtatttttttaatacatataattattgaagtcttataa	atgttgtgtccaaatggcacctgtcattttaaaaaagatttaaattttgctaccgcaaaaaaaaaatccagtatgtatttttttaatacatataattattga	MLCPNGTCHFKKDLNFATAKKNPVCIFLIHIIIEVL*	MLCPNGTCHFKKDLNFATAKKKSSMYFFNTYNY*	FALSE	111	102	37	34	""	""	""
asfv_g_acd_00240	20-1656-0041-01_S10_L001	14675	105	PNG	This study	Multi country	t	atgttgtgtccaaatggcacctgtcattttaaaaaagatttaaattttgctaccgc-aaaaaaaaatccagtatgtatttttttaatacatataattattgaagtcttataa	-	atgttgtgtccaaatggcacctgtcattttaaaaaagatttaaattttgctaccgcaaaaaaaaaatccagtatgtatttttttaatacatataattattga----------	atgttgtgtccaaatggcacctgtcattttaaaaaagatttaaattttgctaccgcaaaaaaaaatccagtatgtatttttttaatacatataattattgaagtcttataa	atgttgtgtccaaatggcacctgtcattttaaaaaagatttaaattttgctaccgcaaaaaaaaaatccagtatgtatttttttaatacatataattattga	MLCPNGTCHFKKDLNFATAKKNPVCIFLIHIIIEVL*	MLCPNGTCHFKKDLNFATAKKKSSMYFFNTYNY*	FALSE	111	102	37	34	""	""	""
asfv_g_acd_00240	20-1656-0041-01_S10_L001	14676	106	PNG	This study	Multi country	c	atgttgtgtccaaatggcacctgtcattttaaaaaagatttaaattttgctaccgc-aaaaaaaaatccagtatgtatttttttaatacatataattattgaagtcttataa	-	atgttgtgtccaaatggcacctgtcattttaaaaaagatttaaattttgctaccgcaaaaaaaaaatccagtatgtatttttttaatacatataattattga----------	atgttgtgtccaaatggcacctgtcattttaaaaaagatttaaattttgctaccgcaaaaaaaaatccagtatgtatttttttaatacatataattattgaagtcttataa	atgttgtgtccaaatggcacctgtcattttaaaaaagatttaaattttgctaccgcaaaaaaaaaatccagtatgtatttttttaatacatataattattga	MLCPNGTCHFKKDLNFATAKKNPVCIFLIHIIIEVL*	MLCPNGTCHFKKDLNFATAKKKSSMYFFNTYNY*	FALSE	111	102	37	34	""	""	""
asfv_g_acd_00240	20-1656-0041-01_S10_L001	14677	107	PNG	This study	Multi country	t	atgttgtgtccaaatggcacctgtcattttaaaaaagatttaaattttgctaccgc-aaaaaaaaatccagtatgtatttttttaatacatataattattgaagtcttataa	-	atgttgtgtccaaatggcacctgtcattttaaaaaagatttaaattttgctaccgcaaaaaaaaaatccagtatgtatttttttaatacatataattattga----------	atgttgtgtccaaatggcacctgtcattttaaaaaagatttaaattttgctaccgcaaaaaaaaatccagtatgtatttttttaatacatataattattgaagtcttataa	atgttgtgtccaaatggcacctgtcattttaaaaaagatttaaattttgctaccgcaaaaaaaaaatccagtatgtatttttttaatacatataattattga	MLCPNGTCHFKKDLNFATAKKNPVCIFLIHIIIEVL*	MLCPNGTCHFKKDLNFATAKKKSSMYFFNTYNY*	FALSE	111	102	37	34	""	""	""
asfv_g_acd_00240	20-1656-0041-01_S10_L001	14678	108	PNG	This study	Multi country	t	atgttgtgtccaaatggcacctgtcattttaaaaaagatttaaattttgctaccgc-aaaaaaaaatccagtatgtatttttttaatacatataattattgaagtcttataa	-	atgttgtgtccaaatggcacctgtcattttaaaaaagatttaaattttgctaccgcaaaaaaaaaatccagtatgtatttttttaatacatataattattga----------	atgttgtgtccaaatggcacctgtcattttaaaaaagatttaaattttgctaccgcaaaaaaaaatccagtatgtatttttttaatacatataattattgaagtcttataa	atgttgtgtccaaatggcacctgtcattttaaaaaagatttaaattttgctaccgcaaaaaaaaaatccagtatgtatttttttaatacatataattattga	MLCPNGTCHFKKDLNFATAKKNPVCIFLIHIIIEVL*	MLCPNGTCHFKKDLNFATAKKKSSMYFFNTYNY*	FALSE	111	102	37	34	""	""	""
asfv_g_acd_00240	20-1656-0041-01_S10_L001	14679	109	PNG	This study	Multi country	a	atgttgtgtccaaatggcacctgtcattttaaaaaagatttaaattttgctaccgc-aaaaaaaaatccagtatgtatttttttaatacatataattattgaagtcttataa	-	atgttgtgtccaaatggcacctgtcattttaaaaaagatttaaattttgctaccgcaaaaaaaaaatccagtatgtatttttttaatacatataattattga----------	atgttgtgtccaaatggcacctgtcattttaaaaaagatttaaattttgctaccgcaaaaaaaaatccagtatgtatttttttaatacatataattattgaagtcttataa	atgttgtgtccaaatggcacctgtcattttaaaaaagatttaaattttgctaccgcaaaaaaaaaatccagtatgtatttttttaatacatataattattga	MLCPNGTCHFKKDLNFATAKKNPVCIFLIHIIIEVL*	MLCPNGTCHFKKDLNFATAKKKSSMYFFNTYNY*	FALSE	111	102	37	34	""	""	""
asfv_g_acd_00240	20-1656-0041-01_S10_L001	14680	110	PNG	This study	Multi country	t	atgttgtgtccaaatggcacctgtcattttaaaaaagatttaaattttgctaccgc-aaaaaaaaatccagtatgtatttttttaatacatataattattgaagtcttataa	-	atgttgtgtccaaatggcacctgtcattttaaaaaagatttaaattttgctaccgcaaaaaaaaaatccagtatgtatttttttaatacatataattattga----------	atgttgtgtccaaatggcacctgtcattttaaaaaagatttaaattttgctaccgcaaaaaaaaatccagtatgtatttttttaatacatataattattgaagtcttataa	atgttgtgtccaaatggcacctgtcattttaaaaaagatttaaattttgctaccgcaaaaaaaaaatccagtatgtatttttttaatacatataattattga	MLCPNGTCHFKKDLNFATAKKNPVCIFLIHIIIEVL*	MLCPNGTCHFKKDLNFATAKKKSSMYFFNTYNY*	FALSE	111	102	37	34	""	""	""
asfv_g_acd_00240	20-1656-0041-01_S10_L001	14681	111	PNG	This study	Multi country	a	atgttgtgtccaaatggcacctgtcattttaaaaaagatttaaattttgctaccgc-aaaaaaaaatccagtatgtatttttttaatacatataattattgaagtcttataa	-	atgttgtgtccaaatggcacctgtcattttaaaaaagatttaaattttgctaccgcaaaaaaaaaatccagtatgtatttttttaatacatataattattga----------	atgttgtgtccaaatggcacctgtcattttaaaaaagatttaaattttgctaccgcaaaaaaaaatccagtatgtatttttttaatacatataattattgaagtcttataa	atgttgtgtccaaatggcacctgtcattttaaaaaagatttaaattttgctaccgcaaaaaaaaaatccagtatgtatttttttaatacatataattattga	MLCPNGTCHFKKDLNFATAKKNPVCIFLIHIIIEVL*	MLCPNGTCHFKKDLNFATAKKKSSMYFFNTYNY*	FALSE	111	102	37	34	""	""	""
asfv_g_acd_00240	20-1656-0041-01_S10_L001	14682	112	PNG	This study	Multi country	a	atgttgtgtccaaatggcacctgtcattttaaaaaagatttaaattttgctaccgc-aaaaaaaaatccagtatgtatttttttaatacatataattattgaagtcttataa	-	atgttgtgtccaaatggcacctgtcattttaaaaaagatttaaattttgctaccgcaaaaaaaaaatccagtatgtatttttttaatacatataattattga----------	atgttgtgtccaaatggcacctgtcattttaaaaaagatttaaattttgctaccgcaaaaaaaaatccagtatgtatttttttaatacatataattattgaagtcttataa	atgttgtgtccaaatggcacctgtcattttaaaaaagatttaaattttgctaccgcaaaaaaaaaatccagtatgtatttttttaatacatataattattga	MLCPNGTCHFKKDLNFATAKKNPVCIFLIHIIIEVL*	MLCPNGTCHFKKDLNFATAKKKSSMYFFNTYNY*	FALSE	111	102	37	34	""	""	""
asfv_g_acd_00240	20-01180-0006ABC_S456_L001	14627	57	PNG	This study	Multi country	-	atgttgtgtccaaatggcacctgtcattttaaaaaagatttaaattttgctaccgc-aaaaaaaaatccagtatgtatttttttaatacatataattattgaagtcttataa	a	atgttgtgtccaaatggcacctgtcattttaaaaaagatttaaattttgctaccgcaaaaaaaaaatccagtatgtatttttttaatacatataattattga----------	atgttgtgtccaaatggcacctgtcattttaaaaaagatttaaattttgctaccgcaaaaaaaaatccagtatgtatttttttaatacatataattattgaagtcttataa	atgttgtgtccaaatggcacctgtcattttaaaaaagatttaaattttgctaccgcaaaaaaaaaatccagtatgtatttttttaatacatataattattga	MLCPNGTCHFKKDLNFATAKKNPVCIFLIHIIIEVL*	MLCPNGTCHFKKDLNFATAKKKSSMYFFNTYNY*	FALSE	111	102	37	34	Insertion	Insertion of single A nucleotide base resulting in 12 amino acid changes and premature termination of the gene by three amino acids	1
asfv_g_acd_00240	20-01180-0006ABC_S456_L001	14673	103	PNG	This study	Multi country	a	atgttgtgtccaaatggcacctgtcattttaaaaaagatttaaattttgctaccgc-aaaaaaaaatccagtatgtatttttttaatacatataattattgaagtcttataa	-	atgttgtgtccaaatggcacctgtcattttaaaaaagatttaaattttgctaccgcaaaaaaaaaatccagtatgtatttttttaatacatataattattga----------	atgttgtgtccaaatggcacctgtcattttaaaaaagatttaaattttgctaccgcaaaaaaaaatccagtatgtatttttttaatacatataattattgaagtcttataa	atgttgtgtccaaatggcacctgtcattttaaaaaagatttaaattttgctaccgcaaaaaaaaaatccagtatgtatttttttaatacatataattattga	MLCPNGTCHFKKDLNFATAKKNPVCIFLIHIIIEVL*	MLCPNGTCHFKKDLNFATAKKKSSMYFFNTYNY*	FALSE	111	102	37	34	""	""	""
asfv_g_acd_00240	20-01180-0006ABC_S456_L001	14674	104	PNG	This study	Multi country	g	atgttgtgtccaaatggcacctgtcattttaaaaaagatttaaattttgctaccgc-aaaaaaaaatccagtatgtatttttttaatacatataattattgaagtcttataa	-	atgttgtgtccaaatggcacctgtcattttaaaaaagatttaaattttgctaccgcaaaaaaaaaatccagtatgtatttttttaatacatataattattga----------	atgttgtgtccaaatggcacctgtcattttaaaaaagatttaaattttgctaccgcaaaaaaaaatccagtatgtatttttttaatacatataattattgaagtcttataa	atgttgtgtccaaatggcacctgtcattttaaaaaagatttaaattttgctaccgcaaaaaaaaaatccagtatgtatttttttaatacatataattattga	MLCPNGTCHFKKDLNFATAKKNPVCIFLIHIIIEVL*	MLCPNGTCHFKKDLNFATAKKKSSMYFFNTYNY*	FALSE	111	102	37	34	""	""	""
asfv_g_acd_00240	20-01180-0006ABC_S456_L001	14675	105	PNG	This study	Multi country	t	atgttgtgtccaaatggcacctgtcattttaaaaaagatttaaattttgctaccgc-aaaaaaaaatccagtatgtatttttttaatacatataattattgaagtcttataa	-	atgttgtgtccaaatggcacctgtcattttaaaaaagatttaaattttgctaccgcaaaaaaaaaatccagtatgtatttttttaatacatataattattga----------	atgttgtgtccaaatggcacctgtcattttaaaaaagatttaaattttgctaccgcaaaaaaaaatccagtatgtatttttttaatacatataattattgaagtcttataa	atgttgtgtccaaatggcacctgtcattttaaaaaagatttaaattttgctaccgcaaaaaaaaaatccagtatgtatttttttaatacatataattattga	MLCPNGTCHFKKDLNFATAKKNPVCIFLIHIIIEVL*	MLCPNGTCHFKKDLNFATAKKKSSMYFFNTYNY*	FALSE	111	102	37	34	""	""	""
asfv_g_acd_00240	20-01180-0006ABC_S456_L001	14676	106	PNG	This study	Multi country	c	atgttgtgtccaaatggcacctgtcattttaaaaaagatttaaattttgctaccgc-aaaaaaaaatccagtatgtatttttttaatacatataattattgaagtcttataa	-	atgttgtgtccaaatggcacctgtcattttaaaaaagatttaaattttgctaccgcaaaaaaaaaatccagtatgtatttttttaatacatataattattga----------	atgttgtgtccaaatggcacctgtcattttaaaaaagatttaaattttgctaccgcaaaaaaaaatccagtatgtatttttttaatacatataattattgaagtcttataa	atgttgtgtccaaatggcacctgtcattttaaaaaagatttaaattttgctaccgcaaaaaaaaaatccagtatgtatttttttaatacatataattattga	MLCPNGTCHFKKDLNFATAKKNPVCIFLIHIIIEVL*	MLCPNGTCHFKKDLNFATAKKKSSMYFFNTYNY*	FALSE	111	102	37	34	""	""	""
asfv_g_acd_00240	20-01180-0006ABC_S456_L001	14677	107	PNG	This study	Multi country	t	atgttgtgtccaaatggcacctgtcattttaaaaaagatttaaattttgctaccgc-aaaaaaaaatccagtatgtatttttttaatacatataattattgaagtcttataa	-	atgttgtgtccaaatggcacctgtcattttaaaaaagatttaaattttgctaccgcaaaaaaaaaatccagtatgtatttttttaatacatataattattga----------	atgttgtgtccaaatggcacctgtcattttaaaaaagatttaaattttgctaccgcaaaaaaaaatccagtatgtatttttttaatacatataattattgaagtcttataa	atgttgtgtccaaatggcacctgtcattttaaaaaagatttaaattttgctaccgcaaaaaaaaaatccagtatgtatttttttaatacatataattattga	MLCPNGTCHFKKDLNFATAKKNPVCIFLIHIIIEVL*	MLCPNGTCHFKKDLNFATAKKKSSMYFFNTYNY*	FALSE	111	102	37	34	""	""	""
asfv_g_acd_00240	20-01180-0006ABC_S456_L001	14678	108	PNG	This study	Multi country	t	atgttgtgtccaaatggcacctgtcattttaaaaaagatttaaattttgctaccgc-aaaaaaaaatccagtatgtatttttttaatacatataattattgaagtcttataa	-	atgttgtgtccaaatggcacctgtcattttaaaaaagatttaaattttgctaccgcaaaaaaaaaatccagtatgtatttttttaatacatataattattga----------	atgttgtgtccaaatggcacctgtcattttaaaaaagatttaaattttgctaccgcaaaaaaaaatccagtatgtatttttttaatacatataattattgaagtcttataa	atgttgtgtccaaatggcacctgtcattttaaaaaagatttaaattttgctaccgcaaaaaaaaaatccagtatgtatttttttaatacatataattattga	MLCPNGTCHFKKDLNFATAKKNPVCIFLIHIIIEVL*	MLCPNGTCHFKKDLNFATAKKKSSMYFFNTYNY*	FALSE	111	102	37	34	""	""	""
asfv_g_acd_00240	20-01180-0006ABC_S456_L001	14679	109	PNG	This study	Multi country	a	atgttgtgtccaaatggcacctgtcattttaaaaaagatttaaattttgctaccgc-aaaaaaaaatccagtatgtatttttttaatacatataattattgaagtcttataa	-	atgttgtgtccaaatggcacctgtcattttaaaaaagatttaaattttgctaccgcaaaaaaaaaatccagtatgtatttttttaatacatataattattga----------	atgttgtgtccaaatggcacctgtcattttaaaaaagatttaaattttgctaccgcaaaaaaaaatccagtatgtatttttttaatacatataattattgaagtcttataa	atgttgtgtccaaatggcacctgtcattttaaaaaagatttaaattttgctaccgcaaaaaaaaaatccagtatgtatttttttaatacatataattattga	MLCPNGTCHFKKDLNFATAKKNPVCIFLIHIIIEVL*	MLCPNGTCHFKKDLNFATAKKKSSMYFFNTYNY*	FALSE	111	102	37	34	""	""	""
asfv_g_acd_00240	20-01180-0006ABC_S456_L001	14680	110	PNG	This study	Multi country	t	atgttgtgtccaaatggcacctgtcattttaaaaaagatttaaattttgctaccgc-aaaaaaaaatccagtatgtatttttttaatacatataattattgaagtcttataa	-	atgttgtgtccaaatggcacctgtcattttaaaaaagatttaaattttgctaccgcaaaaaaaaaatccagtatgtatttttttaatacatataattattga----------	atgttgtgtccaaatggcacctgtcattttaaaaaagatttaaattttgctaccgcaaaaaaaaatccagtatgtatttttttaatacatataattattgaagtcttataa	atgttgtgtccaaatggcacctgtcattttaaaaaagatttaaattttgctaccgcaaaaaaaaaatccagtatgtatttttttaatacatataattattga	MLCPNGTCHFKKDLNFATAKKNPVCIFLIHIIIEVL*	MLCPNGTCHFKKDLNFATAKKKSSMYFFNTYNY*	FALSE	111	102	37	34	""	""	""
asfv_g_acd_00240	20-01180-0006ABC_S456_L001	14681	111	PNG	This study	Multi country	a	atgttgtgtccaaatggcacctgtcattttaaaaaagatttaaattttgctaccgc-aaaaaaaaatccagtatgtatttttttaatacatataattattgaagtcttataa	-	atgttgtgtccaaatggcacctgtcattttaaaaaagatttaaattttgctaccgcaaaaaaaaaatccagtatgtatttttttaatacatataattattga----------	atgttgtgtccaaatggcacctgtcattttaaaaaagatttaaattttgctaccgcaaaaaaaaatccagtatgtatttttttaatacatataattattgaagtcttataa	atgttgtgtccaaatggcacctgtcattttaaaaaagatttaaattttgctaccgcaaaaaaaaaatccagtatgtatttttttaatacatataattattga	MLCPNGTCHFKKDLNFATAKKNPVCIFLIHIIIEVL*	MLCPNGTCHFKKDLNFATAKKKSSMYFFNTYNY*	FALSE	111	102	37	34	""	""	""
asfv_g_acd_00240	20-01180-0006ABC_S456_L001	14682	112	PNG	This study	Multi country	a	atgttgtgtccaaatggcacctgtcattttaaaaaagatttaaattttgctaccgc-aaaaaaaaatccagtatgtatttttttaatacatataattattgaagtcttataa	-	atgttgtgtccaaatggcacctgtcattttaaaaaagatttaaattttgctaccgcaaaaaaaaaatccagtatgtatttttttaatacatataattattga----------	atgttgtgtccaaatggcacctgtcattttaaaaaagatttaaattttgctaccgcaaaaaaaaatccagtatgtatttttttaatacatataattattgaagtcttataa	atgttgtgtccaaatggcacctgtcattttaaaaaagatttaaattttgctaccgcaaaaaaaaaatccagtatgtatttttttaatacatataattattga	MLCPNGTCHFKKDLNFATAKKNPVCIFLIHIIIEVL*	MLCPNGTCHFKKDLNFATAKKKSSMYFFNTYNY*	FALSE	111	102	37	34	""	""	""
asfv_g_acd_00240	20-01180-0006-02ABC_S161718_L001	14627	57	PNG	This study	Multi country	-	atgttgtgtccaaatggcacctgtcattttaaaaaagatttaaattttgctaccgc-aaaaaaaaatccagtatgtatttttttaatacatataattattgaagtcttataa	a	atgttgtgtccaaatggcacctgtcattttaaaaaagatttaaattttgctaccgcaaaaaaaaaatccagtatgtatttttttaatacatataattattga----------	atgttgtgtccaaatggcacctgtcattttaaaaaagatttaaattttgctaccgcaaaaaaaaatccagtatgtatttttttaatacatataattattgaagtcttataa	atgttgtgtccaaatggcacctgtcattttaaaaaagatttaaattttgctaccgcaaaaaaaaaatccagtatgtatttttttaatacatataattattga	MLCPNGTCHFKKDLNFATAKKNPVCIFLIHIIIEVL*	MLCPNGTCHFKKDLNFATAKKKSSMYFFNTYNY*	FALSE	111	102	37	34	Insertion	Insertion of single A nucleotide base resulting in 12 amino acid changes and premature termination of the gene by three amino acids	1
asfv_g_acd_00240	20-01180-0006-02ABC_S161718_L001	14673	103	PNG	This study	Multi country	a	atgttgtgtccaaatggcacctgtcattttaaaaaagatttaaattttgctaccgc-aaaaaaaaatccagtatgtatttttttaatacatataattattgaagtcttataa	-	atgttgtgtccaaatggcacctgtcattttaaaaaagatttaaattttgctaccgcaaaaaaaaaatccagtatgtatttttttaatacatataattattga----------	atgttgtgtccaaatggcacctgtcattttaaaaaagatttaaattttgctaccgcaaaaaaaaatccagtatgtatttttttaatacatataattattgaagtcttataa	atgttgtgtccaaatggcacctgtcattttaaaaaagatttaaattttgctaccgcaaaaaaaaaatccagtatgtatttttttaatacatataattattga	MLCPNGTCHFKKDLNFATAKKNPVCIFLIHIIIEVL*	MLCPNGTCHFKKDLNFATAKKKSSMYFFNTYNY*	FALSE	111	102	37	34	""	""	""
asfv_g_acd_00240	20-01180-0006-02ABC_S161718_L001	14674	104	PNG	This study	Multi country	g	atgttgtgtccaaatggcacctgtcattttaaaaaagatttaaattttgctaccgc-aaaaaaaaatccagtatgtatttttttaatacatataattattgaagtcttataa	-	atgttgtgtccaaatggcacctgtcattttaaaaaagatttaaattttgctaccgcaaaaaaaaaatccagtatgtatttttttaatacatataattattga----------	atgttgtgtccaaatggcacctgtcattttaaaaaagatttaaattttgctaccgcaaaaaaaaatccagtatgtatttttttaatacatataattattgaagtcttataa	atgttgtgtccaaatggcacctgtcattttaaaaaagatttaaattttgctaccgcaaaaaaaaaatccagtatgtatttttttaatacatataattattga	MLCPNGTCHFKKDLNFATAKKNPVCIFLIHIIIEVL*	MLCPNGTCHFKKDLNFATAKKKSSMYFFNTYNY*	FALSE	111	102	37	34	""	""	""
asfv_g_acd_00240	20-01180-0006-02ABC_S161718_L001	14675	105	PNG	This study	Multi country	t	atgttgtgtccaaatggcacctgtcattttaaaaaagatttaaattttgctaccgc-aaaaaaaaatccagtatgtatttttttaatacatataattattgaagtcttataa	-	atgttgtgtccaaatggcacctgtcattttaaaaaagatttaaattttgctaccgcaaaaaaaaaatccagtatgtatttttttaatacatataattattga----------	atgttgtgtccaaatggcacctgtcattttaaaaaagatttaaattttgctaccgcaaaaaaaaatccagtatgtatttttttaatacatataattattgaagtcttataa	atgttgtgtccaaatggcacctgtcattttaaaaaagatttaaattttgctaccgcaaaaaaaaaatccagtatgtatttttttaatacatataattattga	MLCPNGTCHFKKDLNFATAKKNPVCIFLIHIIIEVL*	MLCPNGTCHFKKDLNFATAKKKSSMYFFNTYNY*	FALSE	111	102	37	34	""	""	""
asfv_g_acd_00240	20-01180-0006-02ABC_S161718_L001	14676	106	PNG	This study	Multi country	c	atgttgtgtccaaatggcacctgtcattttaaaaaagatttaaattttgctaccgc-aaaaaaaaatccagtatgtatttttttaatacatataattattgaagtcttataa	-	atgttgtgtccaaatggcacctgtcattttaaaaaagatttaaattttgctaccgcaaaaaaaaaatccagtatgtatttttttaatacatataattattga----------	atgttgtgtccaaatggcacctgtcattttaaaaaagatttaaattttgctaccgcaaaaaaaaatccagtatgtatttttttaatacatataattattgaagtcttataa	atgttgtgtccaaatggcacctgtcattttaaaaaagatttaaattttgctaccgcaaaaaaaaaatccagtatgtatttttttaatacatataattattga	MLCPNGTCHFKKDLNFATAKKNPVCIFLIHIIIEVL*	MLCPNGTCHFKKDLNFATAKKKSSMYFFNTYNY*	FALSE	111	102	37	34	""	""	""
asfv_g_acd_00240	20-01180-0006-02ABC_S161718_L001	14677	107	PNG	This study	Multi country	t	atgttgtgtccaaatggcacctgtcattttaaaaaagatttaaattttgctaccgc-aaaaaaaaatccagtatgtatttttttaatacatataattattgaagtcttataa	-	atgttgtgtccaaatggcacctgtcattttaaaaaagatttaaattttgctaccgcaaaaaaaaaatccagtatgtatttttttaatacatataattattga----------	atgttgtgtccaaatggcacctgtcattttaaaaaagatttaaattttgctaccgcaaaaaaaaatccagtatgtatttttttaatacatataattattgaagtcttataa	atgttgtgtccaaatggcacctgtcattttaaaaaagatttaaattttgctaccgcaaaaaaaaaatccagtatgtatttttttaatacatataattattga	MLCPNGTCHFKKDLNFATAKKNPVCIFLIHIIIEVL*	MLCPNGTCHFKKDLNFATAKKKSSMYFFNTYNY*	FALSE	111	102	37	34	""	""	""
asfv_g_acd_00240	20-01180-0006-02ABC_S161718_L001	14678	108	PNG	This study	Multi country	t	atgttgtgtccaaatggcacctgtcattttaaaaaagatttaaattttgctaccgc-aaaaaaaaatccagtatgtatttttttaatacatataattattgaagtcttataa	-	atgttgtgtccaaatggcacctgtcattttaaaaaagatttaaattttgctaccgcaaaaaaaaaatccagtatgtatttttttaatacatataattattga----------	atgttgtgtccaaatggcacctgtcattttaaaaaagatttaaattttgctaccgcaaaaaaaaatccagtatgtatttttttaatacatataattattgaagtcttataa	atgttgtgtccaaatggcacctgtcattttaaaaaagatttaaattttgctaccgcaaaaaaaaaatccagtatgtatttttttaatacatataattattga	MLCPNGTCHFKKDLNFATAKKNPVCIFLIHIIIEVL*	MLCPNGTCHFKKDLNFATAKKKSSMYFFNTYNY*	FALSE	111	102	37	34	""	""	""
asfv_g_acd_00240	20-01180-0006-02ABC_S161718_L001	14679	109	PNG	This study	Multi country	a	atgttgtgtccaaatggcacctgtcattttaaaaaagatttaaattttgctaccgc-aaaaaaaaatccagtatgtatttttttaatacatataattattgaagtcttataa	-	atgttgtgtccaaatggcacctgtcattttaaaaaagatttaaattttgctaccgcaaaaaaaaaatccagtatgtatttttttaatacatataattattga----------	atgttgtgtccaaatggcacctgtcattttaaaaaagatttaaattttgctaccgcaaaaaaaaatccagtatgtatttttttaatacatataattattgaagtcttataa	atgttgtgtccaaatggcacctgtcattttaaaaaagatttaaattttgctaccgcaaaaaaaaaatccagtatgtatttttttaatacatataattattga	MLCPNGTCHFKKDLNFATAKKNPVCIFLIHIIIEVL*	MLCPNGTCHFKKDLNFATAKKKSSMYFFNTYNY*	FALSE	111	102	37	34	""	""	""
asfv_g_acd_00240	20-01180-0006-02ABC_S161718_L001	14680	110	PNG	This study	Multi country	t	atgttgtgtccaaatggcacctgtcattttaaaaaagatttaaattttgctaccgc-aaaaaaaaatccagtatgtatttttttaatacatataattattgaagtcttataa	-	atgttgtgtccaaatggcacctgtcattttaaaaaagatttaaattttgctaccgcaaaaaaaaaatccagtatgtatttttttaatacatataattattga----------	atgttgtgtccaaatggcacctgtcattttaaaaaagatttaaattttgctaccgcaaaaaaaaatccagtatgtatttttttaatacatataattattgaagtcttataa	atgttgtgtccaaatggcacctgtcattttaaaaaagatttaaattttgctaccgcaaaaaaaaaatccagtatgtatttttttaatacatataattattga	MLCPNGTCHFKKDLNFATAKKNPVCIFLIHIIIEVL*	MLCPNGTCHFKKDLNFATAKKKSSMYFFNTYNY*	FALSE	111	102	37	34	""	""	""
asfv_g_acd_00240	20-01180-0006-02ABC_S161718_L001	14681	111	PNG	This study	Multi country	a	atgttgtgtccaaatggcacctgtcattttaaaaaagatttaaattttgctaccgc-aaaaaaaaatccagtatgtatttttttaatacatataattattgaagtcttataa	-	atgttgtgtccaaatggcacctgtcattttaaaaaagatttaaattttgctaccgcaaaaaaaaaatccagtatgtatttttttaatacatataattattga----------	atgttgtgtccaaatggcacctgtcattttaaaaaagatttaaattttgctaccgcaaaaaaaaatccagtatgtatttttttaatacatataattattgaagtcttataa	atgttgtgtccaaatggcacctgtcattttaaaaaagatttaaattttgctaccgcaaaaaaaaaatccagtatgtatttttttaatacatataattattga	MLCPNGTCHFKKDLNFATAKKNPVCIFLIHIIIEVL*	MLCPNGTCHFKKDLNFATAKKKSSMYFFNTYNY*	FALSE	111	102	37	34	""	""	""
asfv_g_acd_00240	20-01180-0006-02ABC_S161718_L001	14682	112	PNG	This study	Multi country	a	atgttgtgtccaaatggcacctgtcattttaaaaaagatttaaattttgctaccgc-aaaaaaaaatccagtatgtatttttttaatacatataattattgaagtcttataa	-	atgttgtgtccaaatggcacctgtcattttaaaaaagatttaaattttgctaccgcaaaaaaaaaatccagtatgtatttttttaatacatataattattga----------	atgttgtgtccaaatggcacctgtcattttaaaaaagatttaaattttgctaccgcaaaaaaaaatccagtatgtatttttttaatacatataattattgaagtcttataa	atgttgtgtccaaatggcacctgtcattttaaaaaagatttaaattttgctaccgcaaaaaaaaaatccagtatgtatttttttaatacatataattattga	MLCPNGTCHFKKDLNFATAKKNPVCIFLIHIIIEVL*	MLCPNGTCHFKKDLNFATAKKKSSMYFFNTYNY*	FALSE	111	102	37	34	""	""	""
asfv_g_acd_00240	20-01180-0005ABC_S123_L001	14627	57	PNG	This study	Multi country	-	atgttgtgtccaaatggcacctgtcattttaaaaaagatttaaattttgctaccgc-aaaaaaaaatccagtatgtatttttttaatacatataattattgaagtcttataa	a	atgttgtgtccaaatggcacctgtcattttaaaaaagatttaaattttgctaccgcaaaaaaaaaatccagtatgtatttttttaatacatataattattga----------	atgttgtgtccaaatggcacctgtcattttaaaaaagatttaaattttgctaccgcaaaaaaaaatccagtatgtatttttttaatacatataattattgaagtcttataa	atgttgtgtccaaatggcacctgtcattttaaaaaagatttaaattttgctaccgcaaaaaaaaaatccagtatgtatttttttaatacatataattattga	MLCPNGTCHFKKDLNFATAKKNPVCIFLIHIIIEVL*	MLCPNGTCHFKKDLNFATAKKKSSMYFFNTYNY*	FALSE	111	102	37	34	Insertion	Insertion of single A nucleotide base resulting in 12 amino acid changes and premature termination of the gene by three amino acids	1
asfv_g_acd_00240	20-01180-0005ABC_S123_L001	14673	103	PNG	This study	Multi country	a	atgttgtgtccaaatggcacctgtcattttaaaaaagatttaaattttgctaccgc-aaaaaaaaatccagtatgtatttttttaatacatataattattgaagtcttataa	-	atgttgtgtccaaatggcacctgtcattttaaaaaagatttaaattttgctaccgcaaaaaaaaaatccagtatgtatttttttaatacatataattattga----------	atgttgtgtccaaatggcacctgtcattttaaaaaagatttaaattttgctaccgcaaaaaaaaatccagtatgtatttttttaatacatataattattgaagtcttataa	atgttgtgtccaaatggcacctgtcattttaaaaaagatttaaattttgctaccgcaaaaaaaaaatccagtatgtatttttttaatacatataattattga	MLCPNGTCHFKKDLNFATAKKNPVCIFLIHIIIEVL*	MLCPNGTCHFKKDLNFATAKKKSSMYFFNTYNY*	FALSE	111	102	37	34	""	""	""
asfv_g_acd_00240	20-01180-0005ABC_S123_L001	14674	104	PNG	This study	Multi country	g	atgttgtgtccaaatggcacctgtcattttaaaaaagatttaaattttgctaccgc-aaaaaaaaatccagtatgtatttttttaatacatataattattgaagtcttataa	-	atgttgtgtccaaatggcacctgtcattttaaaaaagatttaaattttgctaccgcaaaaaaaaaatccagtatgtatttttttaatacatataattattga----------	atgttgtgtccaaatggcacctgtcattttaaaaaagatttaaattttgctaccgcaaaaaaaaatccagtatgtatttttttaatacatataattattgaagtcttataa	atgttgtgtccaaatggcacctgtcattttaaaaaagatttaaattttgctaccgcaaaaaaaaaatccagtatgtatttttttaatacatataattattga	MLCPNGTCHFKKDLNFATAKKNPVCIFLIHIIIEVL*	MLCPNGTCHFKKDLNFATAKKKSSMYFFNTYNY*	FALSE	111	102	37	34	""	""	""
asfv_g_acd_00240	20-01180-0005ABC_S123_L001	14675	105	PNG	This study	Multi country	t	atgttgtgtccaaatggcacctgtcattttaaaaaagatttaaattttgctaccgc-aaaaaaaaatccagtatgtatttttttaatacatataattattgaagtcttataa	-	atgttgtgtccaaatggcacctgtcattttaaaaaagatttaaattttgctaccgcaaaaaaaaaatccagtatgtatttttttaatacatataattattga----------	atgttgtgtccaaatggcacctgtcattttaaaaaagatttaaattttgctaccgcaaaaaaaaatccagtatgtatttttttaatacatataattattgaagtcttataa	atgttgtgtccaaatggcacctgtcattttaaaaaagatttaaattttgctaccgcaaaaaaaaaatccagtatgtatttttttaatacatataattattga	MLCPNGTCHFKKDLNFATAKKNPVCIFLIHIIIEVL*	MLCPNGTCHFKKDLNFATAKKKSSMYFFNTYNY*	FALSE	111	102	37	34	""	""	""
asfv_g_acd_00240	20-01180-0005ABC_S123_L001	14676	106	PNG	This study	Multi country	c	atgttgtgtccaaatggcacctgtcattttaaaaaagatttaaattttgctaccgc-aaaaaaaaatccagtatgtatttttttaatacatataattattgaagtcttataa	-	atgttgtgtccaaatggcacctgtcattttaaaaaagatttaaattttgctaccgcaaaaaaaaaatccagtatgtatttttttaatacatataattattga----------	atgttgtgtccaaatggcacctgtcattttaaaaaagatttaaattttgctaccgcaaaaaaaaatccagtatgtatttttttaatacatataattattgaagtcttataa	atgttgtgtccaaatggcacctgtcattttaaaaaagatttaaattttgctaccgcaaaaaaaaaatccagtatgtatttttttaatacatataattattga	MLCPNGTCHFKKDLNFATAKKNPVCIFLIHIIIEVL*	MLCPNGTCHFKKDLNFATAKKKSSMYFFNTYNY*	FALSE	111	102	37	34	""	""	""
asfv_g_acd_00240	20-01180-0005ABC_S123_L001	14677	107	PNG	This study	Multi country	t	atgttgtgtccaaatggcacctgtcattttaaaaaagatttaaattttgctaccgc-aaaaaaaaatccagtatgtatttttttaatacatataattattgaagtcttataa	-	atgttgtgtccaaatggcacctgtcattttaaaaaagatttaaattttgctaccgcaaaaaaaaaatccagtatgtatttttttaatacatataattattga----------	atgttgtgtccaaatggcacctgtcattttaaaaaagatttaaattttgctaccgcaaaaaaaaatccagtatgtatttttttaatacatataattattgaagtcttataa	atgttgtgtccaaatggcacctgtcattttaaaaaagatttaaattttgctaccgcaaaaaaaaaatccagtatgtatttttttaatacatataattattga	MLCPNGTCHFKKDLNFATAKKNPVCIFLIHIIIEVL*	MLCPNGTCHFKKDLNFATAKKKSSMYFFNTYNY*	FALSE	111	102	37	34	""	""	""
asfv_g_acd_00240	20-01180-0005ABC_S123_L001	14678	108	PNG	This study	Multi country	t	atgttgtgtccaaatggcacctgtcattttaaaaaagatttaaattttgctaccgc-aaaaaaaaatccagtatgtatttttttaatacatataattattgaagtcttataa	-	atgttgtgtccaaatggcacctgtcattttaaaaaagatttaaattttgctaccgcaaaaaaaaaatccagtatgtatttttttaatacatataattattga----------	atgttgtgtccaaatggcacctgtcattttaaaaaagatttaaattttgctaccgcaaaaaaaaatccagtatgtatttttttaatacatataattattgaagtcttataa	atgttgtgtccaaatggcacctgtcattttaaaaaagatttaaattttgctaccgcaaaaaaaaaatccagtatgtatttttttaatacatataattattga	MLCPNGTCHFKKDLNFATAKKNPVCIFLIHIIIEVL*	MLCPNGTCHFKKDLNFATAKKKSSMYFFNTYNY*	FALSE	111	102	37	34	""	""	""
asfv_g_acd_00240	20-01180-0005ABC_S123_L001	14679	109	PNG	This study	Multi country	a	atgttgtgtccaaatggcacctgtcattttaaaaaagatttaaattttgctaccgc-aaaaaaaaatccagtatgtatttttttaatacatataattattgaagtcttataa	-	atgttgtgtccaaatggcacctgtcattttaaaaaagatttaaattttgctaccgcaaaaaaaaaatccagtatgtatttttttaatacatataattattga----------	atgttgtgtccaaatggcacctgtcattttaaaaaagatttaaattttgctaccgcaaaaaaaaatccagtatgtatttttttaatacatataattattgaagtcttataa	atgttgtgtccaaatggcacctgtcattttaaaaaagatttaaattttgctaccgcaaaaaaaaaatccagtatgtatttttttaatacatataattattga	MLCPNGTCHFKKDLNFATAKKNPVCIFLIHIIIEVL*	MLCPNGTCHFKKDLNFATAKKKSSMYFFNTYNY*	FALSE	111	102	37	34	""	""	""
asfv_g_acd_00240	20-01180-0005ABC_S123_L001	14680	110	PNG	This study	Multi country	t	atgttgtgtccaaatggcacctgtcattttaaaaaagatttaaattttgctaccgc-aaaaaaaaatccagtatgtatttttttaatacatataattattgaagtcttataa	-	atgttgtgtccaaatggcacctgtcattttaaaaaagatttaaattttgctaccgcaaaaaaaaaatccagtatgtatttttttaatacatataattattga----------	atgttgtgtccaaatggcacctgtcattttaaaaaagatttaaattttgctaccgcaaaaaaaaatccagtatgtatttttttaatacatataattattgaagtcttataa	atgttgtgtccaaatggcacctgtcattttaaaaaagatttaaattttgctaccgcaaaaaaaaaatccagtatgtatttttttaatacatataattattga	MLCPNGTCHFKKDLNFATAKKNPVCIFLIHIIIEVL*	MLCPNGTCHFKKDLNFATAKKKSSMYFFNTYNY*	FALSE	111	102	37	34	""	""	""
asfv_g_acd_00240	20-01180-0005ABC_S123_L001	14681	111	PNG	This study	Multi country	a	atgttgtgtccaaatggcacctgtcattttaaaaaagatttaaattttgctaccgc-aaaaaaaaatccagtatgtatttttttaatacatataattattgaagtcttataa	-	atgttgtgtccaaatggcacctgtcattttaaaaaagatttaaattttgctaccgcaaaaaaaaaatccagtatgtatttttttaatacatataattattga----------	atgttgtgtccaaatggcacctgtcattttaaaaaagatttaaattttgctaccgcaaaaaaaaatccagtatgtatttttttaatacatataattattgaagtcttataa	atgttgtgtccaaatggcacctgtcattttaaaaaagatttaaattttgctaccgcaaaaaaaaaatccagtatgtatttttttaatacatataattattga	MLCPNGTCHFKKDLNFATAKKNPVCIFLIHIIIEVL*	MLCPNGTCHFKKDLNFATAKKKSSMYFFNTYNY*	FALSE	111	102	37	34	""	""	""
asfv_g_acd_00240	20-01180-0005ABC_S123_L001	14682	112	PNG	This study	Multi country	a	atgttgtgtccaaatggcacctgtcattttaaaaaagatttaaattttgctaccgc-aaaaaaaaatccagtatgtatttttttaatacatataattattgaagtcttataa	-	atgttgtgtccaaatggcacctgtcattttaaaaaagatttaaattttgctaccgcaaaaaaaaaatccagtatgtatttttttaatacatataattattga----------	atgttgtgtccaaatggcacctgtcattttaaaaaagatttaaattttgctaccgcaaaaaaaaatccagtatgtatttttttaatacatataattattgaagtcttataa	atgttgtgtccaaatggcacctgtcattttaaaaaagatttaaattttgctaccgcaaaaaaaaaatccagtatgtatttttttaatacatataattattga	MLCPNGTCHFKKDLNFATAKKNPVCIFLIHIIIEVL*	MLCPNGTCHFKKDLNFATAKKKSSMYFFNTYNY*	FALSE	111	102	37	34	""	""	""
asfv_g_acd_00240	20-01180-0001-02ABC_S789_L001	14627	57	PNG	This study	Multi country	-	atgttgtgtccaaatggcacctgtcattttaaaaaagatttaaattttgctaccgc-aaaaaaaaatccagtatgtatttttttaatacatataattattgaagtcttataa	a	atgttgtgtccaaatggcacctgtcattttaaaaaagatttaaattttgctaccgcaaaaaaaaaatccagtatgtatttttttaatacatataattattga----------	atgttgtgtccaaatggcacctgtcattttaaaaaagatttaaattttgctaccgcaaaaaaaaatccagtatgtatttttttaatacatataattattgaagtcttataa	atgttgtgtccaaatggcacctgtcattttaaaaaagatttaaattttgctaccgcaaaaaaaaaatccagtatgtatttttttaatacatataattattga	MLCPNGTCHFKKDLNFATAKKNPVCIFLIHIIIEVL*	MLCPNGTCHFKKDLNFATAKKKSSMYFFNTYNY*	FALSE	111	102	37	34	Insertion	Insertion of single A nucleotide base resulting in 12 amino acid changes and premature termination of the gene by three amino acids	1
asfv_g_acd_00240	20-01180-0001-02ABC_S789_L001	14673	103	PNG	This study	Multi country	a	atgttgtgtccaaatggcacctgtcattttaaaaaagatttaaattttgctaccgc-aaaaaaaaatccagtatgtatttttttaatacatataattattgaagtcttataa	-	atgttgtgtccaaatggcacctgtcattttaaaaaagatttaaattttgctaccgcaaaaaaaaaatccagtatgtatttttttaatacatataattattga----------	atgttgtgtccaaatggcacctgtcattttaaaaaagatttaaattttgctaccgcaaaaaaaaatccagtatgtatttttttaatacatataattattgaagtcttataa	atgttgtgtccaaatggcacctgtcattttaaaaaagatttaaattttgctaccgcaaaaaaaaaatccagtatgtatttttttaatacatataattattga	MLCPNGTCHFKKDLNFATAKKNPVCIFLIHIIIEVL*	MLCPNGTCHFKKDLNFATAKKKSSMYFFNTYNY*	FALSE	111	102	37	34	""	""	""
asfv_g_acd_00240	20-01180-0001-02ABC_S789_L001	14674	104	PNG	This study	Multi country	g	atgttgtgtccaaatggcacctgtcattttaaaaaagatttaaattttgctaccgc-aaaaaaaaatccagtatgtatttttttaatacatataattattgaagtcttataa	-	atgttgtgtccaaatggcacctgtcattttaaaaaagatttaaattttgctaccgcaaaaaaaaaatccagtatgtatttttttaatacatataattattga----------	atgttgtgtccaaatggcacctgtcattttaaaaaagatttaaattttgctaccgcaaaaaaaaatccagtatgtatttttttaatacatataattattgaagtcttataa	atgttgtgtccaaatggcacctgtcattttaaaaaagatttaaattttgctaccgcaaaaaaaaaatccagtatgtatttttttaatacatataattattga	MLCPNGTCHFKKDLNFATAKKNPVCIFLIHIIIEVL*	MLCPNGTCHFKKDLNFATAKKKSSMYFFNTYNY*	FALSE	111	102	37	34	""	""	""
asfv_g_acd_00240	20-01180-0001-02ABC_S789_L001	14675	105	PNG	This study	Multi country	t	atgttgtgtccaaatggcacctgtcattttaaaaaagatttaaattttgctaccgc-aaaaaaaaatccagtatgtatttttttaatacatataattattgaagtcttataa	-	atgttgtgtccaaatggcacctgtcattttaaaaaagatttaaattttgctaccgcaaaaaaaaaatccagtatgtatttttttaatacatataattattga----------	atgttgtgtccaaatggcacctgtcattttaaaaaagatttaaattttgctaccgcaaaaaaaaatccagtatgtatttttttaatacatataattattgaagtcttataa	atgttgtgtccaaatggcacctgtcattttaaaaaagatttaaattttgctaccgcaaaaaaaaaatccagtatgtatttttttaatacatataattattga	MLCPNGTCHFKKDLNFATAKKNPVCIFLIHIIIEVL*	MLCPNGTCHFKKDLNFATAKKKSSMYFFNTYNY*	FALSE	111	102	37	34	""	""	""
asfv_g_acd_00240	20-01180-0001-02ABC_S789_L001	14676	106	PNG	This study	Multi country	c	atgttgtgtccaaatggcacctgtcattttaaaaaagatttaaattttgctaccgc-aaaaaaaaatccagtatgtatttttttaatacatataattattgaagtcttataa	-	atgttgtgtccaaatggcacctgtcattttaaaaaagatttaaattttgctaccgcaaaaaaaaaatccagtatgtatttttttaatacatataattattga----------	atgttgtgtccaaatggcacctgtcattttaaaaaagatttaaattttgctaccgcaaaaaaaaatccagtatgtatttttttaatacatataattattgaagtcttataa	atgttgtgtccaaatggcacctgtcattttaaaaaagatttaaattttgctaccgcaaaaaaaaaatccagtatgtatttttttaatacatataattattga	MLCPNGTCHFKKDLNFATAKKNPVCIFLIHIIIEVL*	MLCPNGTCHFKKDLNFATAKKKSSMYFFNTYNY*	FALSE	111	102	37	34	""	""	""
asfv_g_acd_00240	20-01180-0001-02ABC_S789_L001	14677	107	PNG	This study	Multi country	t	atgttgtgtccaaatggcacctgtcattttaaaaaagatttaaattttgctaccgc-aaaaaaaaatccagtatgtatttttttaatacatataattattgaagtcttataa	-	atgttgtgtccaaatggcacctgtcattttaaaaaagatttaaattttgctaccgcaaaaaaaaaatccagtatgtatttttttaatacatataattattga----------	atgttgtgtccaaatggcacctgtcattttaaaaaagatttaaattttgctaccgcaaaaaaaaatccagtatgtatttttttaatacatataattattgaagtcttataa	atgttgtgtccaaatggcacctgtcattttaaaaaagatttaaattttgctaccgcaaaaaaaaaatccagtatgtatttttttaatacatataattattga	MLCPNGTCHFKKDLNFATAKKNPVCIFLIHIIIEVL*	MLCPNGTCHFKKDLNFATAKKKSSMYFFNTYNY*	FALSE	111	102	37	34	""	""	""
asfv_g_acd_00240	20-01180-0001-02ABC_S789_L001	14678	108	PNG	This study	Multi country	t	atgttgtgtccaaatggcacctgtcattttaaaaaagatttaaattttgctaccgc-aaaaaaaaatccagtatgtatttttttaatacatataattattgaagtcttataa	-	atgttgtgtccaaatggcacctgtcattttaaaaaagatttaaattttgctaccgcaaaaaaaaaatccagtatgtatttttttaatacatataattattga----------	atgttgtgtccaaatggcacctgtcattttaaaaaagatttaaattttgctaccgcaaaaaaaaatccagtatgtatttttttaatacatataattattgaagtcttataa	atgttgtgtccaaatggcacctgtcattttaaaaaagatttaaattttgctaccgcaaaaaaaaaatccagtatgtatttttttaatacatataattattga	MLCPNGTCHFKKDLNFATAKKNPVCIFLIHIIIEVL*	MLCPNGTCHFKKDLNFATAKKKSSMYFFNTYNY*	FALSE	111	102	37	34	""	""	""
asfv_g_acd_00240	20-01180-0001-02ABC_S789_L001	14679	109	PNG	This study	Multi country	a	atgttgtgtccaaatggcacctgtcattttaaaaaagatttaaattttgctaccgc-aaaaaaaaatccagtatgtatttttttaatacatataattattgaagtcttataa	-	atgttgtgtccaaatggcacctgtcattttaaaaaagatttaaattttgctaccgcaaaaaaaaaatccagtatgtatttttttaatacatataattattga----------	atgttgtgtccaaatggcacctgtcattttaaaaaagatttaaattttgctaccgcaaaaaaaaatccagtatgtatttttttaatacatataattattgaagtcttataa	atgttgtgtccaaatggcacctgtcattttaaaaaagatttaaattttgctaccgcaaaaaaaaaatccagtatgtatttttttaatacatataattattga	MLCPNGTCHFKKDLNFATAKKNPVCIFLIHIIIEVL*	MLCPNGTCHFKKDLNFATAKKKSSMYFFNTYNY*	FALSE	111	102	37	34	""	""	""
asfv_g_acd_00240	20-01180-0001-02ABC_S789_L001	14680	110	PNG	This study	Multi country	t	atgttgtgtccaaatggcacctgtcattttaaaaaagatttaaattttgctaccgc-aaaaaaaaatccagtatgtatttttttaatacatataattattgaagtcttataa	-	atgttgtgtccaaatggcacctgtcattttaaaaaagatttaaattttgctaccgcaaaaaaaaaatccagtatgtatttttttaatacatataattattga----------	atgttgtgtccaaatggcacctgtcattttaaaaaagatttaaattttgctaccgcaaaaaaaaatccagtatgtatttttttaatacatataattattgaagtcttataa	atgttgtgtccaaatggcacctgtcattttaaaaaagatttaaattttgctaccgcaaaaaaaaaatccagtatgtatttttttaatacatataattattga	MLCPNGTCHFKKDLNFATAKKNPVCIFLIHIIIEVL*	MLCPNGTCHFKKDLNFATAKKKSSMYFFNTYNY*	FALSE	111	102	37	34	""	""	""
asfv_g_acd_00240	20-01180-0001-02ABC_S789_L001	14681	111	PNG	This study	Multi country	a	atgttgtgtccaaatggcacctgtcattttaaaaaagatttaaattttgctaccgc-aaaaaaaaatccagtatgtatttttttaatacatataattattgaagtcttataa	-	atgttgtgtccaaatggcacctgtcattttaaaaaagatttaaattttgctaccgcaaaaaaaaaatccagtatgtatttttttaatacatataattattga----------	atgttgtgtccaaatggcacctgtcattttaaaaaagatttaaattttgctaccgcaaaaaaaaatccagtatgtatttttttaatacatataattattgaagtcttataa	atgttgtgtccaaatggcacctgtcattttaaaaaagatttaaattttgctaccgcaaaaaaaaaatccagtatgtatttttttaatacatataattattga	MLCPNGTCHFKKDLNFATAKKNPVCIFLIHIIIEVL*	MLCPNGTCHFKKDLNFATAKKKSSMYFFNTYNY*	FALSE	111	102	37	34	""	""	""
asfv_g_acd_00240	20-01180-0001-02ABC_S789_L001	14682	112	PNG	This study	Multi country	a	atgttgtgtccaaatggcacctgtcattttaaaaaagatttaaattttgctaccgc-aaaaaaaaatccagtatgtatttttttaatacatataattattgaagtcttataa	-	atgttgtgtccaaatggcacctgtcattttaaaaaagatttaaattttgctaccgcaaaaaaaaaatccagtatgtatttttttaatacatataattattga----------	atgttgtgtccaaatggcacctgtcattttaaaaaagatttaaattttgctaccgcaaaaaaaaatccagtatgtatttttttaatacatataattattgaagtcttataa	atgttgtgtccaaatggcacctgtcattttaaaaaagatttaaattttgctaccgcaaaaaaaaaatccagtatgtatttttttaatacatataattattga	MLCPNGTCHFKKDLNFATAKKNPVCIFLIHIIIEVL*	MLCPNGTCHFKKDLNFATAKKKSSMYFFNTYNY*	FALSE	111	102	37	34	""	""	""
asfv_g_acd_00240	20-01179-0001-02ABC_S7_L001	14627	57	PNG	This study	Multi country	-	atgttgtgtccaaatggcacctgtcattttaaaaaagatttaaattttgctaccgc-aaaaaaaaatccagtatgtatttttttaatacatataattattgaagtcttataa	a	atgttgtgtccaaatggcacctgtcattttaaaaaagatttaaattttgctaccgcaaaaaaaaaatccagtatgtatttttttaatacatataattattga----------	atgttgtgtccaaatggcacctgtcattttaaaaaagatttaaattttgctaccgcaaaaaaaaatccagtatgtatttttttaatacatataattattgaagtcttataa	atgttgtgtccaaatggcacctgtcattttaaaaaagatttaaattttgctaccgcaaaaaaaaaatccagtatgtatttttttaatacatataattattga	MLCPNGTCHFKKDLNFATAKKNPVCIFLIHIIIEVL*	MLCPNGTCHFKKDLNFATAKKKSSMYFFNTYNY*	FALSE	111	102	37	34	Insertion	Insertion of single A nucleotide base resulting in 12 amino acid changes and premature termination of the gene by three amino acids	1
asfv_g_acd_00240	20-01179-0001-02ABC_S7_L001	14673	103	PNG	This study	Multi country	a	atgttgtgtccaaatggcacctgtcattttaaaaaagatttaaattttgctaccgc-aaaaaaaaatccagtatgtatttttttaatacatataattattgaagtcttataa	-	atgttgtgtccaaatggcacctgtcattttaaaaaagatttaaattttgctaccgcaaaaaaaaaatccagtatgtatttttttaatacatataattattga----------	atgttgtgtccaaatggcacctgtcattttaaaaaagatttaaattttgctaccgcaaaaaaaaatccagtatgtatttttttaatacatataattattgaagtcttataa	atgttgtgtccaaatggcacctgtcattttaaaaaagatttaaattttgctaccgcaaaaaaaaaatccagtatgtatttttttaatacatataattattga	MLCPNGTCHFKKDLNFATAKKNPVCIFLIHIIIEVL*	MLCPNGTCHFKKDLNFATAKKKSSMYFFNTYNY*	FALSE	111	102	37	34	""	""	""
asfv_g_acd_00240	20-01179-0001-02ABC_S7_L001	14674	104	PNG	This study	Multi country	g	atgttgtgtccaaatggcacctgtcattttaaaaaagatttaaattttgctaccgc-aaaaaaaaatccagtatgtatttttttaatacatataattattgaagtcttataa	-	atgttgtgtccaaatggcacctgtcattttaaaaaagatttaaattttgctaccgcaaaaaaaaaatccagtatgtatttttttaatacatataattattga----------	atgttgtgtccaaatggcacctgtcattttaaaaaagatttaaattttgctaccgcaaaaaaaaatccagtatgtatttttttaatacatataattattgaagtcttataa	atgttgtgtccaaatggcacctgtcattttaaaaaagatttaaattttgctaccgcaaaaaaaaaatccagtatgtatttttttaatacatataattattga	MLCPNGTCHFKKDLNFATAKKNPVCIFLIHIIIEVL*	MLCPNGTCHFKKDLNFATAKKKSSMYFFNTYNY*	FALSE	111	102	37	34	""	""	""
asfv_g_acd_00240	20-01179-0001-02ABC_S7_L001	14675	105	PNG	This study	Multi country	t	atgttgtgtccaaatggcacctgtcattttaaaaaagatttaaattttgctaccgc-aaaaaaaaatccagtatgtatttttttaatacatataattattgaagtcttataa	-	atgttgtgtccaaatggcacctgtcattttaaaaaagatttaaattttgctaccgcaaaaaaaaaatccagtatgtatttttttaatacatataattattga----------	atgttgtgtccaaatggcacctgtcattttaaaaaagatttaaattttgctaccgcaaaaaaaaatccagtatgtatttttttaatacatataattattgaagtcttataa	atgttgtgtccaaatggcacctgtcattttaaaaaagatttaaattttgctaccgcaaaaaaaaaatccagtatgtatttttttaatacatataattattga	MLCPNGTCHFKKDLNFATAKKNPVCIFLIHIIIEVL*	MLCPNGTCHFKKDLNFATAKKKSSMYFFNTYNY*	FALSE	111	102	37	34	""	""	""
asfv_g_acd_00240	20-01179-0001-02ABC_S7_L001	14676	106	PNG	This study	Multi country	c	atgttgtgtccaaatggcacctgtcattttaaaaaagatttaaattttgctaccgc-aaaaaaaaatccagtatgtatttttttaatacatataattattgaagtcttataa	-	atgttgtgtccaaatggcacctgtcattttaaaaaagatttaaattttgctaccgcaaaaaaaaaatccagtatgtatttttttaatacatataattattga----------	atgttgtgtccaaatggcacctgtcattttaaaaaagatttaaattttgctaccgcaaaaaaaaatccagtatgtatttttttaatacatataattattgaagtcttataa	atgttgtgtccaaatggcacctgtcattttaaaaaagatttaaattttgctaccgcaaaaaaaaaatccagtatgtatttttttaatacatataattattga	MLCPNGTCHFKKDLNFATAKKNPVCIFLIHIIIEVL*	MLCPNGTCHFKKDLNFATAKKKSSMYFFNTYNY*	FALSE	111	102	37	34	""	""	""
asfv_g_acd_00240	20-01179-0001-02ABC_S7_L001	14677	107	PNG	This study	Multi country	t	atgttgtgtccaaatggcacctgtcattttaaaaaagatttaaattttgctaccgc-aaaaaaaaatccagtatgtatttttttaatacatataattattgaagtcttataa	-	atgttgtgtccaaatggcacctgtcattttaaaaaagatttaaattttgctaccgcaaaaaaaaaatccagtatgtatttttttaatacatataattattga----------	atgttgtgtccaaatggcacctgtcattttaaaaaagatttaaattttgctaccgcaaaaaaaaatccagtatgtatttttttaatacatataattattgaagtcttataa	atgttgtgtccaaatggcacctgtcattttaaaaaagatttaaattttgctaccgcaaaaaaaaaatccagtatgtatttttttaatacatataattattga	MLCPNGTCHFKKDLNFATAKKNPVCIFLIHIIIEVL*	MLCPNGTCHFKKDLNFATAKKKSSMYFFNTYNY*	FALSE	111	102	37	34	""	""	""
asfv_g_acd_00240	20-01179-0001-02ABC_S7_L001	14678	108	PNG	This study	Multi country	t	atgttgtgtccaaatggcacctgtcattttaaaaaagatttaaattttgctaccgc-aaaaaaaaatccagtatgtatttttttaatacatataattattgaagtcttataa	-	atgttgtgtccaaatggcacctgtcattttaaaaaagatttaaattttgctaccgcaaaaaaaaaatccagtatgtatttttttaatacatataattattga----------	atgttgtgtccaaatggcacctgtcattttaaaaaagatttaaattttgctaccgcaaaaaaaaatccagtatgtatttttttaatacatataattattgaagtcttataa	atgttgtgtccaaatggcacctgtcattttaaaaaagatttaaattttgctaccgcaaaaaaaaaatccagtatgtatttttttaatacatataattattga	MLCPNGTCHFKKDLNFATAKKNPVCIFLIHIIIEVL*	MLCPNGTCHFKKDLNFATAKKKSSMYFFNTYNY*	FALSE	111	102	37	34	""	""	""
asfv_g_acd_00240	20-01179-0001-02ABC_S7_L001	14679	109	PNG	This study	Multi country	a	atgttgtgtccaaatggcacctgtcattttaaaaaagatttaaattttgctaccgc-aaaaaaaaatccagtatgtatttttttaatacatataattattgaagtcttataa	-	atgttgtgtccaaatggcacctgtcattttaaaaaagatttaaattttgctaccgcaaaaaaaaaatccagtatgtatttttttaatacatataattattga----------	atgttgtgtccaaatggcacctgtcattttaaaaaagatttaaattttgctaccgcaaaaaaaaatccagtatgtatttttttaatacatataattattgaagtcttataa	atgttgtgtccaaatggcacctgtcattttaaaaaagatttaaattttgctaccgcaaaaaaaaaatccagtatgtatttttttaatacatataattattga	MLCPNGTCHFKKDLNFATAKKNPVCIFLIHIIIEVL*	MLCPNGTCHFKKDLNFATAKKKSSMYFFNTYNY*	FALSE	111	102	37	34	""	""	""
asfv_g_acd_00240	20-01179-0001-02ABC_S7_L001	14680	110	PNG	This study	Multi country	t	atgttgtgtccaaatggcacctgtcattttaaaaaagatttaaattttgctaccgc-aaaaaaaaatccagtatgtatttttttaatacatataattattgaagtcttataa	-	atgttgtgtccaaatggcacctgtcattttaaaaaagatttaaattttgctaccgcaaaaaaaaaatccagtatgtatttttttaatacatataattattga----------	atgttgtgtccaaatggcacctgtcattttaaaaaagatttaaattttgctaccgcaaaaaaaaatccagtatgtatttttttaatacatataattattgaagtcttataa	atgttgtgtccaaatggcacctgtcattttaaaaaagatttaaattttgctaccgcaaaaaaaaaatccagtatgtatttttttaatacatataattattga	MLCPNGTCHFKKDLNFATAKKNPVCIFLIHIIIEVL*	MLCPNGTCHFKKDLNFATAKKKSSMYFFNTYNY*	FALSE	111	102	37	34	""	""	""
asfv_g_acd_00240	20-01179-0001-02ABC_S7_L001	14681	111	PNG	This study	Multi country	a	atgttgtgtccaaatggcacctgtcattttaaaaaagatttaaattttgctaccgc-aaaaaaaaatccagtatgtatttttttaatacatataattattgaagtcttataa	-	atgttgtgtccaaatggcacctgtcattttaaaaaagatttaaattttgctaccgcaaaaaaaaaatccagtatgtatttttttaatacatataattattga----------	atgttgtgtccaaatggcacctgtcattttaaaaaagatttaaattttgctaccgcaaaaaaaaatccagtatgtatttttttaatacatataattattgaagtcttataa	atgttgtgtccaaatggcacctgtcattttaaaaaagatttaaattttgctaccgcaaaaaaaaaatccagtatgtatttttttaatacatataattattga	MLCPNGTCHFKKDLNFATAKKNPVCIFLIHIIIEVL*	MLCPNGTCHFKKDLNFATAKKKSSMYFFNTYNY*	FALSE	111	102	37	34	""	""	""
asfv_g_acd_00240	20-01179-0001-02ABC_S7_L001	14682	112	PNG	This study	Multi country	a	atgttgtgtccaaatggcacctgtcattttaaaaaagatttaaattttgctaccgc-aaaaaaaaatccagtatgtatttttttaatacatataattattgaagtcttataa	-	atgttgtgtccaaatggcacctgtcattttaaaaaagatttaaattttgctaccgcaaaaaaaaaatccagtatgtatttttttaatacatataattattga----------	atgttgtgtccaaatggcacctgtcattttaaaaaagatttaaattttgctaccgcaaaaaaaaatccagtatgtatttttttaatacatataattattgaagtcttataa	atgttgtgtccaaatggcacctgtcattttaaaaaagatttaaattttgctaccgcaaaaaaaaaatccagtatgtatttttttaatacatataattattga	MLCPNGTCHFKKDLNFATAKKNPVCIFLIHIIIEVL*	MLCPNGTCHFKKDLNFATAKKKSSMYFFNTYNY*	FALSE	111	102	37	34	""	""	""
asfv_g_acd_01020	21-00842-0001-01_S13_L001	92985	84	PNG	This study	Present single country	g	atgaaaaaaaaggacgcttatgagcaggctaaggcatataatatactcaatgttgcttttttgctaccggtaatggctctgccgaaagacatgcttctaaggatattccctaaggagt---tggtgcagacgcttctttctcaggaggggcagagggattag	a	atgaaaaaaaaggacgcttatgagcaggctaaggcatataatatactcaatgttgcttttttgctaccggtaatggctctgccaaaagacatgcttctaaggatattccctaaggagt---tggtgcagacgcttctttctcaggaggggcagagggattag	atgaaaaaaaaggacgcttatgagcaggctaaggcatataatatactcaatgttgcttttttgctaccggtaatggctctgccgaaagacatgcttctaaggatattccctaaggagttggtgcagacgcttctttctcaggaggggcagagggattag	atgaaaaaaaaggacgcttatgagcaggctaaggcatataatatactcaatgttgcttttttgctaccggtaatggctctgccaaaagacatgcttctaaggatattccctaaggagttggtgcagacgcttctttctcaggaggggcagagggattag	MKKKDAYEQAKAYNILNVAFLLPVMALPKDMLLRIFPKELVQTLLSQEGQRD*	MKKKDAYEQAKAYNILNVAFLLPVMALPKDMLLRIFPKELVQTLLSQEGQRD*	TRUE	159	159	53	53	Silent substitution	Nucleotide g changed to a, no change in amino acid	2
asfv_g_acd_01020	21-00088-0002-01_S12_L001	92985	84	PNG	This study	Present single country	g	atgaaaaaaaaggacgcttatgagcaggctaaggcatataatatactcaatgttgcttttttgctaccggtaatggctctgccgaaagacatgcttctaaggatattccctaaggagt---tggtgcagacgcttctttctcaggaggggcagagggattag	a	atgaaaaaaaaggacgcttatgagcaggctaaggcatataatatactcaatgttgcttttttgctaccggtaatggctctgccaaaagacatgcttctaaggatattccctaaggagt---tggtgcagacgcttctttctcaggaggggcagagggattag	atgaaaaaaaaggacgcttatgagcaggctaaggcatataatatactcaatgttgcttttttgctaccggtaatggctctgccgaaagacatgcttctaaggatattccctaaggagttggtgcagacgcttctttctcaggaggggcagagggattag	atgaaaaaaaaggacgcttatgagcaggctaaggcatataatatactcaatgttgcttttttgctaccggtaatggctctgccaaaagacatgcttctaaggatattccctaaggagttggtgcagacgcttctttctcaggaggggcagagggattag	MKKKDAYEQAKAYNILNVAFLLPVMALPKDMLLRIFPKELVQTLLSQEGQRD*	MKKKDAYEQAKAYNILNVAFLLPVMALPKDMLLRIFPKELVQTLLSQEGQRD*	TRUE	159	159	53	53	Silent substitution	Nucleotide g changed to a, no change in amino acid	2
b407l	21-00842-0001-01_S13_L001	108134	873	PNG	This study	non_informative	c	atggaggacaccacatttttagaaggagcaaatcttgctggaattacgacgcttatgaataatctccatataaatgagcaagccaatttggaggaacttgaaaaacaggtcatgggcaagcaacaaagttttcctaccgatcattttgatgaagagcttaatggattggcaaagtcattgggcattaactttaatgaccctgaattttcgcttgactccccacacagtattatatctaaaaaaccctcgggtaggggcggcgataaggtacacggcggcatacgccgcgatagcgtatgtactgacagcatatgtagtgatagtgtatgtagcggcagcatacgcagcggcagcatacgcagcggcagtatacgcaatggcagtatacgcagcggcagt…	t	atggaggacaccacatttttagaaggagcaaatcttgctggaattacgacgcttatgaataatctccatataaatgagcaagccaatttggaggaacttgaaaaacaggtcatgggcaagcaacaaagttttcctaccgatcattttgatgaagagcttaatggattggcaaagtcattgggcattaactttaatgaccctgaattttcgcttgactccccacacagtattatatctaaaaaaccctcgggtaggggcggcgataaggtacacggcggcatacgccgcgatagcgtatgtactgacagcatatgtagtgatagtgtatgtagcggcagcatacgcagcggcagcatacgcagcggcagtatacgcaatggcagtatacgcagcggcagt…	atggaggacaccacatttttagaaggagcaaatcttgctggaattacgacgcttatgaataatctccatataaatgagcaagccaatttggaggaacttgaaaaacaggtcatgggcaagcaacaaagttttcctaccgatcattttgatgaagagcttaatggattggcaaagtcattgggcattaactttaatgaccctgaattttcgcttgactccccacacagtattatatctaaaaaaccctcgggtaggggcggcgataaggtacacggcggcatacgccgcgatagcgtatgtactgacagcatatgtagtgatagtgtatgtagcggcagcatacgcagcggcagcatacgcagcggcagtatacgcaatggcagtatacgcagcggcagt…	atggaggacaccacatttttagaaggagcaaatcttgctggaattacgacgcttatgaataatctccatataaatgagcaagccaatttggaggaacttgaaaaacaggtcatgggcaagcaacaaagttttcctaccgatcattttgatgaagagcttaatggattggcaaagtcattgggcattaactttaatgaccctgaattttcgcttgactccccacacagtattatatctaaaaaaccctcgggtaggggcggcgataaggtacacggcggcatacgccgcgatagcgtatgtactgacagcatatgtagtgatagtgtatgtagcggcagcatacgcagcggcagcatacgcagcggcagtatacgcaatggcagtatacgcagcggcagt…	MEDTTFLEGANLAGITTLMNNLHINEQANLEELEKQVMGKQQSFPTDHFDEELNGLAKSLGINFNDPEFSLDSPHSIISKKPSGRGGDKVHGGIRRDSVCTDSICSDSVCSGSIRSGSIRSGSIRNGSIRSGSVRDGSIRNGSVRSGKTRRGLACNSSSRNDRGYSLSTHRKKYAESEASQKTAISKRDRKNHYAESEYSEKSIKPSTKQVDRLINHLRSNGDPNSFYKKDHDYERKTKLVKLEKINMLLTYLGNEQISTDDIKIPTIDSSMQEIDDVIEMLTLRNVGIRYSSIAEEILIGLARGLEIVFDGTREIPFLNYRPDYTGLHNTFMIKLFKMRYETSQVVGNLVQNMSPLSKICLELGPSLLLYPALIRTKHKASEDLYNLLQKGPEDPFTA…	MEDTTFLEGANLAGITTLMNNLHINEQANLEELEKQVMGKQQSFPTDHFDEELNGLAKSLGINFNDPEFSLDSPHSIISKKPSGRGGDKVHGGIRRDSVCTDSICSDSVCSGSIRSGSIRSGSIRNGSIRSGSVRDGSIRNGSVRSGKTRRGLACNSSSRNDRGYSLSTHRKKYAESEASQKTAISKRDRKNHYAESEYSEKSIKPSTKQVDRLINHLRSNGDPNSFYKKDHDYERKTKLVKLEKINMLLTYLGNEQISTDDIKIPTIDSSMQEIDDVIEMLTLRNVGIRYSSIAEEILIGLARGLEIVFDGTREIPFLNYRPDYTGLHNTFMIKLFKMRYETSQVVGNLVQNMSPLSKICLELGPSLLLYPALIRTKHKASEDLYNLLQKGPEDPFTA…	TRUE	1239	1239	413	413	Silent substitution	Nucleotide c changed to T, no change in amino acid	3
b602l	20-01991-0011-ABC_S4_L001	102234	558	PNG	This study	Present single country	a	atggcagaatttaatattgatgagcttctcaaaaacgtattggaggatccctctactgaaatatccgaagaaacgcttaaacagctttaccaaaggacgaacccttacaaacagttcaaaaatgatagcagggtggccttttgctcttttacaaatttgcgggagcagtatattcgacgtcttataatgactagctttattggatatgtcttcaaagctctgcaggaatggatgccttcctattcaaaacctacccacacgaccaaaactcttctcagtgagctaataacgttagttgatactttgaaacaggaaactaatgatgttccctctgaatcggtagtaaatacaattttatctatagcagatagctgcaaaacccagacgcagaaaagcaag…	-	atggcagaatttaatattgatgagcttctcaaaaacgtattggaggatccctctactgaaatatccgaagaaacgcttaaacagctttaccaaaggacgaacccttacaaacagttcaaaaatgatagcagggtggccttttgctcttttacaaatttgcgggagcagtatattcgacgtcttataatgactagctttattggatatgtcttcaaagctctgcaggaatggatgccttcctattcaaaacctacccacacgaccaaaactcttctcagtgagctaataacgttagttgatactttgaaacaggaaactaatgatgttccctctgaatcggtagtaaatacaattttatctatagcagatagctgcaaaacccagacgcagaaaagcaag…	atggcagaatttaatattgatgagcttctcaaaaacgtattggaggatccctctactgaaatatccgaagaaacgcttaaacagctttaccaaaggacgaacccttacaaacagttcaaaaatgatagcagggtggccttttgctcttttacaaatttgcgggagcagtatattcgacgtcttataatgactagctttattggatatgtcttcaaagctctgcaggaatggatgccttcctattcaaaacctacccacacgaccaaaactcttctcagtgagctaataacgttagttgatactttgaaacaggaaactaatgatgttccctctgaatcggtagtaaatacaattttatctatagcagatagctgcaaaacccagacgcagaaaagcaag…	atggcagaatttaatattgatgagcttctcaaaaacgtattggaggatccctctactgaaatatccgaagaaacgcttaaacagctttaccaaaggacgaacccttacaaacagttcaaaaatgatagcagggtggccttttgctcttttacaaatttgcgggagcagtatattcgacgtcttataatgactagctttattggatatgtcttcaaagctctgcaggaatggatgccttcctattcaaaacctacccacacgaccaaaactcttctcagtgagctaataacgttagttgatactttgaaacaggaaactaatgatgttccctctgaatcggtagtaaatacaattttatctatagcagatagctgcaaaacccagacgcagaaaagcaag…	MAEFNIDELLKNVLEDPSTEISEETLKQLYQRTNPYKQFKNDSRVAFCSFTNLREQYIRRLIMTSFIGYVFKALQEWMPSYSKPTHTTKTLLSELITLVDTLKQETNDVPSESVVNTILSIADSCKTQTQKSKEAKTTIDSFLREHFVFDPNLHAQSAYTCADTNVDTCASMCADTNVDTCASMCADTNVDTCASTCTSTEYTDLADPERIPLHIMQKTLNVPNELQADIDAITQTPQGYRAAAHILQNIELHQSIKHMLENPRAFKPILFNTKITRYLSQHIPPQDTFYKWNYYIEDNYEELRAATESIYPEKPDLEFAFIIYDVVDSSNQQKVDEFYYKYKDQIFSEVSSIQLGNWTLLGSFKANRERYNYFNQNNEIIKRILDRHEEDLKIGKEIL…	MAEFNIDELLKNVLEDPSTEISEETLKQLYQRTNPYKQFKNDSRVAFCSFTNLREQYIRRLIMTSFIGYVFKALQEWMPSYSKPTHTTKTLLSELITLVDTLKQETNDVPSESVVNTILSIADSCKTQTQKSKEAKTTIDSFLREHFVFDPNLHAQSAYTCADTNVDTCASMCADTNVDTCASMCADTCASTCTSTEYTDLADPERIPLHIMQKTLNVPNELQADIDAITQTPQGYRAAAHILQNIELHQSIKHMLENPRAFKPILFNTKITRYLSQHIPPQDTFYKWNYYIEDNYEELRAATESIYPEKPDLEFAFIIYDVVDSSNQQKVDEFYYKYKDQIFSEVSSIQLGNWTLLGSFKANRERYNYFNQNNEIIKRILDRHEEDLKIGKEILRNTI…	FALSE	1593	1581	531	527	Deletion	Deletion of 12 nucleotides resulting in four amino acid bases removed from the gene.	4
b602l	20-01991-0011-ABC_S4_L001	102235	559	PNG	This study	Present single country	g	atggcagaatttaatattgatgagcttctcaaaaacgtattggaggatccctctactgaaatatccgaagaaacgcttaaacagctttaccaaaggacgaacccttacaaacagttcaaaaatgatagcagggtggccttttgctcttttacaaatttgcgggagcagtatattcgacgtcttataatgactagctttattggatatgtcttcaaagctctgcaggaatggatgccttcctattcaaaacctacccacacgaccaaaactcttctcagtgagctaataacgttagttgatactttgaaacaggaaactaatgatgttccctctgaatcggtagtaaatacaattttatctatagcagatagctgcaaaacccagacgcagaaaagcaag…	-	atggcagaatttaatattgatgagcttctcaaaaacgtattggaggatccctctactgaaatatccgaagaaacgcttaaacagctttaccaaaggacgaacccttacaaacagttcaaaaatgatagcagggtggccttttgctcttttacaaatttgcgggagcagtatattcgacgtcttataatgactagctttattggatatgtcttcaaagctctgcaggaatggatgccttcctattcaaaacctacccacacgaccaaaactcttctcagtgagctaataacgttagttgatactttgaaacaggaaactaatgatgttccctctgaatcggtagtaaatacaattttatctatagcagatagctgcaaaacccagacgcagaaaagcaag…	atggcagaatttaatattgatgagcttctcaaaaacgtattggaggatccctctactgaaatatccgaagaaacgcttaaacagctttaccaaaggacgaacccttacaaacagttcaaaaatgatagcagggtggccttttgctcttttacaaatttgcgggagcagtatattcgacgtcttataatgactagctttattggatatgtcttcaaagctctgcaggaatggatgccttcctattcaaaacctacccacacgaccaaaactcttctcagtgagctaataacgttagttgatactttgaaacaggaaactaatgatgttccctctgaatcggtagtaaatacaattttatctatagcagatagctgcaaaacccagacgcagaaaagcaag…	atggcagaatttaatattgatgagcttctcaaaaacgtattggaggatccctctactgaaatatccgaagaaacgcttaaacagctttaccaaaggacgaacccttacaaacagttcaaaaatgatagcagggtggccttttgctcttttacaaatttgcgggagcagtatattcgacgtcttataatgactagctttattggatatgtcttcaaagctctgcaggaatggatgccttcctattcaaaacctacccacacgaccaaaactcttctcagtgagctaataacgttagttgatactttgaaacaggaaactaatgatgttccctctgaatcggtagtaaatacaattttatctatagcagatagctgcaaaacccagacgcagaaaagcaag…	MAEFNIDELLKNVLEDPSTEISEETLKQLYQRTNPYKQFKNDSRVAFCSFTNLREQYIRRLIMTSFIGYVFKALQEWMPSYSKPTHTTKTLLSELITLVDTLKQETNDVPSESVVNTILSIADSCKTQTQKSKEAKTTIDSFLREHFVFDPNLHAQSAYTCADTNVDTCASMCADTNVDTCASMCADTNVDTCASTCTSTEYTDLADPERIPLHIMQKTLNVPNELQADIDAITQTPQGYRAAAHILQNIELHQSIKHMLENPRAFKPILFNTKITRYLSQHIPPQDTFYKWNYYIEDNYEELRAATESIYPEKPDLEFAFIIYDVVDSSNQQKVDEFYYKYKDQIFSEVSSIQLGNWTLLGSFKANRERYNYFNQNNEIIKRILDRHEEDLKIGKEIL…	MAEFNIDELLKNVLEDPSTEISEETLKQLYQRTNPYKQFKNDSRVAFCSFTNLREQYIRRLIMTSFIGYVFKALQEWMPSYSKPTHTTKTLLSELITLVDTLKQETNDVPSESVVNTILSIADSCKTQTQKSKEAKTTIDSFLREHFVFDPNLHAQSAYTCADTNVDTCASMCADTNVDTCASMCADTCASTCTSTEYTDLADPERIPLHIMQKTLNVPNELQADIDAITQTPQGYRAAAHILQNIELHQSIKHMLENPRAFKPILFNTKITRYLSQHIPPQDTFYKWNYYIEDNYEELRAATESIYPEKPDLEFAFIIYDVVDSSNQQKVDEFYYKYKDQIFSEVSSIQLGNWTLLGSFKANRERYNYFNQNNEIIKRILDRHEEDLKIGKEILRNTI…	FALSE	1593	1581	531	527	""	""	""
b602l	20-01991-0011-ABC_S4_L001	102236	560	PNG	This study	Present single country	a	atggcagaatttaatattgatgagcttctcaaaaacgtattggaggatccctctactgaaatatccgaagaaacgcttaaacagctttaccaaaggacgaacccttacaaacagttcaaaaatgatagcagggtggccttttgctcttttacaaatttgcgggagcagtatattcgacgtcttataatgactagctttattggatatgtcttcaaagctctgcaggaatggatgccttcctattcaaaacctacccacacgaccaaaactcttctcagtgagctaataacgttagttgatactttgaaacaggaaactaatgatgttccctctgaatcggtagtaaatacaattttatctatagcagatagctgcaaaacccagacgcagaaaagcaag…	-	atggcagaatttaatattgatgagcttctcaaaaacgtattggaggatccctctactgaaatatccgaagaaacgcttaaacagctttaccaaaggacgaacccttacaaacagttcaaaaatgatagcagggtggccttttgctcttttacaaatttgcgggagcagtatattcgacgtcttataatgactagctttattggatatgtcttcaaagctctgcaggaatggatgccttcctattcaaaacctacccacacgaccaaaactcttctcagtgagctaataacgttagttgatactttgaaacaggaaactaatgatgttccctctgaatcggtagtaaatacaattttatctatagcagatagctgcaaaacccagacgcagaaaagcaag…	atggcagaatttaatattgatgagcttctcaaaaacgtattggaggatccctctactgaaatatccgaagaaacgcttaaacagctttaccaaaggacgaacccttacaaacagttcaaaaatgatagcagggtggccttttgctcttttacaaatttgcgggagcagtatattcgacgtcttataatgactagctttattggatatgtcttcaaagctctgcaggaatggatgccttcctattcaaaacctacccacacgaccaaaactcttctcagtgagctaataacgttagttgatactttgaaacaggaaactaatgatgttccctctgaatcggtagtaaatacaattttatctatagcagatagctgcaaaacccagacgcagaaaagcaag…	atggcagaatttaatattgatgagcttctcaaaaacgtattggaggatccctctactgaaatatccgaagaaacgcttaaacagctttaccaaaggacgaacccttacaaacagttcaaaaatgatagcagggtggccttttgctcttttacaaatttgcgggagcagtatattcgacgtcttataatgactagctttattggatatgtcttcaaagctctgcaggaatggatgccttcctattcaaaacctacccacacgaccaaaactcttctcagtgagctaataacgttagttgatactttgaaacaggaaactaatgatgttccctctgaatcggtagtaaatacaattttatctatagcagatagctgcaaaacccagacgcagaaaagcaag…	MAEFNIDELLKNVLEDPSTEISEETLKQLYQRTNPYKQFKNDSRVAFCSFTNLREQYIRRLIMTSFIGYVFKALQEWMPSYSKPTHTTKTLLSELITLVDTLKQETNDVPSESVVNTILSIADSCKTQTQKSKEAKTTIDSFLREHFVFDPNLHAQSAYTCADTNVDTCASMCADTNVDTCASMCADTNVDTCASTCTSTEYTDLADPERIPLHIMQKTLNVPNELQADIDAITQTPQGYRAAAHILQNIELHQSIKHMLENPRAFKPILFNTKITRYLSQHIPPQDTFYKWNYYIEDNYEELRAATESIYPEKPDLEFAFIIYDVVDSSNQQKVDEFYYKYKDQIFSEVSSIQLGNWTLLGSFKANRERYNYFNQNNEIIKRILDRHEEDLKIGKEIL…	MAEFNIDELLKNVLEDPSTEISEETLKQLYQRTNPYKQFKNDSRVAFCSFTNLREQYIRRLIMTSFIGYVFKALQEWMPSYSKPTHTTKTLLSELITLVDTLKQETNDVPSESVVNTILSIADSCKTQTQKSKEAKTTIDSFLREHFVFDPNLHAQSAYTCADTNVDTCASMCADTNVDTCASMCADTCASTCTSTEYTDLADPERIPLHIMQKTLNVPNELQADIDAITQTPQGYRAAAHILQNIELHQSIKHMLENPRAFKPILFNTKITRYLSQHIPPQDTFYKWNYYIEDNYEELRAATESIYPEKPDLEFAFIIYDVVDSSNQQKVDEFYYKYKDQIFSEVSSIQLGNWTLLGSFKANRERYNYFNQNNEIIKRILDRHEEDLKIGKEILRNTI…	FALSE	1593	1581	531	527	""	""	""
b602l	20-01991-0011-ABC_S4_L001	102237	561	PNG	This study	Present single country	t	atggcagaatttaatattgatgagcttctcaaaaacgtattggaggatccctctactgaaatatccgaagaaacgcttaaacagctttaccaaaggacgaacccttacaaacagttcaaaaatgatagcagggtggccttttgctcttttacaaatttgcgggagcagtatattcgacgtcttataatgactagctttattggatatgtcttcaaagctctgcaggaatggatgccttcctattcaaaacctacccacacgaccaaaactcttctcagtgagctaataacgttagttgatactttgaaacaggaaactaatgatgttccctctgaatcggtagtaaatacaattttatctatagcagatagctgcaaaacccagacgcagaaaagcaag…	-	atggcagaatttaatattgatgagcttctcaaaaacgtattggaggatccctctactgaaatatccgaagaaacgcttaaacagctttaccaaaggacgaacccttacaaacagttcaaaaatgatagcagggtggccttttgctcttttacaaatttgcgggagcagtatattcgacgtcttataatgactagctttattggatatgtcttcaaagctctgcaggaatggatgccttcctattcaaaacctacccacacgaccaaaactcttctcagtgagctaataacgttagttgatactttgaaacaggaaactaatgatgttccctctgaatcggtagtaaatacaattttatctatagcagatagctgcaaaacccagacgcagaaaagcaag…	atggcagaatttaatattgatgagcttctcaaaaacgtattggaggatccctctactgaaatatccgaagaaacgcttaaacagctttaccaaaggacgaacccttacaaacagttcaaaaatgatagcagggtggccttttgctcttttacaaatttgcgggagcagtatattcgacgtcttataatgactagctttattggatatgtcttcaaagctctgcaggaatggatgccttcctattcaaaacctacccacacgaccaaaactcttctcagtgagctaataacgttagttgatactttgaaacaggaaactaatgatgttccctctgaatcggtagtaaatacaattttatctatagcagatagctgcaaaacccagacgcagaaaagcaag…	atggcagaatttaatattgatgagcttctcaaaaacgtattggaggatccctctactgaaatatccgaagaaacgcttaaacagctttaccaaaggacgaacccttacaaacagttcaaaaatgatagcagggtggccttttgctcttttacaaatttgcgggagcagtatattcgacgtcttataatgactagctttattggatatgtcttcaaagctctgcaggaatggatgccttcctattcaaaacctacccacacgaccaaaactcttctcagtgagctaataacgttagttgatactttgaaacaggaaactaatgatgttccctctgaatcggtagtaaatacaattttatctatagcagatagctgcaaaacccagacgcagaaaagcaag…	MAEFNIDELLKNVLEDPSTEISEETLKQLYQRTNPYKQFKNDSRVAFCSFTNLREQYIRRLIMTSFIGYVFKALQEWMPSYSKPTHTTKTLLSELITLVDTLKQETNDVPSESVVNTILSIADSCKTQTQKSKEAKTTIDSFLREHFVFDPNLHAQSAYTCADTNVDTCASMCADTNVDTCASMCADTNVDTCASTCTSTEYTDLADPERIPLHIMQKTLNVPNELQADIDAITQTPQGYRAAAHILQNIELHQSIKHMLENPRAFKPILFNTKITRYLSQHIPPQDTFYKWNYYIEDNYEELRAATESIYPEKPDLEFAFIIYDVVDSSNQQKVDEFYYKYKDQIFSEVSSIQLGNWTLLGSFKANRERYNYFNQNNEIIKRILDRHEEDLKIGKEIL…	MAEFNIDELLKNVLEDPSTEISEETLKQLYQRTNPYKQFKNDSRVAFCSFTNLREQYIRRLIMTSFIGYVFKALQEWMPSYSKPTHTTKTLLSELITLVDTLKQETNDVPSESVVNTILSIADSCKTQTQKSKEAKTTIDSFLREHFVFDPNLHAQSAYTCADTNVDTCASMCADTNVDTCASMCADTCASTCTSTEYTDLADPERIPLHIMQKTLNVPNELQADIDAITQTPQGYRAAAHILQNIELHQSIKHMLENPRAFKPILFNTKITRYLSQHIPPQDTFYKWNYYIEDNYEELRAATESIYPEKPDLEFAFIIYDVVDSSNQQKVDEFYYKYKDQIFSEVSSIQLGNWTLLGSFKANRERYNYFNQNNEIIKRILDRHEEDLKIGKEILRNTI…	FALSE	1593	1581	531	527	""	""	""
b602l	20-01991-0011-ABC_S4_L001	102238	562	PNG	This study	Present single country	a	atggcagaatttaatattgatgagcttctcaaaaacgtattggaggatccctctactgaaatatccgaagaaacgcttaaacagctttaccaaaggacgaacccttacaaacagttcaaaaatgatagcagggtggccttttgctcttttacaaatttgcgggagcagtatattcgacgtcttataatgactagctttattggatatgtcttcaaagctctgcaggaatggatgccttcctattcaaaacctacccacacgaccaaaactcttctcagtgagctaataacgttagttgatactttgaaacaggaaactaatgatgttccctctgaatcggtagtaaatacaattttatctatagcagatagctgcaaaacccagacgcagaaaagcaag…	-	atggcagaatttaatattgatgagcttctcaaaaacgtattggaggatccctctactgaaatatccgaagaaacgcttaaacagctttaccaaaggacgaacccttacaaacagttcaaaaatgatagcagggtggccttttgctcttttacaaatttgcgggagcagtatattcgacgtcttataatgactagctttattggatatgtcttcaaagctctgcaggaatggatgccttcctattcaaaacctacccacacgaccaaaactcttctcagtgagctaataacgttagttgatactttgaaacaggaaactaatgatgttccctctgaatcggtagtaaatacaattttatctatagcagatagctgcaaaacccagacgcagaaaagcaag…	atggcagaatttaatattgatgagcttctcaaaaacgtattggaggatccctctactgaaatatccgaagaaacgcttaaacagctttaccaaaggacgaacccttacaaacagttcaaaaatgatagcagggtggccttttgctcttttacaaatttgcgggagcagtatattcgacgtcttataatgactagctttattggatatgtcttcaaagctctgcaggaatggatgccttcctattcaaaacctacccacacgaccaaaactcttctcagtgagctaataacgttagttgatactttgaaacaggaaactaatgatgttccctctgaatcggtagtaaatacaattttatctatagcagatagctgcaaaacccagacgcagaaaagcaag…	atggcagaatttaatattgatgagcttctcaaaaacgtattggaggatccctctactgaaatatccgaagaaacgcttaaacagctttaccaaaggacgaacccttacaaacagttcaaaaatgatagcagggtggccttttgctcttttacaaatttgcgggagcagtatattcgacgtcttataatgactagctttattggatatgtcttcaaagctctgcaggaatggatgccttcctattcaaaacctacccacacgaccaaaactcttctcagtgagctaataacgttagttgatactttgaaacaggaaactaatgatgttccctctgaatcggtagtaaatacaattttatctatagcagatagctgcaaaacccagacgcagaaaagcaag…	MAEFNIDELLKNVLEDPSTEISEETLKQLYQRTNPYKQFKNDSRVAFCSFTNLREQYIRRLIMTSFIGYVFKALQEWMPSYSKPTHTTKTLLSELITLVDTLKQETNDVPSESVVNTILSIADSCKTQTQKSKEAKTTIDSFLREHFVFDPNLHAQSAYTCADTNVDTCASMCADTNVDTCASMCADTNVDTCASTCTSTEYTDLADPERIPLHIMQKTLNVPNELQADIDAITQTPQGYRAAAHILQNIELHQSIKHMLENPRAFKPILFNTKITRYLSQHIPPQDTFYKWNYYIEDNYEELRAATESIYPEKPDLEFAFIIYDVVDSSNQQKVDEFYYKYKDQIFSEVSSIQLGNWTLLGSFKANRERYNYFNQNNEIIKRILDRHEEDLKIGKEIL…	MAEFNIDELLKNVLEDPSTEISEETLKQLYQRTNPYKQFKNDSRVAFCSFTNLREQYIRRLIMTSFIGYVFKALQEWMPSYSKPTHTTKTLLSELITLVDTLKQETNDVPSESVVNTILSIADSCKTQTQKSKEAKTTIDSFLREHFVFDPNLHAQSAYTCADTNVDTCASMCADTNVDTCASMCADTCASTCTSTEYTDLADPERIPLHIMQKTLNVPNELQADIDAITQTPQGYRAAAHILQNIELHQSIKHMLENPRAFKPILFNTKITRYLSQHIPPQDTFYKWNYYIEDNYEELRAATESIYPEKPDLEFAFIIYDVVDSSNQQKVDEFYYKYKDQIFSEVSSIQLGNWTLLGSFKANRERYNYFNQNNEIIKRILDRHEEDLKIGKEILRNTI…	FALSE	1593	1581	531	527	""	""	""
b602l	20-01991-0011-ABC_S4_L001	102239	563	PNG	This study	Present single country	c	atggcagaatttaatattgatgagcttctcaaaaacgtattggaggatccctctactgaaatatccgaagaaacgcttaaacagctttaccaaaggacgaacccttacaaacagttcaaaaatgatagcagggtggccttttgctcttttacaaatttgcgggagcagtatattcgacgtcttataatgactagctttattggatatgtcttcaaagctctgcaggaatggatgccttcctattcaaaacctacccacacgaccaaaactcttctcagtgagctaataacgttagttgatactttgaaacaggaaactaatgatgttccctctgaatcggtagtaaatacaattttatctatagcagatagctgcaaaacccagacgcagaaaagcaag…	-	atggcagaatttaatattgatgagcttctcaaaaacgtattggaggatccctctactgaaatatccgaagaaacgcttaaacagctttaccaaaggacgaacccttacaaacagttcaaaaatgatagcagggtggccttttgctcttttacaaatttgcgggagcagtatattcgacgtcttataatgactagctttattggatatgtcttcaaagctctgcaggaatggatgccttcctattcaaaacctacccacacgaccaaaactcttctcagtgagctaataacgttagttgatactttgaaacaggaaactaatgatgttccctctgaatcggtagtaaatacaattttatctatagcagatagctgcaaaacccagacgcagaaaagcaag…	atggcagaatttaatattgatgagcttctcaaaaacgtattggaggatccctctactgaaatatccgaagaaacgcttaaacagctttaccaaaggacgaacccttacaaacagttcaaaaatgatagcagggtggccttttgctcttttacaaatttgcgggagcagtatattcgacgtcttataatgactagctttattggatatgtcttcaaagctctgcaggaatggatgccttcctattcaaaacctacccacacgaccaaaactcttctcagtgagctaataacgttagttgatactttgaaacaggaaactaatgatgttccctctgaatcggtagtaaatacaattttatctatagcagatagctgcaaaacccagacgcagaaaagcaag…	atggcagaatttaatattgatgagcttctcaaaaacgtattggaggatccctctactgaaatatccgaagaaacgcttaaacagctttaccaaaggacgaacccttacaaacagttcaaaaatgatagcagggtggccttttgctcttttacaaatttgcgggagcagtatattcgacgtcttataatgactagctttattggatatgtcttcaaagctctgcaggaatggatgccttcctattcaaaacctacccacacgaccaaaactcttctcagtgagctaataacgttagttgatactttgaaacaggaaactaatgatgttccctctgaatcggtagtaaatacaattttatctatagcagatagctgcaaaacccagacgcagaaaagcaag…	MAEFNIDELLKNVLEDPSTEISEETLKQLYQRTNPYKQFKNDSRVAFCSFTNLREQYIRRLIMTSFIGYVFKALQEWMPSYSKPTHTTKTLLSELITLVDTLKQETNDVPSESVVNTILSIADSCKTQTQKSKEAKTTIDSFLREHFVFDPNLHAQSAYTCADTNVDTCASMCADTNVDTCASMCADTNVDTCASTCTSTEYTDLADPERIPLHIMQKTLNVPNELQADIDAITQTPQGYRAAAHILQNIELHQSIKHMLENPRAFKPILFNTKITRYLSQHIPPQDTFYKWNYYIEDNYEELRAATESIYPEKPDLEFAFIIYDVVDSSNQQKVDEFYYKYKDQIFSEVSSIQLGNWTLLGSFKANRERYNYFNQNNEIIKRILDRHEEDLKIGKEIL…	MAEFNIDELLKNVLEDPSTEISEETLKQLYQRTNPYKQFKNDSRVAFCSFTNLREQYIRRLIMTSFIGYVFKALQEWMPSYSKPTHTTKTLLSELITLVDTLKQETNDVPSESVVNTILSIADSCKTQTQKSKEAKTTIDSFLREHFVFDPNLHAQSAYTCADTNVDTCASMCADTNVDTCASMCADTCASTCTSTEYTDLADPERIPLHIMQKTLNVPNELQADIDAITQTPQGYRAAAHILQNIELHQSIKHMLENPRAFKPILFNTKITRYLSQHIPPQDTFYKWNYYIEDNYEELRAATESIYPEKPDLEFAFIIYDVVDSSNQQKVDEFYYKYKDQIFSEVSSIQLGNWTLLGSFKANRERYNYFNQNNEIIKRILDRHEEDLKIGKEILRNTI…	FALSE	1593	1581	531	527	""	""	""
b602l	20-01991-0011-ABC_S4_L001	102240	564	PNG	This study	Present single country	c	atggcagaatttaatattgatgagcttctcaaaaacgtattggaggatccctctactgaaatatccgaagaaacgcttaaacagctttaccaaaggacgaacccttacaaacagttcaaaaatgatagcagggtggccttttgctcttttacaaatttgcgggagcagtatattcgacgtcttataatgactagctttattggatatgtcttcaaagctctgcaggaatggatgccttcctattcaaaacctacccacacgaccaaaactcttctcagtgagctaataacgttagttgatactttgaaacaggaaactaatgatgttccctctgaatcggtagtaaatacaattttatctatagcagatagctgcaaaacccagacgcagaaaagcaag…	-	atggcagaatttaatattgatgagcttctcaaaaacgtattggaggatccctctactgaaatatccgaagaaacgcttaaacagctttaccaaaggacgaacccttacaaacagttcaaaaatgatagcagggtggccttttgctcttttacaaatttgcgggagcagtatattcgacgtcttataatgactagctttattggatatgtcttcaaagctctgcaggaatggatgccttcctattcaaaacctacccacacgaccaaaactcttctcagtgagctaataacgttagttgatactttgaaacaggaaactaatgatgttccctctgaatcggtagtaaatacaattttatctatagcagatagctgcaaaacccagacgcagaaaagcaag…	atggcagaatttaatattgatgagcttctcaaaaacgtattggaggatccctctactgaaatatccgaagaaacgcttaaacagctttaccaaaggacgaacccttacaaacagttcaaaaatgatagcagggtggccttttgctcttttacaaatttgcgggagcagtatattcgacgtcttataatgactagctttattggatatgtcttcaaagctctgcaggaatggatgccttcctattcaaaacctacccacacgaccaaaactcttctcagtgagctaataacgttagttgatactttgaaacaggaaactaatgatgttccctctgaatcggtagtaaatacaattttatctatagcagatagctgcaaaacccagacgcagaaaagcaag…	atggcagaatttaatattgatgagcttctcaaaaacgtattggaggatccctctactgaaatatccgaagaaacgcttaaacagctttaccaaaggacgaacccttacaaacagttcaaaaatgatagcagggtggccttttgctcttttacaaatttgcgggagcagtatattcgacgtcttataatgactagctttattggatatgtcttcaaagctctgcaggaatggatgccttcctattcaaaacctacccacacgaccaaaactcttctcagtgagctaataacgttagttgatactttgaaacaggaaactaatgatgttccctctgaatcggtagtaaatacaattttatctatagcagatagctgcaaaacccagacgcagaaaagcaag…	MAEFNIDELLKNVLEDPSTEISEETLKQLYQRTNPYKQFKNDSRVAFCSFTNLREQYIRRLIMTSFIGYVFKALQEWMPSYSKPTHTTKTLLSELITLVDTLKQETNDVPSESVVNTILSIADSCKTQTQKSKEAKTTIDSFLREHFVFDPNLHAQSAYTCADTNVDTCASMCADTNVDTCASMCADTNVDTCASTCTSTEYTDLADPERIPLHIMQKTLNVPNELQADIDAITQTPQGYRAAAHILQNIELHQSIKHMLENPRAFKPILFNTKITRYLSQHIPPQDTFYKWNYYIEDNYEELRAATESIYPEKPDLEFAFIIYDVVDSSNQQKVDEFYYKYKDQIFSEVSSIQLGNWTLLGSFKANRERYNYFNQNNEIIKRILDRHEEDLKIGKEIL…	MAEFNIDELLKNVLEDPSTEISEETLKQLYQRTNPYKQFKNDSRVAFCSFTNLREQYIRRLIMTSFIGYVFKALQEWMPSYSKPTHTTKTLLSELITLVDTLKQETNDVPSESVVNTILSIADSCKTQTQKSKEAKTTIDSFLREHFVFDPNLHAQSAYTCADTNVDTCASMCADTNVDTCASMCADTCASTCTSTEYTDLADPERIPLHIMQKTLNVPNELQADIDAITQTPQGYRAAAHILQNIELHQSIKHMLENPRAFKPILFNTKITRYLSQHIPPQDTFYKWNYYIEDNYEELRAATESIYPEKPDLEFAFIIYDVVDSSNQQKVDEFYYKYKDQIFSEVSSIQLGNWTLLGSFKANRERYNYFNQNNEIIKRILDRHEEDLKIGKEILRNTI…	FALSE	1593	1581	531	527	""	""	""
b602l	20-01991-0011-ABC_S4_L001	102241	565	PNG	This study	Present single country	a	atggcagaatttaatattgatgagcttctcaaaaacgtattggaggatccctctactgaaatatccgaagaaacgcttaaacagctttaccaaaggacgaacccttacaaacagttcaaaaatgatagcagggtggccttttgctcttttacaaatttgcgggagcagtatattcgacgtcttataatgactagctttattggatatgtcttcaaagctctgcaggaatggatgccttcctattcaaaacctacccacacgaccaaaactcttctcagtgagctaataacgttagttgatactttgaaacaggaaactaatgatgttccctctgaatcggtagtaaatacaattttatctatagcagatagctgcaaaacccagacgcagaaaagcaag…	-	atggcagaatttaatattgatgagcttctcaaaaacgtattggaggatccctctactgaaatatccgaagaaacgcttaaacagctttaccaaaggacgaacccttacaaacagttcaaaaatgatagcagggtggccttttgctcttttacaaatttgcgggagcagtatattcgacgtcttataatgactagctttattggatatgtcttcaaagctctgcaggaatggatgccttcctattcaaaacctacccacacgaccaaaactcttctcagtgagctaataacgttagttgatactttgaaacaggaaactaatgatgttccctctgaatcggtagtaaatacaattttatctatagcagatagctgcaaaacccagacgcagaaaagcaag…	atggcagaatttaatattgatgagcttctcaaaaacgtattggaggatccctctactgaaatatccgaagaaacgcttaaacagctttaccaaaggacgaacccttacaaacagttcaaaaatgatagcagggtggccttttgctcttttacaaatttgcgggagcagtatattcgacgtcttataatgactagctttattggatatgtcttcaaagctctgcaggaatggatgccttcctattcaaaacctacccacacgaccaaaactcttctcagtgagctaataacgttagttgatactttgaaacaggaaactaatgatgttccctctgaatcggtagtaaatacaattttatctatagcagatagctgcaaaacccagacgcagaaaagcaag…	atggcagaatttaatattgatgagcttctcaaaaacgtattggaggatccctctactgaaatatccgaagaaacgcttaaacagctttaccaaaggacgaacccttacaaacagttcaaaaatgatagcagggtggccttttgctcttttacaaatttgcgggagcagtatattcgacgtcttataatgactagctttattggatatgtcttcaaagctctgcaggaatggatgccttcctattcaaaacctacccacacgaccaaaactcttctcagtgagctaataacgttagttgatactttgaaacaggaaactaatgatgttccctctgaatcggtagtaaatacaattttatctatagcagatagctgcaaaacccagacgcagaaaagcaag…	MAEFNIDELLKNVLEDPSTEISEETLKQLYQRTNPYKQFKNDSRVAFCSFTNLREQYIRRLIMTSFIGYVFKALQEWMPSYSKPTHTTKTLLSELITLVDTLKQETNDVPSESVVNTILSIADSCKTQTQKSKEAKTTIDSFLREHFVFDPNLHAQSAYTCADTNVDTCASMCADTNVDTCASMCADTNVDTCASTCTSTEYTDLADPERIPLHIMQKTLNVPNELQADIDAITQTPQGYRAAAHILQNIELHQSIKHMLENPRAFKPILFNTKITRYLSQHIPPQDTFYKWNYYIEDNYEELRAATESIYPEKPDLEFAFIIYDVVDSSNQQKVDEFYYKYKDQIFSEVSSIQLGNWTLLGSFKANRERYNYFNQNNEIIKRILDRHEEDLKIGKEIL…	MAEFNIDELLKNVLEDPSTEISEETLKQLYQRTNPYKQFKNDSRVAFCSFTNLREQYIRRLIMTSFIGYVFKALQEWMPSYSKPTHTTKTLLSELITLVDTLKQETNDVPSESVVNTILSIADSCKTQTQKSKEAKTTIDSFLREHFVFDPNLHAQSAYTCADTNVDTCASMCADTNVDTCASMCADTCASTCTSTEYTDLADPERIPLHIMQKTLNVPNELQADIDAITQTPQGYRAAAHILQNIELHQSIKHMLENPRAFKPILFNTKITRYLSQHIPPQDTFYKWNYYIEDNYEELRAATESIYPEKPDLEFAFIIYDVVDSSNQQKVDEFYYKYKDQIFSEVSSIQLGNWTLLGSFKANRERYNYFNQNNEIIKRILDRHEEDLKIGKEILRNTI…	FALSE	1593	1581	531	527	""	""	""
b602l	20-01991-0011-ABC_S4_L001	102242	566	PNG	This study	Present single country	a	atggcagaatttaatattgatgagcttctcaaaaacgtattggaggatccctctactgaaatatccgaagaaacgcttaaacagctttaccaaaggacgaacccttacaaacagttcaaaaatgatagcagggtggccttttgctcttttacaaatttgcgggagcagtatattcgacgtcttataatgactagctttattggatatgtcttcaaagctctgcaggaatggatgccttcctattcaaaacctacccacacgaccaaaactcttctcagtgagctaataacgttagttgatactttgaaacaggaaactaatgatgttccctctgaatcggtagtaaatacaattttatctatagcagatagctgcaaaacccagacgcagaaaagcaag…	-	atggcagaatttaatattgatgagcttctcaaaaacgtattggaggatccctctactgaaatatccgaagaaacgcttaaacagctttaccaaaggacgaacccttacaaacagttcaaaaatgatagcagggtggccttttgctcttttacaaatttgcgggagcagtatattcgacgtcttataatgactagctttattggatatgtcttcaaagctctgcaggaatggatgccttcctattcaaaacctacccacacgaccaaaactcttctcagtgagctaataacgttagttgatactttgaaacaggaaactaatgatgttccctctgaatcggtagtaaatacaattttatctatagcagatagctgcaaaacccagacgcagaaaagcaag…	atggcagaatttaatattgatgagcttctcaaaaacgtattggaggatccctctactgaaatatccgaagaaacgcttaaacagctttaccaaaggacgaacccttacaaacagttcaaaaatgatagcagggtggccttttgctcttttacaaatttgcgggagcagtatattcgacgtcttataatgactagctttattggatatgtcttcaaagctctgcaggaatggatgccttcctattcaaaacctacccacacgaccaaaactcttctcagtgagctaataacgttagttgatactttgaaacaggaaactaatgatgttccctctgaatcggtagtaaatacaattttatctatagcagatagctgcaaaacccagacgcagaaaagcaag…	atggcagaatttaatattgatgagcttctcaaaaacgtattggaggatccctctactgaaatatccgaagaaacgcttaaacagctttaccaaaggacgaacccttacaaacagttcaaaaatgatagcagggtggccttttgctcttttacaaatttgcgggagcagtatattcgacgtcttataatgactagctttattggatatgtcttcaaagctctgcaggaatggatgccttcctattcaaaacctacccacacgaccaaaactcttctcagtgagctaataacgttagttgatactttgaaacaggaaactaatgatgttccctctgaatcggtagtaaatacaattttatctatagcagatagctgcaaaacccagacgcagaaaagcaag…	MAEFNIDELLKNVLEDPSTEISEETLKQLYQRTNPYKQFKNDSRVAFCSFTNLREQYIRRLIMTSFIGYVFKALQEWMPSYSKPTHTTKTLLSELITLVDTLKQETNDVPSESVVNTILSIADSCKTQTQKSKEAKTTIDSFLREHFVFDPNLHAQSAYTCADTNVDTCASMCADTNVDTCASMCADTNVDTCASTCTSTEYTDLADPERIPLHIMQKTLNVPNELQADIDAITQTPQGYRAAAHILQNIELHQSIKHMLENPRAFKPILFNTKITRYLSQHIPPQDTFYKWNYYIEDNYEELRAATESIYPEKPDLEFAFIIYDVVDSSNQQKVDEFYYKYKDQIFSEVSSIQLGNWTLLGSFKANRERYNYFNQNNEIIKRILDRHEEDLKIGKEIL…	MAEFNIDELLKNVLEDPSTEISEETLKQLYQRTNPYKQFKNDSRVAFCSFTNLREQYIRRLIMTSFIGYVFKALQEWMPSYSKPTHTTKTLLSELITLVDTLKQETNDVPSESVVNTILSIADSCKTQTQKSKEAKTTIDSFLREHFVFDPNLHAQSAYTCADTNVDTCASMCADTNVDTCASMCADTCASTCTSTEYTDLADPERIPLHIMQKTLNVPNELQADIDAITQTPQGYRAAAHILQNIELHQSIKHMLENPRAFKPILFNTKITRYLSQHIPPQDTFYKWNYYIEDNYEELRAATESIYPEKPDLEFAFIIYDVVDSSNQQKVDEFYYKYKDQIFSEVSSIQLGNWTLLGSFKANRERYNYFNQNNEIIKRILDRHEEDLKIGKEILRNTI…	FALSE	1593	1581	531	527	""	""	""
b602l	20-01991-0011-ABC_S4_L001	102243	567	PNG	This study	Present single country	t	atggcagaatttaatattgatgagcttctcaaaaacgtattggaggatccctctactgaaatatccgaagaaacgcttaaacagctttaccaaaggacgaacccttacaaacagttcaaaaatgatagcagggtggccttttgctcttttacaaatttgcgggagcagtatattcgacgtcttataatgactagctttattggatatgtcttcaaagctctgcaggaatggatgccttcctattcaaaacctacccacacgaccaaaactcttctcagtgagctaataacgttagttgatactttgaaacaggaaactaatgatgttccctctgaatcggtagtaaatacaattttatctatagcagatagctgcaaaacccagacgcagaaaagcaag…	-	atggcagaatttaatattgatgagcttctcaaaaacgtattggaggatccctctactgaaatatccgaagaaacgcttaaacagctttaccaaaggacgaacccttacaaacagttcaaaaatgatagcagggtggccttttgctcttttacaaatttgcgggagcagtatattcgacgtcttataatgactagctttattggatatgtcttcaaagctctgcaggaatggatgccttcctattcaaaacctacccacacgaccaaaactcttctcagtgagctaataacgttagttgatactttgaaacaggaaactaatgatgttccctctgaatcggtagtaaatacaattttatctatagcagatagctgcaaaacccagacgcagaaaagcaag…	atggcagaatttaatattgatgagcttctcaaaaacgtattggaggatccctctactgaaatatccgaagaaacgcttaaacagctttaccaaaggacgaacccttacaaacagttcaaaaatgatagcagggtggccttttgctcttttacaaatttgcgggagcagtatattcgacgtcttataatgactagctttattggatatgtcttcaaagctctgcaggaatggatgccttcctattcaaaacctacccacacgaccaaaactcttctcagtgagctaataacgttagttgatactttgaaacaggaaactaatgatgttccctctgaatcggtagtaaatacaattttatctatagcagatagctgcaaaacccagacgcagaaaagcaag…	atggcagaatttaatattgatgagcttctcaaaaacgtattggaggatccctctactgaaatatccgaagaaacgcttaaacagctttaccaaaggacgaacccttacaaacagttcaaaaatgatagcagggtggccttttgctcttttacaaatttgcgggagcagtatattcgacgtcttataatgactagctttattggatatgtcttcaaagctctgcaggaatggatgccttcctattcaaaacctacccacacgaccaaaactcttctcagtgagctaataacgttagttgatactttgaaacaggaaactaatgatgttccctctgaatcggtagtaaatacaattttatctatagcagatagctgcaaaacccagacgcagaaaagcaag…	MAEFNIDELLKNVLEDPSTEISEETLKQLYQRTNPYKQFKNDSRVAFCSFTNLREQYIRRLIMTSFIGYVFKALQEWMPSYSKPTHTTKTLLSELITLVDTLKQETNDVPSESVVNTILSIADSCKTQTQKSKEAKTTIDSFLREHFVFDPNLHAQSAYTCADTNVDTCASMCADTNVDTCASMCADTNVDTCASTCTSTEYTDLADPERIPLHIMQKTLNVPNELQADIDAITQTPQGYRAAAHILQNIELHQSIKHMLENPRAFKPILFNTKITRYLSQHIPPQDTFYKWNYYIEDNYEELRAATESIYPEKPDLEFAFIIYDVVDSSNQQKVDEFYYKYKDQIFSEVSSIQLGNWTLLGSFKANRERYNYFNQNNEIIKRILDRHEEDLKIGKEIL…	MAEFNIDELLKNVLEDPSTEISEETLKQLYQRTNPYKQFKNDSRVAFCSFTNLREQYIRRLIMTSFIGYVFKALQEWMPSYSKPTHTTKTLLSELITLVDTLKQETNDVPSESVVNTILSIADSCKTQTQKSKEAKTTIDSFLREHFVFDPNLHAQSAYTCADTNVDTCASMCADTNVDTCASMCADTCASTCTSTEYTDLADPERIPLHIMQKTLNVPNELQADIDAITQTPQGYRAAAHILQNIELHQSIKHMLENPRAFKPILFNTKITRYLSQHIPPQDTFYKWNYYIEDNYEELRAATESIYPEKPDLEFAFIIYDVVDSSNQQKVDEFYYKYKDQIFSEVSSIQLGNWTLLGSFKANRERYNYFNQNNEIIKRILDRHEEDLKIGKEILRNTI…	FALSE	1593	1581	531	527	""	""	""
b602l	20-01991-0011-ABC_S4_L001	102244	568	PNG	This study	Present single country	g	atggcagaatttaatattgatgagcttctcaaaaacgtattggaggatccctctactgaaatatccgaagaaacgcttaaacagctttaccaaaggacgaacccttacaaacagttcaaaaatgatagcagggtggccttttgctcttttacaaatttgcgggagcagtatattcgacgtcttataatgactagctttattggatatgtcttcaaagctctgcaggaatggatgccttcctattcaaaacctacccacacgaccaaaactcttctcagtgagctaataacgttagttgatactttgaaacaggaaactaatgatgttccctctgaatcggtagtaaatacaattttatctatagcagatagctgcaaaacccagacgcagaaaagcaag…	-	atggcagaatttaatattgatgagcttctcaaaaacgtattggaggatccctctactgaaatatccgaagaaacgcttaaacagctttaccaaaggacgaacccttacaaacagttcaaaaatgatagcagggtggccttttgctcttttacaaatttgcgggagcagtatattcgacgtcttataatgactagctttattggatatgtcttcaaagctctgcaggaatggatgccttcctattcaaaacctacccacacgaccaaaactcttctcagtgagctaataacgttagttgatactttgaaacaggaaactaatgatgttccctctgaatcggtagtaaatacaattttatctatagcagatagctgcaaaacccagacgcagaaaagcaag…	atggcagaatttaatattgatgagcttctcaaaaacgtattggaggatccctctactgaaatatccgaagaaacgcttaaacagctttaccaaaggacgaacccttacaaacagttcaaaaatgatagcagggtggccttttgctcttttacaaatttgcgggagcagtatattcgacgtcttataatgactagctttattggatatgtcttcaaagctctgcaggaatggatgccttcctattcaaaacctacccacacgaccaaaactcttctcagtgagctaataacgttagttgatactttgaaacaggaaactaatgatgttccctctgaatcggtagtaaatacaattttatctatagcagatagctgcaaaacccagacgcagaaaagcaag…	atggcagaatttaatattgatgagcttctcaaaaacgtattggaggatccctctactgaaatatccgaagaaacgcttaaacagctttaccaaaggacgaacccttacaaacagttcaaaaatgatagcagggtggccttttgctcttttacaaatttgcgggagcagtatattcgacgtcttataatgactagctttattggatatgtcttcaaagctctgcaggaatggatgccttcctattcaaaacctacccacacgaccaaaactcttctcagtgagctaataacgttagttgatactttgaaacaggaaactaatgatgttccctctgaatcggtagtaaatacaattttatctatagcagatagctgcaaaacccagacgcagaaaagcaag…	MAEFNIDELLKNVLEDPSTEISEETLKQLYQRTNPYKQFKNDSRVAFCSFTNLREQYIRRLIMTSFIGYVFKALQEWMPSYSKPTHTTKTLLSELITLVDTLKQETNDVPSESVVNTILSIADSCKTQTQKSKEAKTTIDSFLREHFVFDPNLHAQSAYTCADTNVDTCASMCADTNVDTCASMCADTNVDTCASTCTSTEYTDLADPERIPLHIMQKTLNVPNELQADIDAITQTPQGYRAAAHILQNIELHQSIKHMLENPRAFKPILFNTKITRYLSQHIPPQDTFYKWNYYIEDNYEELRAATESIYPEKPDLEFAFIIYDVVDSSNQQKVDEFYYKYKDQIFSEVSSIQLGNWTLLGSFKANRERYNYFNQNNEIIKRILDRHEEDLKIGKEIL…	MAEFNIDELLKNVLEDPSTEISEETLKQLYQRTNPYKQFKNDSRVAFCSFTNLREQYIRRLIMTSFIGYVFKALQEWMPSYSKPTHTTKTLLSELITLVDTLKQETNDVPSESVVNTILSIADSCKTQTQKSKEAKTTIDSFLREHFVFDPNLHAQSAYTCADTNVDTCASMCADTNVDTCASMCADTCASTCTSTEYTDLADPERIPLHIMQKTLNVPNELQADIDAITQTPQGYRAAAHILQNIELHQSIKHMLENPRAFKPILFNTKITRYLSQHIPPQDTFYKWNYYIEDNYEELRAATESIYPEKPDLEFAFIIYDVVDSSNQQKVDEFYYKYKDQIFSEVSSIQLGNWTLLGSFKANRERYNYFNQNNEIIKRILDRHEEDLKIGKEILRNTI…	FALSE	1593	1581	531	527	""	""	""
b602l	20-01991-0011-ABC_S4_L001	102245	569	PNG	This study	Present single country	t	atggcagaatttaatattgatgagcttctcaaaaacgtattggaggatccctctactgaaatatccgaagaaacgcttaaacagctttaccaaaggacgaacccttacaaacagttcaaaaatgatagcagggtggccttttgctcttttacaaatttgcgggagcagtatattcgacgtcttataatgactagctttattggatatgtcttcaaagctctgcaggaatggatgccttcctattcaaaacctacccacacgaccaaaactcttctcagtgagctaataacgttagttgatactttgaaacaggaaactaatgatgttccctctgaatcggtagtaaatacaattttatctatagcagatagctgcaaaacccagacgcagaaaagcaag…	-	atggcagaatttaatattgatgagcttctcaaaaacgtattggaggatccctctactgaaatatccgaagaaacgcttaaacagctttaccaaaggacgaacccttacaaacagttcaaaaatgatagcagggtggccttttgctcttttacaaatttgcgggagcagtatattcgacgtcttataatgactagctttattggatatgtcttcaaagctctgcaggaatggatgccttcctattcaaaacctacccacacgaccaaaactcttctcagtgagctaataacgttagttgatactttgaaacaggaaactaatgatgttccctctgaatcggtagtaaatacaattttatctatagcagatagctgcaaaacccagacgcagaaaagcaag…	atggcagaatttaatattgatgagcttctcaaaaacgtattggaggatccctctactgaaatatccgaagaaacgcttaaacagctttaccaaaggacgaacccttacaaacagttcaaaaatgatagcagggtggccttttgctcttttacaaatttgcgggagcagtatattcgacgtcttataatgactagctttattggatatgtcttcaaagctctgcaggaatggatgccttcctattcaaaacctacccacacgaccaaaactcttctcagtgagctaataacgttagttgatactttgaaacaggaaactaatgatgttccctctgaatcggtagtaaatacaattttatctatagcagatagctgcaaaacccagacgcagaaaagcaag…	atggcagaatttaatattgatgagcttctcaaaaacgtattggaggatccctctactgaaatatccgaagaaacgcttaaacagctttaccaaaggacgaacccttacaaacagttcaaaaatgatagcagggtggccttttgctcttttacaaatttgcgggagcagtatattcgacgtcttataatgactagctttattggatatgtcttcaaagctctgcaggaatggatgccttcctattcaaaacctacccacacgaccaaaactcttctcagtgagctaataacgttagttgatactttgaaacaggaaactaatgatgttccctctgaatcggtagtaaatacaattttatctatagcagatagctgcaaaacccagacgcagaaaagcaag…	MAEFNIDELLKNVLEDPSTEISEETLKQLYQRTNPYKQFKNDSRVAFCSFTNLREQYIRRLIMTSFIGYVFKALQEWMPSYSKPTHTTKTLLSELITLVDTLKQETNDVPSESVVNTILSIADSCKTQTQKSKEAKTTIDSFLREHFVFDPNLHAQSAYTCADTNVDTCASMCADTNVDTCASMCADTNVDTCASTCTSTEYTDLADPERIPLHIMQKTLNVPNELQADIDAITQTPQGYRAAAHILQNIELHQSIKHMLENPRAFKPILFNTKITRYLSQHIPPQDTFYKWNYYIEDNYEELRAATESIYPEKPDLEFAFIIYDVVDSSNQQKVDEFYYKYKDQIFSEVSSIQLGNWTLLGSFKANRERYNYFNQNNEIIKRILDRHEEDLKIGKEIL…	MAEFNIDELLKNVLEDPSTEISEETLKQLYQRTNPYKQFKNDSRVAFCSFTNLREQYIRRLIMTSFIGYVFKALQEWMPSYSKPTHTTKTLLSELITLVDTLKQETNDVPSESVVNTILSIADSCKTQTQKSKEAKTTIDSFLREHFVFDPNLHAQSAYTCADTNVDTCASMCADTNVDTCASMCADTCASTCTSTEYTDLADPERIPLHIMQKTLNVPNELQADIDAITQTPQGYRAAAHILQNIELHQSIKHMLENPRAFKPILFNTKITRYLSQHIPPQDTFYKWNYYIEDNYEELRAATESIYPEKPDLEFAFIIYDVVDSSNQQKVDEFYYKYKDQIFSEVSSIQLGNWTLLGSFKANRERYNYFNQNNEIIKRILDRHEEDLKIGKEILRNTI…	FALSE	1593	1581	531	527	""	""	""
b602l	20-01660-0040-ABC_S2_L001	102234	558	PNG	This study	Present single country	a	atggcagaatttaatattgatgagcttctcaaaaacgtattggaggatccctctactgaaatatccgaagaaacgcttaaacagctttaccaaaggacgaacccttacaaacagttcaaaaatgatagcagggtggccttttgctcttttacaaatttgcgggagcagtatattcgacgtcttataatgactagctttattggatatgtcttcaaagctctgcaggaatggatgccttcctattcaaaacctacccacacgaccaaaactcttctcagtgagctaataacgttagttgatactttgaaacaggaaactaatgatgttccctctgaatcggtagtaaatacaattttatctatagcagatagctgcaaaacccagacgcagaaaagcaag…	-	atggcagaatttaatattgatgagcttctcaaaaacgtattggaggatccctctactgaaatatccgaagaaacgcttaaacagctttaccaaaggacgaacccttacaaacagttcaaaaatgatagcagggtggccttttgctcttttacaaatttgcgggagcagtatattcgacgtcttataatgactagctttattggatatgtcttcaaagctctgcaggaatggatgccttcctattcaaaacctacccacacgaccaaaactcttctcagtgagctaataacgttagttgatactttgaaacaggaaactaatgatgttccctctgaatcggtagtaaatacaattttatctatagcagatagctgcaaaacccagacgcagaaaagcaag…	atggcagaatttaatattgatgagcttctcaaaaacgtattggaggatccctctactgaaatatccgaagaaacgcttaaacagctttaccaaaggacgaacccttacaaacagttcaaaaatgatagcagggtggccttttgctcttttacaaatttgcgggagcagtatattcgacgtcttataatgactagctttattggatatgtcttcaaagctctgcaggaatggatgccttcctattcaaaacctacccacacgaccaaaactcttctcagtgagctaataacgttagttgatactttgaaacaggaaactaatgatgttccctctgaatcggtagtaaatacaattttatctatagcagatagctgcaaaacccagacgcagaaaagcaag…	atggcagaatttaatattgatgagcttctcaaaaacgtattggaggatccctctactgaaatatccgaagaaacgcttaaacagctttaccaaaggacgaacccttacaaacagttcaaaaatgatagcagggtggccttttgctcttttacaaatttgcgggagcagtatattcgacgtcttataatgactagctttattggatatgtcttcaaagctctgcaggaatggatgccttcctattcaaaacctacccacacgaccaaaactcttctcagtgagctaataacgttagttgatactttgaaacaggaaactaatgatgttccctctgaatcggtagtaaatacaattttatctatagcagatagctgcaaaacccagacgcagaaaagcaag…	MAEFNIDELLKNVLEDPSTEISEETLKQLYQRTNPYKQFKNDSRVAFCSFTNLREQYIRRLIMTSFIGYVFKALQEWMPSYSKPTHTTKTLLSELITLVDTLKQETNDVPSESVVNTILSIADSCKTQTQKSKEAKTTIDSFLREHFVFDPNLHAQSAYTCADTNVDTCASMCADTNVDTCASMCADTNVDTCASTCTSTEYTDLADPERIPLHIMQKTLNVPNELQADIDAITQTPQGYRAAAHILQNIELHQSIKHMLENPRAFKPILFNTKITRYLSQHIPPQDTFYKWNYYIEDNYEELRAATESIYPEKPDLEFAFIIYDVVDSSNQQKVDEFYYKYKDQIFSEVSSIQLGNWTLLGSFKANRERYNYFNQNNEIIKRILDRHEEDLKIGKEIL…	MAEFNIDELLKNVLEDPSTEISEETLKQLYQRTNPYKQFKNDSRVAFCSFTNLREQYIRRLIMTSFIGYVFKALQEWMPSYSKPTHTTKTLLSELITLVDTLKQETNDVPSESVVNTILSIADSCKTQTQKSKEAKTTIDSFLREHFVFDPNLHAQSAYTCADTNVDTCASMCADTNVDTCASMCADTCASTCTSTEYTDLADPERIPLHIMQKTLNVPNELQADIDAITQTPQGYRAAAHILQNIELHQSIKHMLENPRAFKPILFNTKITRYLSQHIPPQDTFYKWNYYIEDNYEELRAATESIYPEKPDLEFAFIIYDVVDSSNQQKVDEFYYKYKDQIFSEVSSIQLGNWTLLGSFKANRERYNYFNQNNEIIKRILDRHEEDLKIGKEILRNTI…	FALSE	1593	1581	531	527	Deletion	Deletion of 12 nucleotides resulting in four amino acid bases removed from the gene.	4
b602l	20-01660-0040-ABC_S2_L001	102235	559	PNG	This study	Present single country	g	atggcagaatttaatattgatgagcttctcaaaaacgtattggaggatccctctactgaaatatccgaagaaacgcttaaacagctttaccaaaggacgaacccttacaaacagttcaaaaatgatagcagggtggccttttgctcttttacaaatttgcgggagcagtatattcgacgtcttataatgactagctttattggatatgtcttcaaagctctgcaggaatggatgccttcctattcaaaacctacccacacgaccaaaactcttctcagtgagctaataacgttagttgatactttgaaacaggaaactaatgatgttccctctgaatcggtagtaaatacaattttatctatagcagatagctgcaaaacccagacgcagaaaagcaag…	-	atggcagaatttaatattgatgagcttctcaaaaacgtattggaggatccctctactgaaatatccgaagaaacgcttaaacagctttaccaaaggacgaacccttacaaacagttcaaaaatgatagcagggtggccttttgctcttttacaaatttgcgggagcagtatattcgacgtcttataatgactagctttattggatatgtcttcaaagctctgcaggaatggatgccttcctattcaaaacctacccacacgaccaaaactcttctcagtgagctaataacgttagttgatactttgaaacaggaaactaatgatgttccctctgaatcggtagtaaatacaattttatctatagcagatagctgcaaaacccagacgcagaaaagcaag…	atggcagaatttaatattgatgagcttctcaaaaacgtattggaggatccctctactgaaatatccgaagaaacgcttaaacagctttaccaaaggacgaacccttacaaacagttcaaaaatgatagcagggtggccttttgctcttttacaaatttgcgggagcagtatattcgacgtcttataatgactagctttattggatatgtcttcaaagctctgcaggaatggatgccttcctattcaaaacctacccacacgaccaaaactcttctcagtgagctaataacgttagttgatactttgaaacaggaaactaatgatgttccctctgaatcggtagtaaatacaattttatctatagcagatagctgcaaaacccagacgcagaaaagcaag…	atggcagaatttaatattgatgagcttctcaaaaacgtattggaggatccctctactgaaatatccgaagaaacgcttaaacagctttaccaaaggacgaacccttacaaacagttcaaaaatgatagcagggtggccttttgctcttttacaaatttgcgggagcagtatattcgacgtcttataatgactagctttattggatatgtcttcaaagctctgcaggaatggatgccttcctattcaaaacctacccacacgaccaaaactcttctcagtgagctaataacgttagttgatactttgaaacaggaaactaatgatgttccctctgaatcggtagtaaatacaattttatctatagcagatagctgcaaaacccagacgcagaaaagcaag…	MAEFNIDELLKNVLEDPSTEISEETLKQLYQRTNPYKQFKNDSRVAFCSFTNLREQYIRRLIMTSFIGYVFKALQEWMPSYSKPTHTTKTLLSELITLVDTLKQETNDVPSESVVNTILSIADSCKTQTQKSKEAKTTIDSFLREHFVFDPNLHAQSAYTCADTNVDTCASMCADTNVDTCASMCADTNVDTCASTCTSTEYTDLADPERIPLHIMQKTLNVPNELQADIDAITQTPQGYRAAAHILQNIELHQSIKHMLENPRAFKPILFNTKITRYLSQHIPPQDTFYKWNYYIEDNYEELRAATESIYPEKPDLEFAFIIYDVVDSSNQQKVDEFYYKYKDQIFSEVSSIQLGNWTLLGSFKANRERYNYFNQNNEIIKRILDRHEEDLKIGKEIL…	MAEFNIDELLKNVLEDPSTEISEETLKQLYQRTNPYKQFKNDSRVAFCSFTNLREQYIRRLIMTSFIGYVFKALQEWMPSYSKPTHTTKTLLSELITLVDTLKQETNDVPSESVVNTILSIADSCKTQTQKSKEAKTTIDSFLREHFVFDPNLHAQSAYTCADTNVDTCASMCADTNVDTCASMCADTCASTCTSTEYTDLADPERIPLHIMQKTLNVPNELQADIDAITQTPQGYRAAAHILQNIELHQSIKHMLENPRAFKPILFNTKITRYLSQHIPPQDTFYKWNYYIEDNYEELRAATESIYPEKPDLEFAFIIYDVVDSSNQQKVDEFYYKYKDQIFSEVSSIQLGNWTLLGSFKANRERYNYFNQNNEIIKRILDRHEEDLKIGKEILRNTI…	FALSE	1593	1581	531	527	""	""	""
b602l	20-01660-0040-ABC_S2_L001	102236	560	PNG	This study	Present single country	a	atggcagaatttaatattgatgagcttctcaaaaacgtattggaggatccctctactgaaatatccgaagaaacgcttaaacagctttaccaaaggacgaacccttacaaacagttcaaaaatgatagcagggtggccttttgctcttttacaaatttgcgggagcagtatattcgacgtcttataatgactagctttattggatatgtcttcaaagctctgcaggaatggatgccttcctattcaaaacctacccacacgaccaaaactcttctcagtgagctaataacgttagttgatactttgaaacaggaaactaatgatgttccctctgaatcggtagtaaatacaattttatctatagcagatagctgcaaaacccagacgcagaaaagcaag…	-	atggcagaatttaatattgatgagcttctcaaaaacgtattggaggatccctctactgaaatatccgaagaaacgcttaaacagctttaccaaaggacgaacccttacaaacagttcaaaaatgatagcagggtggccttttgctcttttacaaatttgcgggagcagtatattcgacgtcttataatgactagctttattggatatgtcttcaaagctctgcaggaatggatgccttcctattcaaaacctacccacacgaccaaaactcttctcagtgagctaataacgttagttgatactttgaaacaggaaactaatgatgttccctctgaatcggtagtaaatacaattttatctatagcagatagctgcaaaacccagacgcagaaaagcaag…	atggcagaatttaatattgatgagcttctcaaaaacgtattggaggatccctctactgaaatatccgaagaaacgcttaaacagctttaccaaaggacgaacccttacaaacagttcaaaaatgatagcagggtggccttttgctcttttacaaatttgcgggagcagtatattcgacgtcttataatgactagctttattggatatgtcttcaaagctctgcaggaatggatgccttcctattcaaaacctacccacacgaccaaaactcttctcagtgagctaataacgttagttgatactttgaaacaggaaactaatgatgttccctctgaatcggtagtaaatacaattttatctatagcagatagctgcaaaacccagacgcagaaaagcaag…	atggcagaatttaatattgatgagcttctcaaaaacgtattggaggatccctctactgaaatatccgaagaaacgcttaaacagctttaccaaaggacgaacccttacaaacagttcaaaaatgatagcagggtggccttttgctcttttacaaatttgcgggagcagtatattcgacgtcttataatgactagctttattggatatgtcttcaaagctctgcaggaatggatgccttcctattcaaaacctacccacacgaccaaaactcttctcagtgagctaataacgttagttgatactttgaaacaggaaactaatgatgttccctctgaatcggtagtaaatacaattttatctatagcagatagctgcaaaacccagacgcagaaaagcaag…	MAEFNIDELLKNVLEDPSTEISEETLKQLYQRTNPYKQFKNDSRVAFCSFTNLREQYIRRLIMTSFIGYVFKALQEWMPSYSKPTHTTKTLLSELITLVDTLKQETNDVPSESVVNTILSIADSCKTQTQKSKEAKTTIDSFLREHFVFDPNLHAQSAYTCADTNVDTCASMCADTNVDTCASMCADTNVDTCASTCTSTEYTDLADPERIPLHIMQKTLNVPNELQADIDAITQTPQGYRAAAHILQNIELHQSIKHMLENPRAFKPILFNTKITRYLSQHIPPQDTFYKWNYYIEDNYEELRAATESIYPEKPDLEFAFIIYDVVDSSNQQKVDEFYYKYKDQIFSEVSSIQLGNWTLLGSFKANRERYNYFNQNNEIIKRILDRHEEDLKIGKEIL…	MAEFNIDELLKNVLEDPSTEISEETLKQLYQRTNPYKQFKNDSRVAFCSFTNLREQYIRRLIMTSFIGYVFKALQEWMPSYSKPTHTTKTLLSELITLVDTLKQETNDVPSESVVNTILSIADSCKTQTQKSKEAKTTIDSFLREHFVFDPNLHAQSAYTCADTNVDTCASMCADTNVDTCASMCADTCASTCTSTEYTDLADPERIPLHIMQKTLNVPNELQADIDAITQTPQGYRAAAHILQNIELHQSIKHMLENPRAFKPILFNTKITRYLSQHIPPQDTFYKWNYYIEDNYEELRAATESIYPEKPDLEFAFIIYDVVDSSNQQKVDEFYYKYKDQIFSEVSSIQLGNWTLLGSFKANRERYNYFNQNNEIIKRILDRHEEDLKIGKEILRNTI…	FALSE	1593	1581	531	527	""	""	""
b602l	20-01660-0040-ABC_S2_L001	102237	561	PNG	This study	Present single country	t	atggcagaatttaatattgatgagcttctcaaaaacgtattggaggatccctctactgaaatatccgaagaaacgcttaaacagctttaccaaaggacgaacccttacaaacagttcaaaaatgatagcagggtggccttttgctcttttacaaatttgcgggagcagtatattcgacgtcttataatgactagctttattggatatgtcttcaaagctctgcaggaatggatgccttcctattcaaaacctacccacacgaccaaaactcttctcagtgagctaataacgttagttgatactttgaaacaggaaactaatgatgttccctctgaatcggtagtaaatacaattttatctatagcagatagctgcaaaacccagacgcagaaaagcaag…	-	atggcagaatttaatattgatgagcttctcaaaaacgtattggaggatccctctactgaaatatccgaagaaacgcttaaacagctttaccaaaggacgaacccttacaaacagttcaaaaatgatagcagggtggccttttgctcttttacaaatttgcgggagcagtatattcgacgtcttataatgactagctttattggatatgtcttcaaagctctgcaggaatggatgccttcctattcaaaacctacccacacgaccaaaactcttctcagtgagctaataacgttagttgatactttgaaacaggaaactaatgatgttccctctgaatcggtagtaaatacaattttatctatagcagatagctgcaaaacccagacgcagaaaagcaag…	atggcagaatttaatattgatgagcttctcaaaaacgtattggaggatccctctactgaaatatccgaagaaacgcttaaacagctttaccaaaggacgaacccttacaaacagttcaaaaatgatagcagggtggccttttgctcttttacaaatttgcgggagcagtatattcgacgtcttataatgactagctttattggatatgtcttcaaagctctgcaggaatggatgccttcctattcaaaacctacccacacgaccaaaactcttctcagtgagctaataacgttagttgatactttgaaacaggaaactaatgatgttccctctgaatcggtagtaaatacaattttatctatagcagatagctgcaaaacccagacgcagaaaagcaag…	atggcagaatttaatattgatgagcttctcaaaaacgtattggaggatccctctactgaaatatccgaagaaacgcttaaacagctttaccaaaggacgaacccttacaaacagttcaaaaatgatagcagggtggccttttgctcttttacaaatttgcgggagcagtatattcgacgtcttataatgactagctttattggatatgtcttcaaagctctgcaggaatggatgccttcctattcaaaacctacccacacgaccaaaactcttctcagtgagctaataacgttagttgatactttgaaacaggaaactaatgatgttccctctgaatcggtagtaaatacaattttatctatagcagatagctgcaaaacccagacgcagaaaagcaag…	MAEFNIDELLKNVLEDPSTEISEETLKQLYQRTNPYKQFKNDSRVAFCSFTNLREQYIRRLIMTSFIGYVFKALQEWMPSYSKPTHTTKTLLSELITLVDTLKQETNDVPSESVVNTILSIADSCKTQTQKSKEAKTTIDSFLREHFVFDPNLHAQSAYTCADTNVDTCASMCADTNVDTCASMCADTNVDTCASTCTSTEYTDLADPERIPLHIMQKTLNVPNELQADIDAITQTPQGYRAAAHILQNIELHQSIKHMLENPRAFKPILFNTKITRYLSQHIPPQDTFYKWNYYIEDNYEELRAATESIYPEKPDLEFAFIIYDVVDSSNQQKVDEFYYKYKDQIFSEVSSIQLGNWTLLGSFKANRERYNYFNQNNEIIKRILDRHEEDLKIGKEIL…	MAEFNIDELLKNVLEDPSTEISEETLKQLYQRTNPYKQFKNDSRVAFCSFTNLREQYIRRLIMTSFIGYVFKALQEWMPSYSKPTHTTKTLLSELITLVDTLKQETNDVPSESVVNTILSIADSCKTQTQKSKEAKTTIDSFLREHFVFDPNLHAQSAYTCADTNVDTCASMCADTNVDTCASMCADTCASTCTSTEYTDLADPERIPLHIMQKTLNVPNELQADIDAITQTPQGYRAAAHILQNIELHQSIKHMLENPRAFKPILFNTKITRYLSQHIPPQDTFYKWNYYIEDNYEELRAATESIYPEKPDLEFAFIIYDVVDSSNQQKVDEFYYKYKDQIFSEVSSIQLGNWTLLGSFKANRERYNYFNQNNEIIKRILDRHEEDLKIGKEILRNTI…	FALSE	1593	1581	531	527	""	""	""
b602l	20-01660-0040-ABC_S2_L001	102238	562	PNG	This study	Present single country	a	atggcagaatttaatattgatgagcttctcaaaaacgtattggaggatccctctactgaaatatccgaagaaacgcttaaacagctttaccaaaggacgaacccttacaaacagttcaaaaatgatagcagggtggccttttgctcttttacaaatttgcgggagcagtatattcgacgtcttataatgactagctttattggatatgtcttcaaagctctgcaggaatggatgccttcctattcaaaacctacccacacgaccaaaactcttctcagtgagctaataacgttagttgatactttgaaacaggaaactaatgatgttccctctgaatcggtagtaaatacaattttatctatagcagatagctgcaaaacccagacgcagaaaagcaag…	-	atggcagaatttaatattgatgagcttctcaaaaacgtattggaggatccctctactgaaatatccgaagaaacgcttaaacagctttaccaaaggacgaacccttacaaacagttcaaaaatgatagcagggtggccttttgctcttttacaaatttgcgggagcagtatattcgacgtcttataatgactagctttattggatatgtcttcaaagctctgcaggaatggatgccttcctattcaaaacctacccacacgaccaaaactcttctcagtgagctaataacgttagttgatactttgaaacaggaaactaatgatgttccctctgaatcggtagtaaatacaattttatctatagcagatagctgcaaaacccagacgcagaaaagcaag…	atggcagaatttaatattgatgagcttctcaaaaacgtattggaggatccctctactgaaatatccgaagaaacgcttaaacagctttaccaaaggacgaacccttacaaacagttcaaaaatgatagcagggtggccttttgctcttttacaaatttgcgggagcagtatattcgacgtcttataatgactagctttattggatatgtcttcaaagctctgcaggaatggatgccttcctattcaaaacctacccacacgaccaaaactcttctcagtgagctaataacgttagttgatactttgaaacaggaaactaatgatgttccctctgaatcggtagtaaatacaattttatctatagcagatagctgcaaaacccagacgcagaaaagcaag…	atggcagaatttaatattgatgagcttctcaaaaacgtattggaggatccctctactgaaatatccgaagaaacgcttaaacagctttaccaaaggacgaacccttacaaacagttcaaaaatgatagcagggtggccttttgctcttttacaaatttgcgggagcagtatattcgacgtcttataatgactagctttattggatatgtcttcaaagctctgcaggaatggatgccttcctattcaaaacctacccacacgaccaaaactcttctcagtgagctaataacgttagttgatactttgaaacaggaaactaatgatgttccctctgaatcggtagtaaatacaattttatctatagcagatagctgcaaaacccagacgcagaaaagcaag…	MAEFNIDELLKNVLEDPSTEISEETLKQLYQRTNPYKQFKNDSRVAFCSFTNLREQYIRRLIMTSFIGYVFKALQEWMPSYSKPTHTTKTLLSELITLVDTLKQETNDVPSESVVNTILSIADSCKTQTQKSKEAKTTIDSFLREHFVFDPNLHAQSAYTCADTNVDTCASMCADTNVDTCASMCADTNVDTCASTCTSTEYTDLADPERIPLHIMQKTLNVPNELQADIDAITQTPQGYRAAAHILQNIELHQSIKHMLENPRAFKPILFNTKITRYLSQHIPPQDTFYKWNYYIEDNYEELRAATESIYPEKPDLEFAFIIYDVVDSSNQQKVDEFYYKYKDQIFSEVSSIQLGNWTLLGSFKANRERYNYFNQNNEIIKRILDRHEEDLKIGKEIL…	MAEFNIDELLKNVLEDPSTEISEETLKQLYQRTNPYKQFKNDSRVAFCSFTNLREQYIRRLIMTSFIGYVFKALQEWMPSYSKPTHTTKTLLSELITLVDTLKQETNDVPSESVVNTILSIADSCKTQTQKSKEAKTTIDSFLREHFVFDPNLHAQSAYTCADTNVDTCASMCADTNVDTCASMCADTCASTCTSTEYTDLADPERIPLHIMQKTLNVPNELQADIDAITQTPQGYRAAAHILQNIELHQSIKHMLENPRAFKPILFNTKITRYLSQHIPPQDTFYKWNYYIEDNYEELRAATESIYPEKPDLEFAFIIYDVVDSSNQQKVDEFYYKYKDQIFSEVSSIQLGNWTLLGSFKANRERYNYFNQNNEIIKRILDRHEEDLKIGKEILRNTI…	FALSE	1593	1581	531	527	""	""	""
b602l	20-01660-0040-ABC_S2_L001	102239	563	PNG	This study	Present single country	c	atggcagaatttaatattgatgagcttctcaaaaacgtattggaggatccctctactgaaatatccgaagaaacgcttaaacagctttaccaaaggacgaacccttacaaacagttcaaaaatgatagcagggtggccttttgctcttttacaaatttgcgggagcagtatattcgacgtcttataatgactagctttattggatatgtcttcaaagctctgcaggaatggatgccttcctattcaaaacctacccacacgaccaaaactcttctcagtgagctaataacgttagttgatactttgaaacaggaaactaatgatgttccctctgaatcggtagtaaatacaattttatctatagcagatagctgcaaaacccagacgcagaaaagcaag…	-	atggcagaatttaatattgatgagcttctcaaaaacgtattggaggatccctctactgaaatatccgaagaaacgcttaaacagctttaccaaaggacgaacccttacaaacagttcaaaaatgatagcagggtggccttttgctcttttacaaatttgcgggagcagtatattcgacgtcttataatgactagctttattggatatgtcttcaaagctctgcaggaatggatgccttcctattcaaaacctacccacacgaccaaaactcttctcagtgagctaataacgttagttgatactttgaaacaggaaactaatgatgttccctctgaatcggtagtaaatacaattttatctatagcagatagctgcaaaacccagacgcagaaaagcaag…	atggcagaatttaatattgatgagcttctcaaaaacgtattggaggatccctctactgaaatatccgaagaaacgcttaaacagctttaccaaaggacgaacccttacaaacagttcaaaaatgatagcagggtggccttttgctcttttacaaatttgcgggagcagtatattcgacgtcttataatgactagctttattggatatgtcttcaaagctctgcaggaatggatgccttcctattcaaaacctacccacacgaccaaaactcttctcagtgagctaataacgttagttgatactttgaaacaggaaactaatgatgttccctctgaatcggtagtaaatacaattttatctatagcagatagctgcaaaacccagacgcagaaaagcaag…	atggcagaatttaatattgatgagcttctcaaaaacgtattggaggatccctctactgaaatatccgaagaaacgcttaaacagctttaccaaaggacgaacccttacaaacagttcaaaaatgatagcagggtggccttttgctcttttacaaatttgcgggagcagtatattcgacgtcttataatgactagctttattggatatgtcttcaaagctctgcaggaatggatgccttcctattcaaaacctacccacacgaccaaaactcttctcagtgagctaataacgttagttgatactttgaaacaggaaactaatgatgttccctctgaatcggtagtaaatacaattttatctatagcagatagctgcaaaacccagacgcagaaaagcaag…	MAEFNIDELLKNVLEDPSTEISEETLKQLYQRTNPYKQFKNDSRVAFCSFTNLREQYIRRLIMTSFIGYVFKALQEWMPSYSKPTHTTKTLLSELITLVDTLKQETNDVPSESVVNTILSIADSCKTQTQKSKEAKTTIDSFLREHFVFDPNLHAQSAYTCADTNVDTCASMCADTNVDTCASMCADTNVDTCASTCTSTEYTDLADPERIPLHIMQKTLNVPNELQADIDAITQTPQGYRAAAHILQNIELHQSIKHMLENPRAFKPILFNTKITRYLSQHIPPQDTFYKWNYYIEDNYEELRAATESIYPEKPDLEFAFIIYDVVDSSNQQKVDEFYYKYKDQIFSEVSSIQLGNWTLLGSFKANRERYNYFNQNNEIIKRILDRHEEDLKIGKEIL…	MAEFNIDELLKNVLEDPSTEISEETLKQLYQRTNPYKQFKNDSRVAFCSFTNLREQYIRRLIMTSFIGYVFKALQEWMPSYSKPTHTTKTLLSELITLVDTLKQETNDVPSESVVNTILSIADSCKTQTQKSKEAKTTIDSFLREHFVFDPNLHAQSAYTCADTNVDTCASMCADTNVDTCASMCADTCASTCTSTEYTDLADPERIPLHIMQKTLNVPNELQADIDAITQTPQGYRAAAHILQNIELHQSIKHMLENPRAFKPILFNTKITRYLSQHIPPQDTFYKWNYYIEDNYEELRAATESIYPEKPDLEFAFIIYDVVDSSNQQKVDEFYYKYKDQIFSEVSSIQLGNWTLLGSFKANRERYNYFNQNNEIIKRILDRHEEDLKIGKEILRNTI…	FALSE	1593	1581	531	527	""	""	""
b602l	20-01660-0040-ABC_S2_L001	102240	564	PNG	This study	Present single country	c	atggcagaatttaatattgatgagcttctcaaaaacgtattggaggatccctctactgaaatatccgaagaaacgcttaaacagctttaccaaaggacgaacccttacaaacagttcaaaaatgatagcagggtggccttttgctcttttacaaatttgcgggagcagtatattcgacgtcttataatgactagctttattggatatgtcttcaaagctctgcaggaatggatgccttcctattcaaaacctacccacacgaccaaaactcttctcagtgagctaataacgttagttgatactttgaaacaggaaactaatgatgttccctctgaatcggtagtaaatacaattttatctatagcagatagctgcaaaacccagacgcagaaaagcaag…	-	atggcagaatttaatattgatgagcttctcaaaaacgtattggaggatccctctactgaaatatccgaagaaacgcttaaacagctttaccaaaggacgaacccttacaaacagttcaaaaatgatagcagggtggccttttgctcttttacaaatttgcgggagcagtatattcgacgtcttataatgactagctttattggatatgtcttcaaagctctgcaggaatggatgccttcctattcaaaacctacccacacgaccaaaactcttctcagtgagctaataacgttagttgatactttgaaacaggaaactaatgatgttccctctgaatcggtagtaaatacaattttatctatagcagatagctgcaaaacccagacgcagaaaagcaag…	atggcagaatttaatattgatgagcttctcaaaaacgtattggaggatccctctactgaaatatccgaagaaacgcttaaacagctttaccaaaggacgaacccttacaaacagttcaaaaatgatagcagggtggccttttgctcttttacaaatttgcgggagcagtatattcgacgtcttataatgactagctttattggatatgtcttcaaagctctgcaggaatggatgccttcctattcaaaacctacccacacgaccaaaactcttctcagtgagctaataacgttagttgatactttgaaacaggaaactaatgatgttccctctgaatcggtagtaaatacaattttatctatagcagatagctgcaaaacccagacgcagaaaagcaag…	atggcagaatttaatattgatgagcttctcaaaaacgtattggaggatccctctactgaaatatccgaagaaacgcttaaacagctttaccaaaggacgaacccttacaaacagttcaaaaatgatagcagggtggccttttgctcttttacaaatttgcgggagcagtatattcgacgtcttataatgactagctttattggatatgtcttcaaagctctgcaggaatggatgccttcctattcaaaacctacccacacgaccaaaactcttctcagtgagctaataacgttagttgatactttgaaacaggaaactaatgatgttccctctgaatcggtagtaaatacaattttatctatagcagatagctgcaaaacccagacgcagaaaagcaag…	MAEFNIDELLKNVLEDPSTEISEETLKQLYQRTNPYKQFKNDSRVAFCSFTNLREQYIRRLIMTSFIGYVFKALQEWMPSYSKPTHTTKTLLSELITLVDTLKQETNDVPSESVVNTILSIADSCKTQTQKSKEAKTTIDSFLREHFVFDPNLHAQSAYTCADTNVDTCASMCADTNVDTCASMCADTNVDTCASTCTSTEYTDLADPERIPLHIMQKTLNVPNELQADIDAITQTPQGYRAAAHILQNIELHQSIKHMLENPRAFKPILFNTKITRYLSQHIPPQDTFYKWNYYIEDNYEELRAATESIYPEKPDLEFAFIIYDVVDSSNQQKVDEFYYKYKDQIFSEVSSIQLGNWTLLGSFKANRERYNYFNQNNEIIKRILDRHEEDLKIGKEIL…	MAEFNIDELLKNVLEDPSTEISEETLKQLYQRTNPYKQFKNDSRVAFCSFTNLREQYIRRLIMTSFIGYVFKALQEWMPSYSKPTHTTKTLLSELITLVDTLKQETNDVPSESVVNTILSIADSCKTQTQKSKEAKTTIDSFLREHFVFDPNLHAQSAYTCADTNVDTCASMCADTNVDTCASMCADTCASTCTSTEYTDLADPERIPLHIMQKTLNVPNELQADIDAITQTPQGYRAAAHILQNIELHQSIKHMLENPRAFKPILFNTKITRYLSQHIPPQDTFYKWNYYIEDNYEELRAATESIYPEKPDLEFAFIIYDVVDSSNQQKVDEFYYKYKDQIFSEVSSIQLGNWTLLGSFKANRERYNYFNQNNEIIKRILDRHEEDLKIGKEILRNTI…	FALSE	1593	1581	531	527	""	""	""
b602l	20-01660-0040-ABC_S2_L001	102241	565	PNG	This study	Present single country	a	atggcagaatttaatattgatgagcttctcaaaaacgtattggaggatccctctactgaaatatccgaagaaacgcttaaacagctttaccaaaggacgaacccttacaaacagttcaaaaatgatagcagggtggccttttgctcttttacaaatttgcgggagcagtatattcgacgtcttataatgactagctttattggatatgtcttcaaagctctgcaggaatggatgccttcctattcaaaacctacccacacgaccaaaactcttctcagtgagctaataacgttagttgatactttgaaacaggaaactaatgatgttccctctgaatcggtagtaaatacaattttatctatagcagatagctgcaaaacccagacgcagaaaagcaag…	-	atggcagaatttaatattgatgagcttctcaaaaacgtattggaggatccctctactgaaatatccgaagaaacgcttaaacagctttaccaaaggacgaacccttacaaacagttcaaaaatgatagcagggtggccttttgctcttttacaaatttgcgggagcagtatattcgacgtcttataatgactagctttattggatatgtcttcaaagctctgcaggaatggatgccttcctattcaaaacctacccacacgaccaaaactcttctcagtgagctaataacgttagttgatactttgaaacaggaaactaatgatgttccctctgaatcggtagtaaatacaattttatctatagcagatagctgcaaaacccagacgcagaaaagcaag…	atggcagaatttaatattgatgagcttctcaaaaacgtattggaggatccctctactgaaatatccgaagaaacgcttaaacagctttaccaaaggacgaacccttacaaacagttcaaaaatgatagcagggtggccttttgctcttttacaaatttgcgggagcagtatattcgacgtcttataatgactagctttattggatatgtcttcaaagctctgcaggaatggatgccttcctattcaaaacctacccacacgaccaaaactcttctcagtgagctaataacgttagttgatactttgaaacaggaaactaatgatgttccctctgaatcggtagtaaatacaattttatctatagcagatagctgcaaaacccagacgcagaaaagcaag…	atggcagaatttaatattgatgagcttctcaaaaacgtattggaggatccctctactgaaatatccgaagaaacgcttaaacagctttaccaaaggacgaacccttacaaacagttcaaaaatgatagcagggtggccttttgctcttttacaaatttgcgggagcagtatattcgacgtcttataatgactagctttattggatatgtcttcaaagctctgcaggaatggatgccttcctattcaaaacctacccacacgaccaaaactcttctcagtgagctaataacgttagttgatactttgaaacaggaaactaatgatgttccctctgaatcggtagtaaatacaattttatctatagcagatagctgcaaaacccagacgcagaaaagcaag…	MAEFNIDELLKNVLEDPSTEISEETLKQLYQRTNPYKQFKNDSRVAFCSFTNLREQYIRRLIMTSFIGYVFKALQEWMPSYSKPTHTTKTLLSELITLVDTLKQETNDVPSESVVNTILSIADSCKTQTQKSKEAKTTIDSFLREHFVFDPNLHAQSAYTCADTNVDTCASMCADTNVDTCASMCADTNVDTCASTCTSTEYTDLADPERIPLHIMQKTLNVPNELQADIDAITQTPQGYRAAAHILQNIELHQSIKHMLENPRAFKPILFNTKITRYLSQHIPPQDTFYKWNYYIEDNYEELRAATESIYPEKPDLEFAFIIYDVVDSSNQQKVDEFYYKYKDQIFSEVSSIQLGNWTLLGSFKANRERYNYFNQNNEIIKRILDRHEEDLKIGKEIL…	MAEFNIDELLKNVLEDPSTEISEETLKQLYQRTNPYKQFKNDSRVAFCSFTNLREQYIRRLIMTSFIGYVFKALQEWMPSYSKPTHTTKTLLSELITLVDTLKQETNDVPSESVVNTILSIADSCKTQTQKSKEAKTTIDSFLREHFVFDPNLHAQSAYTCADTNVDTCASMCADTNVDTCASMCADTCASTCTSTEYTDLADPERIPLHIMQKTLNVPNELQADIDAITQTPQGYRAAAHILQNIELHQSIKHMLENPRAFKPILFNTKITRYLSQHIPPQDTFYKWNYYIEDNYEELRAATESIYPEKPDLEFAFIIYDVVDSSNQQKVDEFYYKYKDQIFSEVSSIQLGNWTLLGSFKANRERYNYFNQNNEIIKRILDRHEEDLKIGKEILRNTI…	FALSE	1593	1581	531	527	""	""	""
b602l	20-01660-0040-ABC_S2_L001	102242	566	PNG	This study	Present single country	a	atggcagaatttaatattgatgagcttctcaaaaacgtattggaggatccctctactgaaatatccgaagaaacgcttaaacagctttaccaaaggacgaacccttacaaacagttcaaaaatgatagcagggtggccttttgctcttttacaaatttgcgggagcagtatattcgacgtcttataatgactagctttattggatatgtcttcaaagctctgcaggaatggatgccttcctattcaaaacctacccacacgaccaaaactcttctcagtgagctaataacgttagttgatactttgaaacaggaaactaatgatgttccctctgaatcggtagtaaatacaattttatctatagcagatagctgcaaaacccagacgcagaaaagcaag…	-	atggcagaatttaatattgatgagcttctcaaaaacgtattggaggatccctctactgaaatatccgaagaaacgcttaaacagctttaccaaaggacgaacccttacaaacagttcaaaaatgatagcagggtggccttttgctcttttacaaatttgcgggagcagtatattcgacgtcttataatgactagctttattggatatgtcttcaaagctctgcaggaatggatgccttcctattcaaaacctacccacacgaccaaaactcttctcagtgagctaataacgttagttgatactttgaaacaggaaactaatgatgttccctctgaatcggtagtaaatacaattttatctatagcagatagctgcaaaacccagacgcagaaaagcaag…	atggcagaatttaatattgatgagcttctcaaaaacgtattggaggatccctctactgaaatatccgaagaaacgcttaaacagctttaccaaaggacgaacccttacaaacagttcaaaaatgatagcagggtggccttttgctcttttacaaatttgcgggagcagtatattcgacgtcttataatgactagctttattggatatgtcttcaaagctctgcaggaatggatgccttcctattcaaaacctacccacacgaccaaaactcttctcagtgagctaataacgttagttgatactttgaaacaggaaactaatgatgttccctctgaatcggtagtaaatacaattttatctatagcagatagctgcaaaacccagacgcagaaaagcaag…	atggcagaatttaatattgatgagcttctcaaaaacgtattggaggatccctctactgaaatatccgaagaaacgcttaaacagctttaccaaaggacgaacccttacaaacagttcaaaaatgatagcagggtggccttttgctcttttacaaatttgcgggagcagtatattcgacgtcttataatgactagctttattggatatgtcttcaaagctctgcaggaatggatgccttcctattcaaaacctacccacacgaccaaaactcttctcagtgagctaataacgttagttgatactttgaaacaggaaactaatgatgttccctctgaatcggtagtaaatacaattttatctatagcagatagctgcaaaacccagacgcagaaaagcaag…	MAEFNIDELLKNVLEDPSTEISEETLKQLYQRTNPYKQFKNDSRVAFCSFTNLREQYIRRLIMTSFIGYVFKALQEWMPSYSKPTHTTKTLLSELITLVDTLKQETNDVPSESVVNTILSIADSCKTQTQKSKEAKTTIDSFLREHFVFDPNLHAQSAYTCADTNVDTCASMCADTNVDTCASMCADTNVDTCASTCTSTEYTDLADPERIPLHIMQKTLNVPNELQADIDAITQTPQGYRAAAHILQNIELHQSIKHMLENPRAFKPILFNTKITRYLSQHIPPQDTFYKWNYYIEDNYEELRAATESIYPEKPDLEFAFIIYDVVDSSNQQKVDEFYYKYKDQIFSEVSSIQLGNWTLLGSFKANRERYNYFNQNNEIIKRILDRHEEDLKIGKEIL…	MAEFNIDELLKNVLEDPSTEISEETLKQLYQRTNPYKQFKNDSRVAFCSFTNLREQYIRRLIMTSFIGYVFKALQEWMPSYSKPTHTTKTLLSELITLVDTLKQETNDVPSESVVNTILSIADSCKTQTQKSKEAKTTIDSFLREHFVFDPNLHAQSAYTCADTNVDTCASMCADTNVDTCASMCADTCASTCTSTEYTDLADPERIPLHIMQKTLNVPNELQADIDAITQTPQGYRAAAHILQNIELHQSIKHMLENPRAFKPILFNTKITRYLSQHIPPQDTFYKWNYYIEDNYEELRAATESIYPEKPDLEFAFIIYDVVDSSNQQKVDEFYYKYKDQIFSEVSSIQLGNWTLLGSFKANRERYNYFNQNNEIIKRILDRHEEDLKIGKEILRNTI…	FALSE	1593	1581	531	527	""	""	""
b602l	20-01660-0040-ABC_S2_L001	102243	567	PNG	This study	Present single country	t	atggcagaatttaatattgatgagcttctcaaaaacgtattggaggatccctctactgaaatatccgaagaaacgcttaaacagctttaccaaaggacgaacccttacaaacagttcaaaaatgatagcagggtggccttttgctcttttacaaatttgcgggagcagtatattcgacgtcttataatgactagctttattggatatgtcttcaaagctctgcaggaatggatgccttcctattcaaaacctacccacacgaccaaaactcttctcagtgagctaataacgttagttgatactttgaaacaggaaactaatgatgttccctctgaatcggtagtaaatacaattttatctatagcagatagctgcaaaacccagacgcagaaaagcaag…	-	atggcagaatttaatattgatgagcttctcaaaaacgtattggaggatccctctactgaaatatccgaagaaacgcttaaacagctttaccaaaggacgaacccttacaaacagttcaaaaatgatagcagggtggccttttgctcttttacaaatttgcgggagcagtatattcgacgtcttataatgactagctttattggatatgtcttcaaagctctgcaggaatggatgccttcctattcaaaacctacccacacgaccaaaactcttctcagtgagctaataacgttagttgatactttgaaacaggaaactaatgatgttccctctgaatcggtagtaaatacaattttatctatagcagatagctgcaaaacccagacgcagaaaagcaag…	atggcagaatttaatattgatgagcttctcaaaaacgtattggaggatccctctactgaaatatccgaagaaacgcttaaacagctttaccaaaggacgaacccttacaaacagttcaaaaatgatagcagggtggccttttgctcttttacaaatttgcgggagcagtatattcgacgtcttataatgactagctttattggatatgtcttcaaagctctgcaggaatggatgccttcctattcaaaacctacccacacgaccaaaactcttctcagtgagctaataacgttagttgatactttgaaacaggaaactaatgatgttccctctgaatcggtagtaaatacaattttatctatagcagatagctgcaaaacccagacgcagaaaagcaag…	atggcagaatttaatattgatgagcttctcaaaaacgtattggaggatccctctactgaaatatccgaagaaacgcttaaacagctttaccaaaggacgaacccttacaaacagttcaaaaatgatagcagggtggccttttgctcttttacaaatttgcgggagcagtatattcgacgtcttataatgactagctttattggatatgtcttcaaagctctgcaggaatggatgccttcctattcaaaacctacccacacgaccaaaactcttctcagtgagctaataacgttagttgatactttgaaacaggaaactaatgatgttccctctgaatcggtagtaaatacaattttatctatagcagatagctgcaaaacccagacgcagaaaagcaag…	MAEFNIDELLKNVLEDPSTEISEETLKQLYQRTNPYKQFKNDSRVAFCSFTNLREQYIRRLIMTSFIGYVFKALQEWMPSYSKPTHTTKTLLSELITLVDTLKQETNDVPSESVVNTILSIADSCKTQTQKSKEAKTTIDSFLREHFVFDPNLHAQSAYTCADTNVDTCASMCADTNVDTCASMCADTNVDTCASTCTSTEYTDLADPERIPLHIMQKTLNVPNELQADIDAITQTPQGYRAAAHILQNIELHQSIKHMLENPRAFKPILFNTKITRYLSQHIPPQDTFYKWNYYIEDNYEELRAATESIYPEKPDLEFAFIIYDVVDSSNQQKVDEFYYKYKDQIFSEVSSIQLGNWTLLGSFKANRERYNYFNQNNEIIKRILDRHEEDLKIGKEIL…	MAEFNIDELLKNVLEDPSTEISEETLKQLYQRTNPYKQFKNDSRVAFCSFTNLREQYIRRLIMTSFIGYVFKALQEWMPSYSKPTHTTKTLLSELITLVDTLKQETNDVPSESVVNTILSIADSCKTQTQKSKEAKTTIDSFLREHFVFDPNLHAQSAYTCADTNVDTCASMCADTNVDTCASMCADTCASTCTSTEYTDLADPERIPLHIMQKTLNVPNELQADIDAITQTPQGYRAAAHILQNIELHQSIKHMLENPRAFKPILFNTKITRYLSQHIPPQDTFYKWNYYIEDNYEELRAATESIYPEKPDLEFAFIIYDVVDSSNQQKVDEFYYKYKDQIFSEVSSIQLGNWTLLGSFKANRERYNYFNQNNEIIKRILDRHEEDLKIGKEILRNTI…	FALSE	1593	1581	531	527	""	""	""
b602l	20-01660-0040-ABC_S2_L001	102244	568	PNG	This study	Present single country	g	atggcagaatttaatattgatgagcttctcaaaaacgtattggaggatccctctactgaaatatccgaagaaacgcttaaacagctttaccaaaggacgaacccttacaaacagttcaaaaatgatagcagggtggccttttgctcttttacaaatttgcgggagcagtatattcgacgtcttataatgactagctttattggatatgtcttcaaagctctgcaggaatggatgccttcctattcaaaacctacccacacgaccaaaactcttctcagtgagctaataacgttagttgatactttgaaacaggaaactaatgatgttccctctgaatcggtagtaaatacaattttatctatagcagatagctgcaaaacccagacgcagaaaagcaag…	-	atggcagaatttaatattgatgagcttctcaaaaacgtattggaggatccctctactgaaatatccgaagaaacgcttaaacagctttaccaaaggacgaacccttacaaacagttcaaaaatgatagcagggtggccttttgctcttttacaaatttgcgggagcagtatattcgacgtcttataatgactagctttattggatatgtcttcaaagctctgcaggaatggatgccttcctattcaaaacctacccacacgaccaaaactcttctcagtgagctaataacgttagttgatactttgaaacaggaaactaatgatgttccctctgaatcggtagtaaatacaattttatctatagcagatagctgcaaaacccagacgcagaaaagcaag…	atggcagaatttaatattgatgagcttctcaaaaacgtattggaggatccctctactgaaatatccgaagaaacgcttaaacagctttaccaaaggacgaacccttacaaacagttcaaaaatgatagcagggtggccttttgctcttttacaaatttgcgggagcagtatattcgacgtcttataatgactagctttattggatatgtcttcaaagctctgcaggaatggatgccttcctattcaaaacctacccacacgaccaaaactcttctcagtgagctaataacgttagttgatactttgaaacaggaaactaatgatgttccctctgaatcggtagtaaatacaattttatctatagcagatagctgcaaaacccagacgcagaaaagcaag…	atggcagaatttaatattgatgagcttctcaaaaacgtattggaggatccctctactgaaatatccgaagaaacgcttaaacagctttaccaaaggacgaacccttacaaacagttcaaaaatgatagcagggtggccttttgctcttttacaaatttgcgggagcagtatattcgacgtcttataatgactagctttattggatatgtcttcaaagctctgcaggaatggatgccttcctattcaaaacctacccacacgaccaaaactcttctcagtgagctaataacgttagttgatactttgaaacaggaaactaatgatgttccctctgaatcggtagtaaatacaattttatctatagcagatagctgcaaaacccagacgcagaaaagcaag…	MAEFNIDELLKNVLEDPSTEISEETLKQLYQRTNPYKQFKNDSRVAFCSFTNLREQYIRRLIMTSFIGYVFKALQEWMPSYSKPTHTTKTLLSELITLVDTLKQETNDVPSESVVNTILSIADSCKTQTQKSKEAKTTIDSFLREHFVFDPNLHAQSAYTCADTNVDTCASMCADTNVDTCASMCADTNVDTCASTCTSTEYTDLADPERIPLHIMQKTLNVPNELQADIDAITQTPQGYRAAAHILQNIELHQSIKHMLENPRAFKPILFNTKITRYLSQHIPPQDTFYKWNYYIEDNYEELRAATESIYPEKPDLEFAFIIYDVVDSSNQQKVDEFYYKYKDQIFSEVSSIQLGNWTLLGSFKANRERYNYFNQNNEIIKRILDRHEEDLKIGKEIL…	MAEFNIDELLKNVLEDPSTEISEETLKQLYQRTNPYKQFKNDSRVAFCSFTNLREQYIRRLIMTSFIGYVFKALQEWMPSYSKPTHTTKTLLSELITLVDTLKQETNDVPSESVVNTILSIADSCKTQTQKSKEAKTTIDSFLREHFVFDPNLHAQSAYTCADTNVDTCASMCADTNVDTCASMCADTCASTCTSTEYTDLADPERIPLHIMQKTLNVPNELQADIDAITQTPQGYRAAAHILQNIELHQSIKHMLENPRAFKPILFNTKITRYLSQHIPPQDTFYKWNYYIEDNYEELRAATESIYPEKPDLEFAFIIYDVVDSSNQQKVDEFYYKYKDQIFSEVSSIQLGNWTLLGSFKANRERYNYFNQNNEIIKRILDRHEEDLKIGKEILRNTI…	FALSE	1593	1581	531	527	""	""	""
b602l	20-01660-0040-ABC_S2_L001	102245	569	PNG	This study	Present single country	t	atggcagaatttaatattgatgagcttctcaaaaacgtattggaggatccctctactgaaatatccgaagaaacgcttaaacagctttaccaaaggacgaacccttacaaacagttcaaaaatgatagcagggtggccttttgctcttttacaaatttgcgggagcagtatattcgacgtcttataatgactagctttattggatatgtcttcaaagctctgcaggaatggatgccttcctattcaaaacctacccacacgaccaaaactcttctcagtgagctaataacgttagttgatactttgaaacaggaaactaatgatgttccctctgaatcggtagtaaatacaattttatctatagcagatagctgcaaaacccagacgcagaaaagcaag…	-	atggcagaatttaatattgatgagcttctcaaaaacgtattggaggatccctctactgaaatatccgaagaaacgcttaaacagctttaccaaaggacgaacccttacaaacagttcaaaaatgatagcagggtggccttttgctcttttacaaatttgcgggagcagtatattcgacgtcttataatgactagctttattggatatgtcttcaaagctctgcaggaatggatgccttcctattcaaaacctacccacacgaccaaaactcttctcagtgagctaataacgttagttgatactttgaaacaggaaactaatgatgttccctctgaatcggtagtaaatacaattttatctatagcagatagctgcaaaacccagacgcagaaaagcaag…	atggcagaatttaatattgatgagcttctcaaaaacgtattggaggatccctctactgaaatatccgaagaaacgcttaaacagctttaccaaaggacgaacccttacaaacagttcaaaaatgatagcagggtggccttttgctcttttacaaatttgcgggagcagtatattcgacgtcttataatgactagctttattggatatgtcttcaaagctctgcaggaatggatgccttcctattcaaaacctacccacacgaccaaaactcttctcagtgagctaataacgttagttgatactttgaaacaggaaactaatgatgttccctctgaatcggtagtaaatacaattttatctatagcagatagctgcaaaacccagacgcagaaaagcaag…	atggcagaatttaatattgatgagcttctcaaaaacgtattggaggatccctctactgaaatatccgaagaaacgcttaaacagctttaccaaaggacgaacccttacaaacagttcaaaaatgatagcagggtggccttttgctcttttacaaatttgcgggagcagtatattcgacgtcttataatgactagctttattggatatgtcttcaaagctctgcaggaatggatgccttcctattcaaaacctacccacacgaccaaaactcttctcagtgagctaataacgttagttgatactttgaaacaggaaactaatgatgttccctctgaatcggtagtaaatacaattttatctatagcagatagctgcaaaacccagacgcagaaaagcaag…	MAEFNIDELLKNVLEDPSTEISEETLKQLYQRTNPYKQFKNDSRVAFCSFTNLREQYIRRLIMTSFIGYVFKALQEWMPSYSKPTHTTKTLLSELITLVDTLKQETNDVPSESVVNTILSIADSCKTQTQKSKEAKTTIDSFLREHFVFDPNLHAQSAYTCADTNVDTCASMCADTNVDTCASMCADTNVDTCASTCTSTEYTDLADPERIPLHIMQKTLNVPNELQADIDAITQTPQGYRAAAHILQNIELHQSIKHMLENPRAFKPILFNTKITRYLSQHIPPQDTFYKWNYYIEDNYEELRAATESIYPEKPDLEFAFIIYDVVDSSNQQKVDEFYYKYKDQIFSEVSSIQLGNWTLLGSFKANRERYNYFNQNNEIIKRILDRHEEDLKIGKEIL…	MAEFNIDELLKNVLEDPSTEISEETLKQLYQRTNPYKQFKNDSRVAFCSFTNLREQYIRRLIMTSFIGYVFKALQEWMPSYSKPTHTTKTLLSELITLVDTLKQETNDVPSESVVNTILSIADSCKTQTQKSKEAKTTIDSFLREHFVFDPNLHAQSAYTCADTNVDTCASMCADTNVDTCASMCADTCASTCTSTEYTDLADPERIPLHIMQKTLNVPNELQADIDAITQTPQGYRAAAHILQNIELHQSIKHMLENPRAFKPILFNTKITRYLSQHIPPQDTFYKWNYYIEDNYEELRAATESIYPEKPDLEFAFIIYDVVDSSNQQKVDEFYYKYKDQIFSEVSSIQLGNWTLLGSFKANRERYNYFNQNNEIIKRILDRHEEDLKIGKEILRNTI…	FALSE	1593	1581	531	527	""	""	""
b962l	23-01115-01_S1_L001	95252	2164	PNG	This study	non_informative	a	atgggaaaaccgactttattggagcctggtcatctctataacgtgcccgctgagcacaagaatgatgttcctattcattacatcatcacttggataaaacaacgtctcccggagtttggaggggccattccaacctccctcgcagaccgggtgctcattataaagtcacgcactggttccggaaaatccacggccttacccgtacacgtgttcagaattctgagaaatgaaaacacgcattctttccaaaaatacttgggacgctcggttatttgtacccagccaagagtcctaaccgcggtgaccctcgccaaagacatcggcgcctcaacccactaccccgacatgatattaggccaaacagtgggctaccaaacgaagcctctgacggaaaaaccc…	g	atgggaaaaccgactttattggagcctggtcatctctataacgtgcccgctgagcacaagaatgatgttcctattcattacatcatcacttggataaaacaacgtctcccggagtttggaggggccattccaacctccctcgcagaccgggtgctcattataaagtcacgcactggttccggaaaatccacggccttacccgtacacgtgttcagaattctgagaaatgaaaacacgcattctttccaaaaatacttgggacgctcggttatttgtacccagccaagagtcctaaccgcggtgaccctcgccaaagacatcggcgcctcaacccactaccccgacatgatattaggccaaacagtgggctaccaaacgaagcctctgacggaaaaaccc…	atgggaaaaccgactttattggagcctggtcatctctataacgtgcccgctgagcacaagaatgatgttcctattcattacatcatcacttggataaaacaacgtctcccggagtttggaggggccattccaacctccctcgcagaccgggtgctcattataaagtcacgcactggttccggaaaatccacggccttacccgtacacgtgttcagaattctgagaaatgaaaacacgcattctttccaaaaatacttgggacgctcggttatttgtacccagccaagagtcctaaccgcggtgaccctcgccaaagacatcggcgcctcaacccactaccccgacatgatattaggccaaacagtgggctaccaaacgaagcctctgacggaaaaaccc…	atgggaaaaccgactttattggagcctggtcatctctataacgtgcccgctgagcacaagaatgatgttcctattcattacatcatcacttggataaaacaacgtctcccggagtttggaggggccattccaacctccctcgcagaccgggtgctcattataaagtcacgcactggttccggaaaatccacggccttacccgtacacgtgttcagaattctgagaaatgaaaacacgcattctttccaaaaatacttgggacgctcggttatttgtacccagccaagagtcctaaccgcggtgaccctcgccaaagacatcggcgcctcaacccactaccccgacatgatattaggccaaacagtgggctaccaaacgaagcctctgacggaaaaaccc…	MGKPTLLEPGHLYNVPAEHKNDVPIHYIITWIKQRLPEFGGAIPTSLADRVLIIKSRTGSGKSTALPVHVFRILRNENTHSFQKYLGRSVICTQPRVLTAVTLAKDIGASTHYPDMILGQTVGYQTKPLTEKPNRGLIYATAGVLLAQLHTMTDDEIASRYAFMIIDEAHERALGIDLMLMYIKSMLQRMLQRGSIGALRIPFVILTSATIDTHKYSTYFGIGKENIILVEGRQYGVETHWPLYNTNNYIKTACETALTIHKENIHDRPTEADILIFMPGMAEIRFLSMLLNNANMDLAKEKLPLMLILPIDSEAIAQENEAYLGLKAEIKNLWVKNPLTAKVEKPLRRVIVSTVVAETGLTIETLKYVIDPGWNRSIETYYPEWAGGLITRPAAQSRI…	MGKPTLLEPGHLYNVPAEHKNDVPIHYIITWIKQRLPEFGGAIPTSLADRVLIIKSRTGSGKSTALPVHVFRILRNENTHSFQKYLGRSVICTQPRVLTAVTLAKDIGASTHYPDMILGQTVGYQTKPLTEKPNRGLIYATAGVLLAQLHTMTDDEIASRYAFMIIDEAHERALGIDLMLMYIKSMLQRMLQRGSIGALRIPFVILTSATIDTHKYSTYFGIGKENIILVEGRQYGVETHWPLYNTNNYIKTACETALTIHKENIHDRPTEADILIFMPGMAEIRFLSMLLNNANMDLAKEKLPLMLILPIDSEAIAQENEAYLGLKAEIKNLWVKNPLTAKVEKPLRRVIVSTVVAETGLTIETLKYVIDPGWNRSIETYYPEWAGGLITRPAAQSRI…	FALSE	2889	2889	963	963	Missense substitution	Single A nucleotide base changed to G resulting in amino acid T changing to A	5
cp80r	23-01116-01_S2_L001	128126	133	PNG	This study	non_informative	g	atgttgatacctgtggtgtgttttacctgtgggtttcctattggaacctacgcggcaatttttgacaaggctcgtaccgagtatattaaaaccaaaatgggcggaacattgccgcaaaatatcccattagatgcttctctccagattgagttaaaagacctcattacagctctgggaatcccaatgcgggtgtgttgtcgcactcatttaattactacgttggattatcgtaaatattattaa	a	atgttgatacctgtggtgtgttttacctgtgggtttcctattggaacctacgcggcaatttttgacaaggctcgtaccgagtatattaaaaccaaaatgggcggaacattgccgcaaaatatcccattagatacttctctccagattgagttaaaagacctcattacagctctgggaatcccaatgcgggtgtgttgtcgcactcatttaattactacgttggattatcgtaaatattattaa	atgttgatacctgtggtgtgttttacctgtgggtttcctattggaacctacgcggcaatttttgacaaggctcgtaccgagtatattaaaaccaaaatgggcggaacattgccgcaaaatatcccattagatgcttctctccagattgagttaaaagacctcattacagctctgggaatcccaatgcgggtgtgttgtcgcactcatttaattactacgttggattatcgtaaatattattaa	atgttgatacctgtggtgtgttttacctgtgggtttcctattggaacctacgcggcaatttttgacaaggctcgtaccgagtatattaaaaccaaaatgggcggaacattgccgcaaaatatcccattagatacttctctccagattgagttaaaagacctcattacagctctgggaatcccaatgcgggtgtgttgtcgcactcatttaattactacgttggattatcgtaaatattattaa	MLIPVVCFTCGFPIGTYAAIFDKARTEYIKTKMGGTLPQNIPLDASLQIELKDLITALGIPMRVCCRTHLITTLDYRKYY*	MLIPVVCFTCGFPIGTYAAIFDKARTEYIKTKMGGTLPQNIPLDTSLQIELKDLITALGIPMRVCCRTHLITTLDYRKYY*	FALSE	243	243	81	81	Missense substitution	Single G nucleotide base changed to A resulting in amino acid A changing to T	6
e199l	1902-79-2101ABCDE_S4_L001_consensus_rd1	167217	376	Viet nam	This study	non_informative	t	atgtcttgcatgccagtttccacgaaatgcaatgatatttgggtcgactttagctgtacaggcccttcgatttccgagctgcaaaaaaaggagcccaaggcctgggccgctattttacgctcgcatacaaatcaacaaacggcggaggatgacaatattattgggagcatatgcgataaacagggattgtgctcaaaggatgagtatgcgtatagccagtattgtgcctgtgtgaactccggcaccctatgggctgaatgtgcgtttgctccgtgtaatggaaataaaaatgcctataaaacaacggagcaaagaaatattttgaccaacaagcagtgcccctccggactcaccatatgtcagaacattgcagaatacggaggctcgggcaatatttcc…	c	atgtcttgcatgccagtttccacgaaatgcaatgatatttgggtcgactttagctgtacaggcccttcgatttccgagctgcaaaaaaaggagcccaaggcctgggccgctattttacgctcgcatacaaatcaacaaacggcggaggatgacaatattattgggagcatatgcgataaacagggattgtgctcaaaggatgagtatgcgtatagccagtattgtgcctgtgtgaactccggcaccctatgggctgaatgtgcgtttgctccgtgtaatggaaataaaaatgcctataaaacaacggagcaaagaaatattttgaccaacaagcagtgcccctccggactcaccatatgtcagaacattgcagaacacggaggctcgggcaatatttcc…	atgtcttgcatgccagtttccacgaaatgcaatgatatttgggtcgactttagctgtacaggcccttcgatttccgagctgcaaaaaaaggagcccaaggcctgggccgctattttacgctcgcatacaaatcaacaaacggcggaggatgacaatattattgggagcatatgcgataaacagggattgtgctcaaaggatgagtatgcgtatagccagtattgtgcctgtgtgaactccggcaccctatgggctgaatgtgcgtttgctccgtgtaatggaaataaaaatgcctataaaacaacggagcaaagaaatattttgaccaacaagcagtgcccctccggactcaccatatgtcagaacattgcagaatacggaggctcgggcaatatttcc…	atgtcttgcatgccagtttccacgaaatgcaatgatatttgggtcgactttagctgtacaggcccttcgatttccgagctgcaaaaaaaggagcccaaggcctgggccgctattttacgctcgcatacaaatcaacaaacggcggaggatgacaatattattgggagcatatgcgataaacagggattgtgctcaaaggatgagtatgcgtatagccagtattgtgcctgtgtgaactccggcaccctatgggctgaatgtgcgtttgctccgtgtaatggaaataaaaatgcctataaaacaacggagcaaagaaatattttgaccaacaagcagtgcccctccggactcaccatatgtcagaacattgcagaacacggaggctcgggcaatatttcc…	MSCMPVSTKCNDIWVDFSCTGPSISELQKKEPKAWAAILRSHTNQQTAEDDNIIGSICDKQGLCSKDEYAYSQYCACVNSGTLWAECAFAPCNGNKNAYKTTEQRNILTNKQCPSGLTICQNIAEYGGSGNISDLYQNFNCNSVINTFLINVMNHPFLTLILIILILIIIYRLMSSSGGKHNDDKLPPPSLIFSNLNNF*	MSCMPVSTKCNDIWVDFSCTGPSISELQKKEPKAWAAILRSHTNQQTAEDDNIIGSICDKQGLCSKDEYAYSQYCACVNSGTLWAECAFAPCNGNKNAYKTTEQRNILTNKQCPSGLTICQNIAEHGGSGNISDLYQNFNCNSVINTFLINVMNHPFLTLILIILILIIIYRLMSSSGGKHNDDKLPPPSLIFSNLNNF*	FALSE	600	600	200	200	Missense substitution	Single G nucleotide base changed to A resulting in amino acid Y changing to H	7
e199l	23-01115-01_S1_L001	167086	245	PNG	This study	Multi country	c	atgtcttgcatgccagtttccacgaaatgcaatgatatttgggtcgactttagctgtacaggcccttcgatttccgagctgcaaaaaaaggagcccaaggcctgggccgctattttacgctcgcatacaaatcaacaaacggcggaggatgacaatattattgggagcatatgcgataaacagggattgtgctcaaaggatgagtatgcgtatagccagtattgtgcctgtgtgaactccggcaccctatgggctgaatgtgcgtttgctccgtgtaatggaaataaaaatgcctataaaacaacggagcaaagaaatattttgaccaacaagcagtgcccctccggactcaccatatgtcagaacattgcagaatacggaggctcgggcaatatttcc…	t	atgtcttgcatgccagtttccacgaaatgcaatgatatttgggtcgactttagctgtacaggcccttcgatttccgagctgcaaaaaaaggagcccaaggcctgggccgctattttacgctcgcatacaaatcaacaaacggcggaggatgacaatattattgggagcatatgcgataaacagggattgtgctcaaaggatgagtatgcgtatagccagtattgtgcctgtgtgaactccggcatcctatgggctgaatgtgcgtttgctccgtgtaatggaaataaaaatgcctataaaacaacggagcaaagaaatattttgaccaacaagcagtgcccctccggactcaccatatgtcagaacattgcagaatacggaggctcgggcaatatttcc…	atgtcttgcatgccagtttccacgaaatgcaatgatatttgggtcgactttagctgtacaggcccttcgatttccgagctgcaaaaaaaggagcccaaggcctgggccgctattttacgctcgcatacaaatcaacaaacggcggaggatgacaatattattgggagcatatgcgataaacagggattgtgctcaaaggatgagtatgcgtatagccagtattgtgcctgtgtgaactccggcaccctatgggctgaatgtgcgtttgctccgtgtaatggaaataaaaatgcctataaaacaacggagcaaagaaatattttgaccaacaagcagtgcccctccggactcaccatatgtcagaacattgcagaatacggaggctcgggcaatatttcc…	atgtcttgcatgccagtttccacgaaatgcaatgatatttgggtcgactttagctgtacaggcccttcgatttccgagctgcaaaaaaaggagcccaaggcctgggccgctattttacgctcgcatacaaatcaacaaacggcggaggatgacaatattattgggagcatatgcgataaacagggattgtgctcaaaggatgagtatgcgtatagccagtattgtgcctgtgtgaactccggcatcctatgggctgaatgtgcgtttgctccgtgtaatggaaataaaaatgcctataaaacaacggagcaaagaaatattttgaccaacaagcagtgcccctccggactcaccatatgtcagaacattgcagaatacggaggctcgggcaatatttcc…	MSCMPVSTKCNDIWVDFSCTGPSISELQKKEPKAWAAILRSHTNQQTAEDDNIIGSICDKQGLCSKDEYAYSQYCACVNSGTLWAECAFAPCNGNKNAYKTTEQRNILTNKQCPSGLTICQNIAEYGGSGNISDLYQNFNCNSVINTFLINVMNHPFLTLILIILILIIIYRLMSSSGGKHNDDKLPPPSLIFSNLNNF*	MSCMPVSTKCNDIWVDFSCTGPSISELQKKEPKAWAAILRSHTNQQTAEDDNIIGSICDKQGLCSKDEYAYSQYCACVNSGILWAECAFAPCNGNKNAYKTTEQRNILTNKQCPSGLTICQNIAEYGGSGNISDLYQNFNCNSVINTFLINVMNHPFLTLILIILILIIIYRLMSSSGGKHNDDKLPPPSLIFSNLNNF*	FALSE	600	600	200	200	Missense substitution	Single C nucleotide base changed to T resulting in amino acid T changing to I	8
e199l	21-00088-0002-01_S12_L001	167214	373	PNG	This study	Multi country	g	atgtcttgcatgccagtttccacgaaatgcaatgatatttgggtcgactttagctgtacaggcccttcgatttccgagctgcaaaaaaaggagcccaaggcctgggccgctattttacgctcgcatacaaatcaacaaacggcggaggatgacaatattattgggagcatatgcgataaacagggattgtgctcaaaggatgagtatgcgtatagccagtattgtgcctgtgtgaactccggcaccctatgggctgaatgtgcgtttgctccgtgtaatggaaataaaaatgcctataaaacaacggagcaaagaaatattttgaccaacaagcagtgcccctccggactcaccatatgtcagaacattgcagaatacggaggctcgggcaatatttcc…	a	atgtcttgcatgccagtttccacgaaatgcaatgatatttgggtcgactttagctgtacaggcccttcgatttccgagctgcaaaaaaaggagcccaaggcctgggccgctattttacgctcgcatacaaatcaacaaacggcggaggatgacaatattattgggagcatatgcgataaacagggattgtgctcaaaggatgagtatgcgtatagccagtattgtgcctgtgtgaactccggcaccctatgggctgaatgtgcgtttgctccgtgtaatggaaataaaaatgcctataaaacaacggagcaaagaaatattttgaccaacaagcagtgcccctccggactcaccatatgtcagaacattgcaaaatacggaggctcgggcaatatttcc…	atgtcttgcatgccagtttccacgaaatgcaatgatatttgggtcgactttagctgtacaggcccttcgatttccgagctgcaaaaaaaggagcccaaggcctgggccgctattttacgctcgcatacaaatcaacaaacggcggaggatgacaatattattgggagcatatgcgataaacagggattgtgctcaaaggatgagtatgcgtatagccagtattgtgcctgtgtgaactccggcaccctatgggctgaatgtgcgtttgctccgtgtaatggaaataaaaatgcctataaaacaacggagcaaagaaatattttgaccaacaagcagtgcccctccggactcaccatatgtcagaacattgcagaatacggaggctcgggcaatatttcc…	atgtcttgcatgccagtttccacgaaatgcaatgatatttgggtcgactttagctgtacaggcccttcgatttccgagctgcaaaaaaaggagcccaaggcctgggccgctattttacgctcgcatacaaatcaacaaacggcggaggatgacaatattattgggagcatatgcgataaacagggattgtgctcaaaggatgagtatgcgtatagccagtattgtgcctgtgtgaactccggcaccctatgggctgaatgtgcgtttgctccgtgtaatggaaataaaaatgcctataaaacaacggagcaaagaaatattttgaccaacaagcagtgcccctccggactcaccatatgtcagaacattgcaaaatacggaggctcgggcaatatttcc…	MSCMPVSTKCNDIWVDFSCTGPSISELQKKEPKAWAAILRSHTNQQTAEDDNIIGSICDKQGLCSKDEYAYSQYCACVNSGTLWAECAFAPCNGNKNAYKTTEQRNILTNKQCPSGLTICQNIAEYGGSGNISDLYQNFNCNSVINTFLINVMNHPFLTLILIILILIIIYRLMSSSGGKHNDDKLPPPSLIFSNLNNF*	MSCMPVSTKCNDIWVDFSCTGPSISELQKKEPKAWAAILRSHTNQQTAEDDNIIGSICDKQGLCSKDEYAYSQYCACVNSGTLWAECAFAPCNGNKNAYKTTEQRNILTNKQCPSGLTICQNIAKYGGSGNISDLYQNFNCNSVINTFLINVMNHPFLTLILIILILIIIYRLMSSSGGKHNDDKLPPPSLIFSNLNNF*	FALSE	600	600	200	200	Missense substitution	Single G nucleotide base changed to A resulting in amino acid E changing to K	9
i177l	23-01116-01_S2_L001	175908	435	PNG	This study	non_informative	c	atgtatgaaattattttggcgattattatcatacttttaacaattattattttttatttttataaaacaccctttaaatgtataacgacaactaaaacccctgtactatttataaaatttcaactcattgctgcggataattatcaagctattacgtggaaagatggaatattaaactatgagaaaatagatcaacccactcctctatatcttagtgttaatgggcttatttttgattgtgccaagcttcagccactaacaaccaaatcaaatgtaacatctggtgacaaagttgtccatattggacaaacattcgaatataataatcttttaatgtggaaagttaatgatcagggctttttaaatattagtgttactggtaccaaatttaacttaata…	t	atgtatgaaattattttggcgattattatcatacttttaacaattattattttttatttttataaaacaccctttaaatgtataacgacaactaaaacccctgtactatttataaaatttcaactcattgctgcggataattatcaagctattacgtggaaagatggaatattaaactatgagaaaatagatcaacccactcctctatatcttagtgttaatgggcttatttttgattgtgccaagcttcagccactaacaaccaaatcaaatgtaacatctggtgacaaagttgtccatattggacaaacattcgaatataataatcttttaatgtggaaagttaatgatcagggctttttaaatattagtgttactggtaccaaatttaacttaata…	atgtatgaaattattttggcgattattatcatacttttaacaattattattttttatttttataaaacaccctttaaatgtataacgacaactaaaacccctgtactatttataaaatttcaactcattgctgcggataattatcaagctattacgtggaaagatggaatattaaactatgagaaaatagatcaacccactcctctatatcttagtgttaatgggcttatttttgattgtgccaagcttcagccactaacaaccaaatcaaatgtaacatctggtgacaaagttgtccatattggacaaacattcgaatataataatcttttaatgtggaaagttaatgatcagggctttttaaatattagtgttactggtaccaaatttaacttaata…	atgtatgaaattattttggcgattattatcatacttttaacaattattattttttatttttataaaacaccctttaaatgtataacgacaactaaaacccctgtactatttataaaatttcaactcattgctgcggataattatcaagctattacgtggaaagatggaatattaaactatgagaaaatagatcaacccactcctctatatcttagtgttaatgggcttatttttgattgtgccaagcttcagccactaacaaccaaatcaaatgtaacatctggtgacaaagttgtccatattggacaaacattcgaatataataatcttttaatgtggaaagttaatgatcagggctttttaaatattagtgttactggtaccaaatttaacttaata…	MYEIILAIIIILLTIIIFYFYKTPFKCITTTKTPVLFIKFQLIAADNYQAITWKDGILNYEKIDQPTPLYLSVNGLIFDCAKLQPLTTKSNVTSGDKVVHIGQTFEYNNLLMWKVNDQGFLNISVTGTKFNLIAITGKLGFYTDPPSHLIIMPLKFFPVHKFSKNEPNKKQKRFIYF*	MYEIILAIIIILLTIIIFYFYKTPFKCITTTKTPVLFIKFQLIAADNYQAITWKDGILNYEKIDQPTPLYLSVNGLIFDCAKLQPLTTKSNVTSGDKVVHIGQTFEYNNLLMWKVNDQGFLNISVTGTKFNLIAITGKLGFYTDPPSHLIIMPLKFFPVHKFSKNEPNKKQKRFIYF*	TRUE	534	534	178	178	Silent substitution	Nucleotide C changed to T, no change in amino acid	10
i226r	19-02791-26_S7_L001_consensus_rd1	171798	202	Viet nam	This study	non_informative	g	atgaaaatggaaacatttttagtctgtttatttcacaatgcagatggtttacatcaacagattcaggaaattttgtatttattgcggatgcatatttacgaaacaaatctttacttaaagcaggaactatcacggcttatatatccaaataggcaactttcttttgtgttacttatgcccctttcccttctaagaaactgggatgacattgaatatttaacggacgttgtagatgataagcagactctacattacgcggcaaatttgctgacaaactacgttctacatctatccatgtttcaaaagctgacaaaaccatacttccttttagcggtcaagcgggtcagcgaaaaactcaacaaaaagcagcgacattcattttacgaggtattggtaacc…	a	atgaaaatggaaacatttttagtctgtttatttcacaatgcagatggtttacatcaacagattcaggaaattttgtatttattgcggatgcatatttacgaaacaaatctttacttaaagcaggaactatcacggcttatatatccaaataggcaactttcttttgtgttacttatgcccctttcccttctaagaaactggaatgacattgaatatttaacggacgttgtagatgataagcagactctacattacgcggcaaatttgctgacaaactacgttctacatctatccatgtttcaaaagctgacaaaaccatacttccttttagcggtcaagcgggtcagcgaaaaactcaacaaaaagcagcgacattcattttacgaggtattggtaacc…	atgaaaatggaaacatttttagtctgtttatttcacaatgcagatggtttacatcaacagattcaggaaattttgtatttattgcggatgcatatttacgaaacaaatctttacttaaagcaggaactatcacggcttatatatccaaataggcaactttcttttgtgttacttatgcccctttcccttctaagaaactgggatgacattgaatatttaacggacgttgtagatgataagcagactctacattacgcggcaaatttgctgacaaactacgttctacatctatccatgtttcaaaagctgacaaaaccatacttccttttagcggtcaagcgggtcagcgaaaaactcaacaaaaagcagcgacattcattttacgaggtattggtaacc…	atgaaaatggaaacatttttagtctgtttatttcacaatgcagatggtttacatcaacagattcaggaaattttgtatttattgcggatgcatatttacgaaacaaatctttacttaaagcaggaactatcacggcttatatatccaaataggcaactttcttttgtgttacttatgcccctttcccttctaagaaactggaatgacattgaatatttaacggacgttgtagatgataagcagactctacattacgcggcaaatttgctgacaaactacgttctacatctatccatgtttcaaaagctgacaaaaccatacttccttttagcggtcaagcgggtcagcgaaaaactcaacaaaaagcagcgacattcattttacgaggtattggtaacc…	MKMETFLVCLFHNADGLHQQIQEILYLLRMHIYETNLYLKQELSRLIYPNRQLSFVLLMPLSLLRNWDDIEYLTDVVDDKQTLHYAANLLTNYVLHLSMFQKLTKPYFLLAVKRVSEKLNKKQRHSFYEVLVTSETLNNYENLSKNILNTLMFAVRYVFKPTPNYSEILAELEKKNKIHHIIFNMVITDFAQIREQQMDKHLCETNNELRQECKETIFDLKVVGNV*	MKMETFLVCLFHNADGLHQQIQEILYLLRMHIYETNLYLKQELSRLIYPNRQLSFVLLMPLSLLRNWNDIEYLTDVVDDKQTLHYAANLLTNYVLHLSMFQKLTKPYFLLAVKRVSEKLNKKQRHSFYEVLVTSETLNNYENLSKNILNTLMFAVRYVFKPTPNYSEILAELEKKNKIHHIIFNMVITDFAQIREQQMDKHLCETNNELRQECKETIFDLKVVGNV*	FALSE	681	681	227	227	Missense substitution	Single G nucleotide base changed to A resulting in amino acid D changing to N	11
i7l	20-01993-0003-ABC_S6_L001	181951	275	PNG	This study	Present single country	c	atggggaatcatcctattaagcaggacatgaaaacctgtgattattaccatggagaaaaaaaactaaaatatatgcggcgtatgttatataatgaacctttgggcacctatgctgtttcctctctttttgggtgtgatatgattgtcttaacctggaactgtaccattagcgggcggacgcttcaccggcgcatacatactcggtttggacaatactaccataacaactgttattataccaaaattgacgatatcataggagactacccggataccttttatcggcctctataccgctataaaccataa	t	atggggaatcatcctattaagcaggacatgaaaacctgtgattattaccatggagaaaaaaaactaaaatatatgcggcgtatgttatataatgaacctttgggcacctatgctgtttcctctctttttgggtgtgatatgattgtcttaacctggaactgtaccattagcgggcggacgcttcaccggcgcatacatactcggtttggacaatactaccataacaactgttattataccaaaattgacgatatcataggagactacccggatatcttttatcggcctctataccgctataaaccataa	atggggaatcatcctattaagcaggacatgaaaacctgtgattattaccatggagaaaaaaaactaaaatatatgcggcgtatgttatataatgaacctttgggcacctatgctgtttcctctctttttgggtgtgatatgattgtcttaacctggaactgtaccattagcgggcggacgcttcaccggcgcatacatactcggtttggacaatactaccataacaactgttattataccaaaattgacgatatcataggagactacccggataccttttatcggcctctataccgctataaaccataa	atggggaatcatcctattaagcaggacatgaaaacctgtgattattaccatggagaaaaaaaactaaaatatatgcggcgtatgttatataatgaacctttgggcacctatgctgtttcctctctttttgggtgtgatatgattgtcttaacctggaactgtaccattagcgggcggacgcttcaccggcgcatacatactcggtttggacaatactaccataacaactgttattataccaaaattgacgatatcataggagactacccggatatcttttatcggcctctataccgctataaaccataa	MGNHPIKQDMKTCDYYHGEKKLKYMRRMLYNEPLGTYAVSSLFGCDMIVLTWNCTISGRTLHRRIHTRFGQYYHNNCYYTKIDDIIGDYPDTFYRPLYRYKP*	MGNHPIKQDMKTCDYYHGEKKLKYMRRMLYNEPLGTYAVSSLFGCDMIVLTWNCTISGRTLHRRIHTRFGQYYHNNCYYTKIDDIIGDYPDIFYRPLYRYKP*	FALSE	309	309	103	103	Missense substitution	Single C nucleotide base changed to T resulting in amino acid T changing to I	12
i7l	20-01991-0011-ABC_S4_L001	181951	275	PNG	This study	Present single country	c	atggggaatcatcctattaagcaggacatgaaaacctgtgattattaccatggagaaaaaaaactaaaatatatgcggcgtatgttatataatgaacctttgggcacctatgctgtttcctctctttttgggtgtgatatgattgtcttaacctggaactgtaccattagcgggcggacgcttcaccggcgcatacatactcggtttggacaatactaccataacaactgttattataccaaaattgacgatatcataggagactacccggataccttttatcggcctctataccgctataaaccataa	t	atggggaatcatcctattaagcaggacatgaaaacctgtgattattaccatggagaaaaaaaactaaaatatatgcggcgtatgttatataatgaacctttgggcacctatgctgtttcctctctttttgggtgtgatatgattgtcttaacctggaactgtaccattagcgggcggacgcttcaccggcgcatacatactcggtttggacaatactaccataacaactgttattataccaaaattgacgatatcataggagactacccggatatcttttatcggcctctataccgctataaaccataa	atggggaatcatcctattaagcaggacatgaaaacctgtgattattaccatggagaaaaaaaactaaaatatatgcggcgtatgttatataatgaacctttgggcacctatgctgtttcctctctttttgggtgtgatatgattgtcttaacctggaactgtaccattagcgggcggacgcttcaccggcgcatacatactcggtttggacaatactaccataacaactgttattataccaaaattgacgatatcataggagactacccggataccttttatcggcctctataccgctataaaccataa	atggggaatcatcctattaagcaggacatgaaaacctgtgattattaccatggagaaaaaaaactaaaatatatgcggcgtatgttatataatgaacctttgggcacctatgctgtttcctctctttttgggtgtgatatgattgtcttaacctggaactgtaccattagcgggcggacgcttcaccggcgcatacatactcggtttggacaatactaccataacaactgttattataccaaaattgacgatatcataggagactacccggatatcttttatcggcctctataccgctataaaccataa	MGNHPIKQDMKTCDYYHGEKKLKYMRRMLYNEPLGTYAVSSLFGCDMIVLTWNCTISGRTLHRRIHTRFGQYYHNNCYYTKIDDIIGDYPDTFYRPLYRYKP*	MGNHPIKQDMKTCDYYHGEKKLKYMRRMLYNEPLGTYAVSSLFGCDMIVLTWNCTISGRTLHRRIHTRFGQYYHNNCYYTKIDDIIGDYPDIFYRPLYRYKP*	FALSE	309	309	103	103	Missense substitution	Single C nucleotide base changed to T resulting in amino acid T changing to I	12
i7l	20-01660-0040-ABC_S2_L001	181951	275	PNG	This study	Present single country	c	atggggaatcatcctattaagcaggacatgaaaacctgtgattattaccatggagaaaaaaaactaaaatatatgcggcgtatgttatataatgaacctttgggcacctatgctgtttcctctctttttgggtgtgatatgattgtcttaacctggaactgtaccattagcgggcggacgcttcaccggcgcatacatactcggtttggacaatactaccataacaactgttattataccaaaattgacgatatcataggagactacccggataccttttatcggcctctataccgctataaaccataa	t	atggggaatcatcctattaagcaggacatgaaaacctgtgattattaccatggagaaaaaaaactaaaatatatgcggcgtatgttatataatgaacctttgggcacctatgctgtttcctctctttttgggtgtgatatgattgtcttaacctggaactgtaccattagcgggcggacgcttcaccggcgcatacatactcggtttggacaatactaccataacaactgttattataccaaaattgacgatatcataggagactacccggatatcttttatcggcctctataccgctataaaccataa	atggggaatcatcctattaagcaggacatgaaaacctgtgattattaccatggagaaaaaaaactaaaatatatgcggcgtatgttatataatgaacctttgggcacctatgctgtttcctctctttttgggtgtgatatgattgtcttaacctggaactgtaccattagcgggcggacgcttcaccggcgcatacatactcggtttggacaatactaccataacaactgttattataccaaaattgacgatatcataggagactacccggataccttttatcggcctctataccgctataaaccataa	atggggaatcatcctattaagcaggacatgaaaacctgtgattattaccatggagaaaaaaaactaaaatatatgcggcgtatgttatataatgaacctttgggcacctatgctgtttcctctctttttgggtgtgatatgattgtcttaacctggaactgtaccattagcgggcggacgcttcaccggcgcatacatactcggtttggacaatactaccataacaactgttattataccaaaattgacgatatcataggagactacccggatatcttttatcggcctctataccgctataaaccataa	MGNHPIKQDMKTCDYYHGEKKLKYMRRMLYNEPLGTYAVSSLFGCDMIVLTWNCTISGRTLHRRIHTRFGQYYHNNCYYTKIDDIIGDYPDTFYRPLYRYKP*	MGNHPIKQDMKTCDYYHGEKKLKYMRRMLYNEPLGTYAVSSLFGCDMIVLTWNCTISGRTLHRRIHTRFGQYYHNNCYYTKIDDIIGDYPDIFYRPLYRYKP*	FALSE	309	309	103	103	Missense substitution	Single C nucleotide base changed to T resulting in amino acid T changing to I	12
i7l	20-01657-0010-01_S11_L001	181951	275	PNG	This study	Present single country	c	atggggaatcatcctattaagcaggacatgaaaacctgtgattattaccatggagaaaaaaaactaaaatatatgcggcgtatgttatataatgaacctttgggcacctatgctgtttcctctctttttgggtgtgatatgattgtcttaacctggaactgtaccattagcgggcggacgcttcaccggcgcatacatactcggtttggacaatactaccataacaactgttattataccaaaattgacgatatcataggagactacccggataccttttatcggcctctataccgctataaaccataa	t	atggggaatcatcctattaagcaggacatgaaaacctgtgattattaccatggagaaaaaaaactaaaatatatgcggcgtatgttatataatgaacctttgggcacctatgctgtttcctctctttttgggtgtgatatgattgtcttaacctggaactgtaccattagcgggcggacgcttcaccggcgcatacatactcggtttggacaatactaccataacaactgttattataccaaaattgacgatatcataggagactacccggatatcttttatcggcctctataccgctataaaccataa	atggggaatcatcctattaagcaggacatgaaaacctgtgattattaccatggagaaaaaaaactaaaatatatgcggcgtatgttatataatgaacctttgggcacctatgctgtttcctctctttttgggtgtgatatgattgtcttaacctggaactgtaccattagcgggcggacgcttcaccggcgcatacatactcggtttggacaatactaccataacaactgttattataccaaaattgacgatatcataggagactacccggataccttttatcggcctctataccgctataaaccataa	atggggaatcatcctattaagcaggacatgaaaacctgtgattattaccatggagaaaaaaaactaaaatatatgcggcgtatgttatataatgaacctttgggcacctatgctgtttcctctctttttgggtgtgatatgattgtcttaacctggaactgtaccattagcgggcggacgcttcaccggcgcatacatactcggtttggacaatactaccataacaactgttattataccaaaattgacgatatcataggagactacccggatatcttttatcggcctctataccgctataaaccataa	MGNHPIKQDMKTCDYYHGEKKLKYMRRMLYNEPLGTYAVSSLFGCDMIVLTWNCTISGRTLHRRIHTRFGQYYHNNCYYTKIDDIIGDYPDTFYRPLYRYKP*	MGNHPIKQDMKTCDYYHGEKKLKYMRRMLYNEPLGTYAVSSLFGCDMIVLTWNCTISGRTLHRRIHTRFGQYYHNNCYYTKIDDIIGDYPDIFYRPLYRYKP*	FALSE	309	309	103	103	Missense substitution	Single C nucleotide base changed to T resulting in amino acid T changing to I	12
m1249l	23-01116-01_S2_L001	77340	661	PNG	This study	non_informative	c	atggaggaagtaattacgatcgcgcaaatagtccaccgtggcacagatatcttatcgctcaataatgaggaaatcgaggcactagtggatgaaatctactctacccttaaagggtctaatgatataaaaaacatacgtttaatagactttcttttcactctaaaagattttgtgaaccatgttcgcgccgagcagtcaaagctgcccgatctatccatgcccatagaggcctacatacgtcaactgctggtagaccccgatgtggtccccatcgtgagtgaaaaaaaaaaggaattacgtgttcgccctagcacacgcaaagaaatttttttaattaatgggacgcacctggccgttcccgcagaagcccccattgaaatctatggacttaagttgcgg…	t	atggaggaagtaattacgatcgcgcaaatagtccaccgtggcacagatatcttatcgctcaataatgaggaaatcgaggcactagtggatgaaatctactctacccttaaagggtctaatgatataaaaaacatacgtttaatagactttcttttcactctaaaagattttgtgaaccatgttcgcgccgagcagtcaaagctgcccgatctatccatgcccatagaggcctacatacgtcaactgctggtagaccccgatgtggtccccatcgtgagtgaaaaaaaaaaggaattacgtgttcgccctagcacacgcaaagaaatttttttaattaatgggacgcacctggccgttcccgcagaagcccccattgaaatctatggacttaagttgcgg…	atggaggaagtaattacgatcgcgcaaatagtccaccgtggcacagatatcttatcgctcaataatgaggaaatcgaggcactagtggatgaaatctactctacccttaaagggtctaatgatataaaaaacatacgtttaatagactttcttttcactctaaaagattttgtgaaccatgttcgcgccgagcagtcaaagctgcccgatctatccatgcccatagaggcctacatacgtcaactgctggtagaccccgatgtggtccccatcgtgagtgaaaaaaaaaaggaattacgtgttcgccctagcacacgcaaagaaatttttttaattaatgggacgcacctggccgttcccgcagaagcccccattgaaatctatggacttaagttgcgg…	atggaggaagtaattacgatcgcgcaaatagtccaccgtggcacagatatcttatcgctcaataatgaggaaatcgaggcactagtggatgaaatctactctacccttaaagggtctaatgatataaaaaacatacgtttaatagactttcttttcactctaaaagattttgtgaaccatgttcgcgccgagcagtcaaagctgcccgatctatccatgcccatagaggcctacatacgtcaactgctggtagaccccgatgtggtccccatcgtgagtgaaaaaaaaaaggaattacgtgttcgccctagcacacgcaaagaaatttttttaattaatgggacgcacctggccgttcccgcagaagcccccattgaaatctatggacttaagttgcgg…	MEEVITIAQIVHRGTDILSLNNEEIEALVDEIYSTLKGSNDIKNIRLIDFLFTLKDFVNHVRAEQSKLPDLSMPIEAYIRQLLVDPDVVPIVSEKKKELRVRPSTRKEIFLINGTHLAVPAEAPIEIYGLKLRLKTFSPQCFMRMAEIGSFSPETLGYVASGANLTNFIRVFMKCVDQETWKKNGEGVVVTTKENIIQFTHQYIELYKFLRSGGHSWLINRLAEEMVHRKLDREDQGSHISNIVETEEIEPEENIKRVIFFLKELSTMYSVSPVFTSGYMPLLYDLYRAGYLEVLWNPVEQKFLQHAEQREKEQMILQQVDMKLTEVITQARQYFKIMEEKIGRVQSDAIREILTMEGKVDDPNSILQEVIKACGKQEAELITTEYLNIKKQWELQEKN…	MEEVITIAQIVHRGTDILSLNNEEIEALVDEIYSTLKGSNDIKNIRLIDFLFTLKDFVNHVRAEQSKLPDLSMPIEAYIRQLLVDPDVVPIVSEKKKELRVRPSTRKEIFLINGTHLAVPAEAPIEIYGLKLRLKTFSPQCFMRMAEIGSFSPETLGYVASGANLTNFIRVFMKCVDQETWKKNGEGVVVTTKENIIQFTHQYIELYKFLRSGGHSWLINWLAEEMVYRKLDREDQGSHISNIVETEEIEPEENIKRVIFFLKELSTMYSVSPVFTSGYMPLLYDLYRAGYLEVLWNPVEQKFLQHAEQREKEQMILQQVDMKLTEVITQARQYFKIMEEKIGRVQSDAIREILTMEGKVDDPNSILQEVIKACGKQEAELITTEYLNIKKQWELQEKN…	FALSE	3750	3750	1250	1250	Missense substitution	Single C nucleotide base changed to T resulting in amino acid R changing to W	14
m1249l	23-01116-01_S2_L001	77361	682	PNG	This study	non_informative	c	atggaggaagtaattacgatcgcgcaaatagtccaccgtggcacagatatcttatcgctcaataatgaggaaatcgaggcactagtggatgaaatctactctacccttaaagggtctaatgatataaaaaacatacgtttaatagactttcttttcactctaaaagattttgtgaaccatgttcgcgccgagcagtcaaagctgcccgatctatccatgcccatagaggcctacatacgtcaactgctggtagaccccgatgtggtccccatcgtgagtgaaaaaaaaaaggaattacgtgttcgccctagcacacgcaaagaaatttttttaattaatgggacgcacctggccgttcccgcagaagcccccattgaaatctatggacttaagttgcgg…	t	atggaggaagtaattacgatcgcgcaaatagtccaccgtggcacagatatcttatcgctcaataatgaggaaatcgaggcactagtggatgaaatctactctacccttaaagggtctaatgatataaaaaacatacgtttaatagactttcttttcactctaaaagattttgtgaaccatgttcgcgccgagcagtcaaagctgcccgatctatccatgcccatagaggcctacatacgtcaactgctggtagaccccgatgtggtccccatcgtgagtgaaaaaaaaaaggaattacgtgttcgccctagcacacgcaaagaaatttttttaattaatgggacgcacctggccgttcccgcagaagcccccattgaaatctatggacttaagttgcgg…	atggaggaagtaattacgatcgcgcaaatagtccaccgtggcacagatatcttatcgctcaataatgaggaaatcgaggcactagtggatgaaatctactctacccttaaagggtctaatgatataaaaaacatacgtttaatagactttcttttcactctaaaagattttgtgaaccatgttcgcgccgagcagtcaaagctgcccgatctatccatgcccatagaggcctacatacgtcaactgctggtagaccccgatgtggtccccatcgtgagtgaaaaaaaaaaggaattacgtgttcgccctagcacacgcaaagaaatttttttaattaatgggacgcacctggccgttcccgcagaagcccccattgaaatctatggacttaagttgcgg…	atggaggaagtaattacgatcgcgcaaatagtccaccgtggcacagatatcttatcgctcaataatgaggaaatcgaggcactagtggatgaaatctactctacccttaaagggtctaatgatataaaaaacatacgtttaatagactttcttttcactctaaaagattttgtgaaccatgttcgcgccgagcagtcaaagctgcccgatctatccatgcccatagaggcctacatacgtcaactgctggtagaccccgatgtggtccccatcgtgagtgaaaaaaaaaaggaattacgtgttcgccctagcacacgcaaagaaatttttttaattaatgggacgcacctggccgttcccgcagaagcccccattgaaatctatggacttaagttgcgg…	MEEVITIAQIVHRGTDILSLNNEEIEALVDEIYSTLKGSNDIKNIRLIDFLFTLKDFVNHVRAEQSKLPDLSMPIEAYIRQLLVDPDVVPIVSEKKKELRVRPSTRKEIFLINGTHLAVPAEAPIEIYGLKLRLKTFSPQCFMRMAEIGSFSPETLGYVASGANLTNFIRVFMKCVDQETWKKNGEGVVVTTKENIIQFTHQYIELYKFLRSGGHSWLINRLAEEMVHRKLDREDQGSHISNIVETEEIEPEENIKRVIFFLKELSTMYSVSPVFTSGYMPLLYDLYRAGYLEVLWNPVEQKFLQHAEQREKEQMILQQVDMKLTEVITQARQYFKIMEEKIGRVQSDAIREILTMEGKVDDPNSILQEVIKACGKQEAELITTEYLNIKKQWELQEKN…	MEEVITIAQIVHRGTDILSLNNEEIEALVDEIYSTLKGSNDIKNIRLIDFLFTLKDFVNHVRAEQSKLPDLSMPIEAYIRQLLVDPDVVPIVSEKKKELRVRPSTRKEIFLINGTHLAVPAEAPIEIYGLKLRLKTFSPQCFMRMAEIGSFSPETLGYVASGANLTNFIRVFMKCVDQETWKKNGEGVVVTTKENIIQFTHQYIELYKFLRSGGHSWLINWLAEEMVYRKLDREDQGSHISNIVETEEIEPEENIKRVIFFLKELSTMYSVSPVFTSGYMPLLYDLYRAGYLEVLWNPVEQKFLQHAEQREKEQMILQQVDMKLTEVITQARQYFKIMEEKIGRVQSDAIREILTMEGKVDDPNSILQEVIKACGKQEAELITTEYLNIKKQWELQEKN…	FALSE	3750	3750	1250	1250	Silent substitution	Nucleotide C changed to T, no change in amino acid	15
m1249l	23-01116-01_S2_L001	77370	691	PNG	This study	non_informative	c	atggaggaagtaattacgatcgcgcaaatagtccaccgtggcacagatatcttatcgctcaataatgaggaaatcgaggcactagtggatgaaatctactctacccttaaagggtctaatgatataaaaaacatacgtttaatagactttcttttcactctaaaagattttgtgaaccatgttcgcgccgagcagtcaaagctgcccgatctatccatgcccatagaggcctacatacgtcaactgctggtagaccccgatgtggtccccatcgtgagtgaaaaaaaaaaggaattacgtgttcgccctagcacacgcaaagaaatttttttaattaatgggacgcacctggccgttcccgcagaagcccccattgaaatctatggacttaagttgcgg…	t	atggaggaagtaattacgatcgcgcaaatagtccaccgtggcacagatatcttatcgctcaataatgaggaaatcgaggcactagtggatgaaatctactctacccttaaagggtctaatgatataaaaaacatacgtttaatagactttcttttcactctaaaagattttgtgaaccatgttcgcgccgagcagtcaaagctgcccgatctatccatgcccatagaggcctacatacgtcaactgctggtagaccccgatgtggtccccatcgtgagtgaaaaaaaaaaggaattacgtgttcgccctagcacacgcaaagaaatttttttaattaatgggacgcacctggccgttcccgcagaagcccccattgaaatctatggacttaagttgcgg…	atggaggaagtaattacgatcgcgcaaatagtccaccgtggcacagatatcttatcgctcaataatgaggaaatcgaggcactagtggatgaaatctactctacccttaaagggtctaatgatataaaaaacatacgtttaatagactttcttttcactctaaaagattttgtgaaccatgttcgcgccgagcagtcaaagctgcccgatctatccatgcccatagaggcctacatacgtcaactgctggtagaccccgatgtggtccccatcgtgagtgaaaaaaaaaaggaattacgtgttcgccctagcacacgcaaagaaatttttttaattaatgggacgcacctggccgttcccgcagaagcccccattgaaatctatggacttaagttgcgg…	atggaggaagtaattacgatcgcgcaaatagtccaccgtggcacagatatcttatcgctcaataatgaggaaatcgaggcactagtggatgaaatctactctacccttaaagggtctaatgatataaaaaacatacgtttaatagactttcttttcactctaaaagattttgtgaaccatgttcgcgccgagcagtcaaagctgcccgatctatccatgcccatagaggcctacatacgtcaactgctggtagaccccgatgtggtccccatcgtgagtgaaaaaaaaaaggaattacgtgttcgccctagcacacgcaaagaaatttttttaattaatgggacgcacctggccgttcccgcagaagcccccattgaaatctatggacttaagttgcgg…	MEEVITIAQIVHRGTDILSLNNEEIEALVDEIYSTLKGSNDIKNIRLIDFLFTLKDFVNHVRAEQSKLPDLSMPIEAYIRQLLVDPDVVPIVSEKKKELRVRPSTRKEIFLINGTHLAVPAEAPIEIYGLKLRLKTFSPQCFMRMAEIGSFSPETLGYVASGANLTNFIRVFMKCVDQETWKKNGEGVVVTTKENIIQFTHQYIELYKFLRSGGHSWLINRLAEEMVHRKLDREDQGSHISNIVETEEIEPEENIKRVIFFLKELSTMYSVSPVFTSGYMPLLYDLYRAGYLEVLWNPVEQKFLQHAEQREKEQMILQQVDMKLTEVITQARQYFKIMEEKIGRVQSDAIREILTMEGKVDDPNSILQEVIKACGKQEAELITTEYLNIKKQWELQEKN…	MEEVITIAQIVHRGTDILSLNNEEIEALVDEIYSTLKGSNDIKNIRLIDFLFTLKDFVNHVRAEQSKLPDLSMPIEAYIRQLLVDPDVVPIVSEKKKELRVRPSTRKEIFLINGTHLAVPAEAPIEIYGLKLRLKTFSPQCFMRMAEIGSFSPETLGYVASGANLTNFIRVFMKCVDQETWKKNGEGVVVTTKENIIQFTHQYIELYKFLRSGGHSWLINWLAEEMVYRKLDREDQGSHISNIVETEEIEPEENIKRVIFFLKELSTMYSVSPVFTSGYMPLLYDLYRAGYLEVLWNPVEQKFLQHAEQREKEQMILQQVDMKLTEVITQARQYFKIMEEKIGRVQSDAIREILTMEGKVDDPNSILQEVIKACGKQEAELITTEYLNIKKQWELQEKN…	FALSE	3750	3750	1250	1250	Silent substitution	Nucleotide C changed to T, no change in amino acid	16
m1249l	20-01993-0003-ABC_S6_L001	79748	3069	PNG	This study	non_informative	c	atggaggaagtaattacgatcgcgcaaatagtccaccgtggcacagatatcttatcgctcaataatgaggaaatcgaggcactagtggatgaaatctactctacccttaaagggtctaatgatataaaaaacatacgtttaatagactttcttttcactctaaaagattttgtgaaccatgttcgcgccgagcagtcaaagctgcccgatctatccatgcccatagaggcctacatacgtcaactgctggtagaccccgatgtggtccccatcgtgagtgaaaaaaaaaaggaattacgtgttcgccctagcacacgcaaagaaatttttttaattaatgggacgcacctggccgttcccgcagaagcccccattgaaatctatggacttaagttgcgg…	t	atggaggaagtaattacgatcgcgcaaatagtccaccgtggcacagatatcttatcgctcaataatgaggaaatcgaggcactagtggatgaaatctactctacccttaaagggtctaatgatataaaaaacatacgtttaatagactttcttttcactctaaaagattttgtgaaccatgttcgcgccgagcagtcaaagctgcccgatctatccatgcccatagaggcctacatacgtcaactgctggtagaccccgatgtggtccccatcgtgagtgaaaaaaaaaaggaattacgtgttcgccctagcacacgcaaagaaatttttttaattaatgggacgcacctggccgttcccgcagaagcccccattgaaatctatggacttaagttgcgg…	atggaggaagtaattacgatcgcgcaaatagtccaccgtggcacagatatcttatcgctcaataatgaggaaatcgaggcactagtggatgaaatctactctacccttaaagggtctaatgatataaaaaacatacgtttaatagactttcttttcactctaaaagattttgtgaaccatgttcgcgccgagcagtcaaagctgcccgatctatccatgcccatagaggcctacatacgtcaactgctggtagaccccgatgtggtccccatcgtgagtgaaaaaaaaaaggaattacgtgttcgccctagcacacgcaaagaaatttttttaattaatgggacgcacctggccgttcccgcagaagcccccattgaaatctatggacttaagttgcgg…	atggaggaagtaattacgatcgcgcaaatagtccaccgtggcacagatatcttatcgctcaataatgaggaaatcgaggcactagtggatgaaatctactctacccttaaagggtctaatgatataaaaaacatacgtttaatagactttcttttcactctaaaagattttgtgaaccatgttcgcgccgagcagtcaaagctgcccgatctatccatgcccatagaggcctacatacgtcaactgctggtagaccccgatgtggtccccatcgtgagtgaaaaaaaaaaggaattacgtgttcgccctagcacacgcaaagaaatttttttaattaatgggacgcacctggccgttcccgcagaagcccccattgaaatctatggacttaagttgcgg…	MEEVITIAQIVHRGTDILSLNNEEIEALVDEIYSTLKGSNDIKNIRLIDFLFTLKDFVNHVRAEQSKLPDLSMPIEAYIRQLLVDPDVVPIVSEKKKELRVRPSTRKEIFLINGTHLAVPAEAPIEIYGLKLRLKTFSPQCFMRMAEIGSFSPETLGYVASGANLTNFIRVFMKCVDQETWKKNGEGVVVTTKENIIQFTHQYIELYKFLRSGGHSWLINRLAEEMVHRKLDREDQGSHISNIVETEEIEPEENIKRVIFFLKELSTMYSVSPVFTSGYMPLLYDLYRAGYLEVLWNPVEQKFLQHAEQREKEQMILQQVDMKLTEVITQARQYFKIMEEKIGRVQSDAIREILTMEGKVDDPNSILQEVIKACGKQEAELITTEYLNIKKQWELQEKN…	MEEVITIAQIVHRGTDILSLNNEEIEALVDEIYSTLKGSNDIKNIRLIDFLFTLKDFVNHVRAEQSKLPDLSMPIEAYIRQLLVDPDVVPIVSEKKKELRVRPSTRKEIFLINGTHLAVPAEAPIEIYGLKLRLKTFSPQCFMRMAEIGSFSPETLGYVASGANLTNFIRVFMKCVDQETWKKNGEGVVVTTKENIIQFTHQYIELYKFLRSGGHSWLINRLAEEMVHRKLDREDQGSHISNIVETEEIEPEENIKRVIFFLKELSTMYSVSPVFTSGYMPLLYDLYRAGYLEVLWNPVEQKFLQHAEQREKEQMILQQVDMKLTEVITQARQYFKIMEEKIGRVQSDAIREILTMEGKVDDPNSILQEVIKACGKQEAELITTEYLNIKKQWELQEKN…	FALSE	3750	3750	1250	1250	Missense substitution	Single C nucleotide base changed to T resulting in amino acid T changing to M	17
m448r	21-00842-0001-01_S13_L001	80629	161	PNG	This study	present two countries	g	atgtcaaatgaaagttttcccgaaacgttggaaaacttactttcaatgttacagaccaaacagcaaaacgcaattcagtcagaggtgattgaatggctgcacagcttttgtgaaacctttcacttaaaaatacactgccataaacagtttattcctagcggggaaaaaaaacgagctaaaatacccgctcaagaaacacagggaaacacgcagccctcccaccatgtgtaccgggttgttctctccagagcacagccagtcaaagcacaggaatctctgctaacaaccatgtgcaacggactggtgctagatgcaaacacatggacatgcctagccattcctccgcctgcgccctttcaacaggcgacccgccaggtccaacacttttaccgtaacaat…	a	atgtcaaatgaaagttttcccgaaacgttggaaaacttactttcaatgttacagaccaaacagcaaaacgcaattcagtcagaggtgattgaatggctgcacagcttttgtgaaacctttcacttaaaaatacactgccataaacagtttattcctagcgaaaaaaaaaaacgagctaaaatacccgctcaagaaacacagggaaacacgcagccctcccaccatgtgtaccgggttgttctctccagagcacagccagtcaaagcacaggaatctctgctaacaaccatgtgcaacggactggtgctagatgcaaacacatggacatgcctagccattcctccgcctgcgccctttcaacaggcgacccgccaggtccaacacttttaccgtaacaat…	atgtcaaatgaaagttttcccgaaacgttggaaaacttactttcaatgttacagaccaaacagcaaaacgcaattcagtcagaggtgattgaatggctgcacagcttttgtgaaacctttcacttaaaaatacactgccataaacagtttattcctagcggggaaaaaaaacgagctaaaatacccgctcaagaaacacagggaaacacgcagccctcccaccatgtgtaccgggttgttctctccagagcacagccagtcaaagcacaggaatctctgctaacaaccatgtgcaacggactggtgctagatgcaaacacatggacatgcctagccattcctccgcctgcgccctttcaacaggcgacccgccaggtccaacacttttaccgtaacaat…	atgtcaaatgaaagttttcccgaaacgttggaaaacttactttcaatgttacagaccaaacagcaaaacgcaattcagtcagaggtgattgaatggctgcacagcttttgtgaaacctttcacttaaaaatacactgccataaacagtttattcctagcgaaaaaaaaaaacgagctaaaatacccgctcaagaaacacagggaaacacgcagccctcccaccatgtgtaccgggttgttctctccagagcacagccagtcaaagcacaggaatctctgctaacaaccatgtgcaacggactggtgctagatgcaaacacatggacatgcctagccattcctccgcctgcgccctttcaacaggcgacccgccaggtccaacacttttaccgtaacaat…	MSNESFPETLENLLSMLQTKQQNAIQSEVIEWLHSFCETFHLKIHCHKQFIPSGEKKRAKIPAQETQGNTQPSHHVYRVVLSRAQPVKAQESLLTTMCNGLVLDANTWTCLAIPPPAPFQQATRQVQHFYRNNFYEVVPIQDGTLLTIYHWDDPEYGPSWCLASTHGYDVSNYCWIGDKTFAELVYELLQQHSTCDVTLEKNKTRGTRLFFDNLNPDYCYTIGIRHHNLQPLIYDPQNIWAIQSTNLKTLKTVYPEYYGYIGIPGIQSQVPELPQYDLPYLIRSYKTAMNQAKNAIKNGKKDKGYFNYGYLLISRAPAITKSTSNVLLKSPLLVFLQKSVYQKKHNISNSQRLEFIILQNYLMQHFRDHFIALFPQYISYYTKYQNMLNMIIHSIATKD…	MSNESFPETLENLLSMLQTKQQNAIQSEVIEWLHSFCETFHLKIHCHKQFIPSEKKKRAKIPAQETQGNTQPSHHVYRVVLSRAQPVKAQESLLTTMCNGLVLDANTWTCLAIPPPAPFQQATRQVQHFYRNNFYEVVPIQDGTLLTIYHWDDPEYGPSWCLASTHGYDVSNYCWIGDKTFAELVYELLQQHSTCDVTLEKNKTRGTRLFFDNLNPDYCYTIGIRHHNLQPLIYDPQNIWAIQSTNLKTLKTVYPEYYGYIGIPGIQSQVPELPQYDLPYLIRSYKTAMNQAKNAIKNGKKDKGYFNYGYLLISRAPAITKSTSNVLLKSPLLVFLQKSVYQKKHNISNSQRLEFIILQNYLMQHFRDHFIALFPQYISYYTKYQNMLNMIIHSIATKD…	FALSE	1347	1347	449	449	Missense substitution	Three nucleotide G repeat changed to three nucleotide A resulting in the changing of amino acids GE to EK	18
m448r	21-00842-0001-01_S13_L001	80630	162	PNG	This study	Common single country	g	atgtcaaatgaaagttttcccgaaacgttggaaaacttactttcaatgttacagaccaaacagcaaaacgcaattcagtcagaggtgattgaatggctgcacagcttttgtgaaacctttcacttaaaaatacactgccataaacagtttattcctagcggggaaaaaaaacgagctaaaatacccgctcaagaaacacagggaaacacgcagccctcccaccatgtgtaccgggttgttctctccagagcacagccagtcaaagcacaggaatctctgctaacaaccatgtgcaacggactggtgctagatgcaaacacatggacatgcctagccattcctccgcctgcgccctttcaacaggcgacccgccaggtccaacacttttaccgtaacaat…	a	atgtcaaatgaaagttttcccgaaacgttggaaaacttactttcaatgttacagaccaaacagcaaaacgcaattcagtcagaggtgattgaatggctgcacagcttttgtgaaacctttcacttaaaaatacactgccataaacagtttattcctagcgaaaaaaaaaaacgagctaaaatacccgctcaagaaacacagggaaacacgcagccctcccaccatgtgtaccgggttgttctctccagagcacagccagtcaaagcacaggaatctctgctaacaaccatgtgcaacggactggtgctagatgcaaacacatggacatgcctagccattcctccgcctgcgccctttcaacaggcgacccgccaggtccaacacttttaccgtaacaat…	atgtcaaatgaaagttttcccgaaacgttggaaaacttactttcaatgttacagaccaaacagcaaaacgcaattcagtcagaggtgattgaatggctgcacagcttttgtgaaacctttcacttaaaaatacactgccataaacagtttattcctagcggggaaaaaaaacgagctaaaatacccgctcaagaaacacagggaaacacgcagccctcccaccatgtgtaccgggttgttctctccagagcacagccagtcaaagcacaggaatctctgctaacaaccatgtgcaacggactggtgctagatgcaaacacatggacatgcctagccattcctccgcctgcgccctttcaacaggcgacccgccaggtccaacacttttaccgtaacaat…	atgtcaaatgaaagttttcccgaaacgttggaaaacttactttcaatgttacagaccaaacagcaaaacgcaattcagtcagaggtgattgaatggctgcacagcttttgtgaaacctttcacttaaaaatacactgccataaacagtttattcctagcgaaaaaaaaaaacgagctaaaatacccgctcaagaaacacagggaaacacgcagccctcccaccatgtgtaccgggttgttctctccagagcacagccagtcaaagcacaggaatctctgctaacaaccatgtgcaacggactggtgctagatgcaaacacatggacatgcctagccattcctccgcctgcgccctttcaacaggcgacccgccaggtccaacacttttaccgtaacaat…	MSNESFPETLENLLSMLQTKQQNAIQSEVIEWLHSFCETFHLKIHCHKQFIPSGEKKRAKIPAQETQGNTQPSHHVYRVVLSRAQPVKAQESLLTTMCNGLVLDANTWTCLAIPPPAPFQQATRQVQHFYRNNFYEVVPIQDGTLLTIYHWDDPEYGPSWCLASTHGYDVSNYCWIGDKTFAELVYELLQQHSTCDVTLEKNKTRGTRLFFDNLNPDYCYTIGIRHHNLQPLIYDPQNIWAIQSTNLKTLKTVYPEYYGYIGIPGIQSQVPELPQYDLPYLIRSYKTAMNQAKNAIKNGKKDKGYFNYGYLLISRAPAITKSTSNVLLKSPLLVFLQKSVYQKKHNISNSQRLEFIILQNYLMQHFRDHFIALFPQYISYYTKYQNMLNMIIHSIATKD…	MSNESFPETLENLLSMLQTKQQNAIQSEVIEWLHSFCETFHLKIHCHKQFIPSEKKKRAKIPAQETQGNTQPSHHVYRVVLSRAQPVKAQESLLTTMCNGLVLDANTWTCLAIPPPAPFQQATRQVQHFYRNNFYEVVPIQDGTLLTIYHWDDPEYGPSWCLASTHGYDVSNYCWIGDKTFAELVYELLQQHSTCDVTLEKNKTRGTRLFFDNLNPDYCYTIGIRHHNLQPLIYDPQNIWAIQSTNLKTLKTVYPEYYGYIGIPGIQSQVPELPQYDLPYLIRSYKTAMNQAKNAIKNGKKDKGYFNYGYLLISRAPAITKSTSNVLLKSPLLVFLQKSVYQKKHNISNSQRLEFIILQNYLMQHFRDHFIALFPQYISYYTKYQNMLNMIIHSIATKD…	FALSE	1347	1347	449	449	""	""	""
m448r	21-00842-0001-01_S13_L001	80631	163	PNG	This study	Common single country	g	atgtcaaatgaaagttttcccgaaacgttggaaaacttactttcaatgttacagaccaaacagcaaaacgcaattcagtcagaggtgattgaatggctgcacagcttttgtgaaacctttcacttaaaaatacactgccataaacagtttattcctagcggggaaaaaaaacgagctaaaatacccgctcaagaaacacagggaaacacgcagccctcccaccatgtgtaccgggttgttctctccagagcacagccagtcaaagcacaggaatctctgctaacaaccatgtgcaacggactggtgctagatgcaaacacatggacatgcctagccattcctccgcctgcgccctttcaacaggcgacccgccaggtccaacacttttaccgtaacaat…	a	atgtcaaatgaaagttttcccgaaacgttggaaaacttactttcaatgttacagaccaaacagcaaaacgcaattcagtcagaggtgattgaatggctgcacagcttttgtgaaacctttcacttaaaaatacactgccataaacagtttattcctagcgaaaaaaaaaaacgagctaaaatacccgctcaagaaacacagggaaacacgcagccctcccaccatgtgtaccgggttgttctctccagagcacagccagtcaaagcacaggaatctctgctaacaaccatgtgcaacggactggtgctagatgcaaacacatggacatgcctagccattcctccgcctgcgccctttcaacaggcgacccgccaggtccaacacttttaccgtaacaat…	atgtcaaatgaaagttttcccgaaacgttggaaaacttactttcaatgttacagaccaaacagcaaaacgcaattcagtcagaggtgattgaatggctgcacagcttttgtgaaacctttcacttaaaaatacactgccataaacagtttattcctagcggggaaaaaaaacgagctaaaatacccgctcaagaaacacagggaaacacgcagccctcccaccatgtgtaccgggttgttctctccagagcacagccagtcaaagcacaggaatctctgctaacaaccatgtgcaacggactggtgctagatgcaaacacatggacatgcctagccattcctccgcctgcgccctttcaacaggcgacccgccaggtccaacacttttaccgtaacaat…	atgtcaaatgaaagttttcccgaaacgttggaaaacttactttcaatgttacagaccaaacagcaaaacgcaattcagtcagaggtgattgaatggctgcacagcttttgtgaaacctttcacttaaaaatacactgccataaacagtttattcctagcgaaaaaaaaaaacgagctaaaatacccgctcaagaaacacagggaaacacgcagccctcccaccatgtgtaccgggttgttctctccagagcacagccagtcaaagcacaggaatctctgctaacaaccatgtgcaacggactggtgctagatgcaaacacatggacatgcctagccattcctccgcctgcgccctttcaacaggcgacccgccaggtccaacacttttaccgtaacaat…	MSNESFPETLENLLSMLQTKQQNAIQSEVIEWLHSFCETFHLKIHCHKQFIPSGEKKRAKIPAQETQGNTQPSHHVYRVVLSRAQPVKAQESLLTTMCNGLVLDANTWTCLAIPPPAPFQQATRQVQHFYRNNFYEVVPIQDGTLLTIYHWDDPEYGPSWCLASTHGYDVSNYCWIGDKTFAELVYELLQQHSTCDVTLEKNKTRGTRLFFDNLNPDYCYTIGIRHHNLQPLIYDPQNIWAIQSTNLKTLKTVYPEYYGYIGIPGIQSQVPELPQYDLPYLIRSYKTAMNQAKNAIKNGKKDKGYFNYGYLLISRAPAITKSTSNVLLKSPLLVFLQKSVYQKKHNISNSQRLEFIILQNYLMQHFRDHFIALFPQYISYYTKYQNMLNMIIHSIATKD…	MSNESFPETLENLLSMLQTKQQNAIQSEVIEWLHSFCETFHLKIHCHKQFIPSEKKKRAKIPAQETQGNTQPSHHVYRVVLSRAQPVKAQESLLTTMCNGLVLDANTWTCLAIPPPAPFQQATRQVQHFYRNNFYEVVPIQDGTLLTIYHWDDPEYGPSWCLASTHGYDVSNYCWIGDKTFAELVYELLQQHSTCDVTLEKNKTRGTRLFFDNLNPDYCYTIGIRHHNLQPLIYDPQNIWAIQSTNLKTLKTVYPEYYGYIGIPGIQSQVPELPQYDLPYLIRSYKTAMNQAKNAIKNGKKDKGYFNYGYLLISRAPAITKSTSNVLLKSPLLVFLQKSVYQKKHNISNSQRLEFIILQNYLMQHFRDHFIALFPQYISYYTKYQNMLNMIIHSIATKD…	FALSE	1347	1347	449	449	""	""	""
m448r	21-00088-0002-01_S12_L001	80629	161	PNG	This study	present two countries	g	atgtcaaatgaaagttttcccgaaacgttggaaaacttactttcaatgttacagaccaaacagcaaaacgcaattcagtcagaggtgattgaatggctgcacagcttttgtgaaacctttcacttaaaaatacactgccataaacagtttattcctagcggggaaaaaaaacgagctaaaatacccgctcaagaaacacagggaaacacgcagccctcccaccatgtgtaccgggttgttctctccagagcacagccagtcaaagcacaggaatctctgctaacaaccatgtgcaacggactggtgctagatgcaaacacatggacatgcctagccattcctccgcctgcgccctttcaacaggcgacccgccaggtccaacacttttaccgtaacaat…	a	atgtcaaatgaaagttttcccgaaacgttggaaaacttactttcaatgttacagaccaaacagcaaaacgcaattcagtcagaggtgattgaatggctgcacagcttttgtgaaacctttcacttaaaaatacactgccataaacagtttattcctagcgaaaaaaaaaaacgagctaaaatacccgctcaagaaacacagggaaacacgcagccctcccaccatgtgtaccgggttgttctctccagagcacagccagtcaaagcacaggaatctctgctaacaaccatgtgcaacggactggtgctagatgcaaacacatggacatgcctagccattcctccgcctgcgccctttcaacaggcgacccgccaggtccaacacttttaccgtaacaat…	atgtcaaatgaaagttttcccgaaacgttggaaaacttactttcaatgttacagaccaaacagcaaaacgcaattcagtcagaggtgattgaatggctgcacagcttttgtgaaacctttcacttaaaaatacactgccataaacagtttattcctagcggggaaaaaaaacgagctaaaatacccgctcaagaaacacagggaaacacgcagccctcccaccatgtgtaccgggttgttctctccagagcacagccagtcaaagcacaggaatctctgctaacaaccatgtgcaacggactggtgctagatgcaaacacatggacatgcctagccattcctccgcctgcgccctttcaacaggcgacccgccaggtccaacacttttaccgtaacaat…	atgtcaaatgaaagttttcccgaaacgttggaaaacttactttcaatgttacagaccaaacagcaaaacgcaattcagtcagaggtgattgaatggctgcacagcttttgtgaaacctttcacttaaaaatacactgccataaacagtttattcctagcgaaaaaaaaaaacgagctaaaatacccgctcaagaaacacagggaaacacgcagccctcccaccatgtgtaccgggttgttctctccagagcacagccagtcaaagcacaggaatctctgctaacaaccatgtgcaacggactggtgctagatgcaaacacatggacatgcctagccattcctccgcctgcgccctttcaacaggcgacccgccaggtccaacacttttaccgtaacaat…	MSNESFPETLENLLSMLQTKQQNAIQSEVIEWLHSFCETFHLKIHCHKQFIPSGEKKRAKIPAQETQGNTQPSHHVYRVVLSRAQPVKAQESLLTTMCNGLVLDANTWTCLAIPPPAPFQQATRQVQHFYRNNFYEVVPIQDGTLLTIYHWDDPEYGPSWCLASTHGYDVSNYCWIGDKTFAELVYELLQQHSTCDVTLEKNKTRGTRLFFDNLNPDYCYTIGIRHHNLQPLIYDPQNIWAIQSTNLKTLKTVYPEYYGYIGIPGIQSQVPELPQYDLPYLIRSYKTAMNQAKNAIKNGKKDKGYFNYGYLLISRAPAITKSTSNVLLKSPLLVFLQKSVYQKKHNISNSQRLEFIILQNYLMQHFRDHFIALFPQYISYYTKYQNMLNMIIHSIATKD…	MSNESFPETLENLLSMLQTKQQNAIQSEVIEWLHSFCETFHLKIHCHKQFIPSEKKKRAKIPAQETQGNTQPSHHVYRVVLSRAQPVKAQESLLTTMCNGLVLDANTWTCLAIPPPAPFQQATRQVQHFYRNNFYEVVPIQDGTLLTIYHWDDPEYGPSWCLASTHGYDVSNYCWIGDKTFAELVYELLQQHSTCDVTLEKNKTRGTRLFFDNLNPDYCYTIGIRHHNLQPLIYDPQNIWAIQSTNLKTLKTVYPEYYGYIGIPGIQSQVPELPQYDLPYLIRSYKTAMNQAKNAIKNGKKDKGYFNYGYLLISRAPAITKSTSNVLLKSPLLVFLQKSVYQKKHNISNSQRLEFIILQNYLMQHFRDHFIALFPQYISYYTKYQNMLNMIIHSIATKD…	FALSE	1347	1347	449	449	Missense substitution	Three nucleotide G repeat changed to three nucleotide A resulting in the changing of amino acids GE to EK	18
m448r	21-00088-0002-01_S12_L001	80630	162	PNG	This study	Common single country	g	atgtcaaatgaaagttttcccgaaacgttggaaaacttactttcaatgttacagaccaaacagcaaaacgcaattcagtcagaggtgattgaatggctgcacagcttttgtgaaacctttcacttaaaaatacactgccataaacagtttattcctagcggggaaaaaaaacgagctaaaatacccgctcaagaaacacagggaaacacgcagccctcccaccatgtgtaccgggttgttctctccagagcacagccagtcaaagcacaggaatctctgctaacaaccatgtgcaacggactggtgctagatgcaaacacatggacatgcctagccattcctccgcctgcgccctttcaacaggcgacccgccaggtccaacacttttaccgtaacaat…	a	atgtcaaatgaaagttttcccgaaacgttggaaaacttactttcaatgttacagaccaaacagcaaaacgcaattcagtcagaggtgattgaatggctgcacagcttttgtgaaacctttcacttaaaaatacactgccataaacagtttattcctagcgaaaaaaaaaaacgagctaaaatacccgctcaagaaacacagggaaacacgcagccctcccaccatgtgtaccgggttgttctctccagagcacagccagtcaaagcacaggaatctctgctaacaaccatgtgcaacggactggtgctagatgcaaacacatggacatgcctagccattcctccgcctgcgccctttcaacaggcgacccgccaggtccaacacttttaccgtaacaat…	atgtcaaatgaaagttttcccgaaacgttggaaaacttactttcaatgttacagaccaaacagcaaaacgcaattcagtcagaggtgattgaatggctgcacagcttttgtgaaacctttcacttaaaaatacactgccataaacagtttattcctagcggggaaaaaaaacgagctaaaatacccgctcaagaaacacagggaaacacgcagccctcccaccatgtgtaccgggttgttctctccagagcacagccagtcaaagcacaggaatctctgctaacaaccatgtgcaacggactggtgctagatgcaaacacatggacatgcctagccattcctccgcctgcgccctttcaacaggcgacccgccaggtccaacacttttaccgtaacaat…	atgtcaaatgaaagttttcccgaaacgttggaaaacttactttcaatgttacagaccaaacagcaaaacgcaattcagtcagaggtgattgaatggctgcacagcttttgtgaaacctttcacttaaaaatacactgccataaacagtttattcctagcgaaaaaaaaaaacgagctaaaatacccgctcaagaaacacagggaaacacgcagccctcccaccatgtgtaccgggttgttctctccagagcacagccagtcaaagcacaggaatctctgctaacaaccatgtgcaacggactggtgctagatgcaaacacatggacatgcctagccattcctccgcctgcgccctttcaacaggcgacccgccaggtccaacacttttaccgtaacaat…	MSNESFPETLENLLSMLQTKQQNAIQSEVIEWLHSFCETFHLKIHCHKQFIPSGEKKRAKIPAQETQGNTQPSHHVYRVVLSRAQPVKAQESLLTTMCNGLVLDANTWTCLAIPPPAPFQQATRQVQHFYRNNFYEVVPIQDGTLLTIYHWDDPEYGPSWCLASTHGYDVSNYCWIGDKTFAELVYELLQQHSTCDVTLEKNKTRGTRLFFDNLNPDYCYTIGIRHHNLQPLIYDPQNIWAIQSTNLKTLKTVYPEYYGYIGIPGIQSQVPELPQYDLPYLIRSYKTAMNQAKNAIKNGKKDKGYFNYGYLLISRAPAITKSTSNVLLKSPLLVFLQKSVYQKKHNISNSQRLEFIILQNYLMQHFRDHFIALFPQYISYYTKYQNMLNMIIHSIATKD…	MSNESFPETLENLLSMLQTKQQNAIQSEVIEWLHSFCETFHLKIHCHKQFIPSEKKKRAKIPAQETQGNTQPSHHVYRVVLSRAQPVKAQESLLTTMCNGLVLDANTWTCLAIPPPAPFQQATRQVQHFYRNNFYEVVPIQDGTLLTIYHWDDPEYGPSWCLASTHGYDVSNYCWIGDKTFAELVYELLQQHSTCDVTLEKNKTRGTRLFFDNLNPDYCYTIGIRHHNLQPLIYDPQNIWAIQSTNLKTLKTVYPEYYGYIGIPGIQSQVPELPQYDLPYLIRSYKTAMNQAKNAIKNGKKDKGYFNYGYLLISRAPAITKSTSNVLLKSPLLVFLQKSVYQKKHNISNSQRLEFIILQNYLMQHFRDHFIALFPQYISYYTKYQNMLNMIIHSIATKD…	FALSE	1347	1347	449	449	""	""	""
m448r	21-00088-0002-01_S12_L001	80631	163	PNG	This study	Common single country	g	atgtcaaatgaaagttttcccgaaacgttggaaaacttactttcaatgttacagaccaaacagcaaaacgcaattcagtcagaggtgattgaatggctgcacagcttttgtgaaacctttcacttaaaaatacactgccataaacagtttattcctagcggggaaaaaaaacgagctaaaatacccgctcaagaaacacagggaaacacgcagccctcccaccatgtgtaccgggttgttctctccagagcacagccagtcaaagcacaggaatctctgctaacaaccatgtgcaacggactggtgctagatgcaaacacatggacatgcctagccattcctccgcctgcgccctttcaacaggcgacccgccaggtccaacacttttaccgtaacaat…	a	atgtcaaatgaaagttttcccgaaacgttggaaaacttactttcaatgttacagaccaaacagcaaaacgcaattcagtcagaggtgattgaatggctgcacagcttttgtgaaacctttcacttaaaaatacactgccataaacagtttattcctagcgaaaaaaaaaaacgagctaaaatacccgctcaagaaacacagggaaacacgcagccctcccaccatgtgtaccgggttgttctctccagagcacagccagtcaaagcacaggaatctctgctaacaaccatgtgcaacggactggtgctagatgcaaacacatggacatgcctagccattcctccgcctgcgccctttcaacaggcgacccgccaggtccaacacttttaccgtaacaat…	atgtcaaatgaaagttttcccgaaacgttggaaaacttactttcaatgttacagaccaaacagcaaaacgcaattcagtcagaggtgattgaatggctgcacagcttttgtgaaacctttcacttaaaaatacactgccataaacagtttattcctagcggggaaaaaaaacgagctaaaatacccgctcaagaaacacagggaaacacgcagccctcccaccatgtgtaccgggttgttctctccagagcacagccagtcaaagcacaggaatctctgctaacaaccatgtgcaacggactggtgctagatgcaaacacatggacatgcctagccattcctccgcctgcgccctttcaacaggcgacccgccaggtccaacacttttaccgtaacaat…	atgtcaaatgaaagttttcccgaaacgttggaaaacttactttcaatgttacagaccaaacagcaaaacgcaattcagtcagaggtgattgaatggctgcacagcttttgtgaaacctttcacttaaaaatacactgccataaacagtttattcctagcgaaaaaaaaaaacgagctaaaatacccgctcaagaaacacagggaaacacgcagccctcccaccatgtgtaccgggttgttctctccagagcacagccagtcaaagcacaggaatctctgctaacaaccatgtgcaacggactggtgctagatgcaaacacatggacatgcctagccattcctccgcctgcgccctttcaacaggcgacccgccaggtccaacacttttaccgtaacaat…	MSNESFPETLENLLSMLQTKQQNAIQSEVIEWLHSFCETFHLKIHCHKQFIPSGEKKRAKIPAQETQGNTQPSHHVYRVVLSRAQPVKAQESLLTTMCNGLVLDANTWTCLAIPPPAPFQQATRQVQHFYRNNFYEVVPIQDGTLLTIYHWDDPEYGPSWCLASTHGYDVSNYCWIGDKTFAELVYELLQQHSTCDVTLEKNKTRGTRLFFDNLNPDYCYTIGIRHHNLQPLIYDPQNIWAIQSTNLKTLKTVYPEYYGYIGIPGIQSQVPELPQYDLPYLIRSYKTAMNQAKNAIKNGKKDKGYFNYGYLLISRAPAITKSTSNVLLKSPLLVFLQKSVYQKKHNISNSQRLEFIILQNYLMQHFRDHFIALFPQYISYYTKYQNMLNMIIHSIATKD…	MSNESFPETLENLLSMLQTKQQNAIQSEVIEWLHSFCETFHLKIHCHKQFIPSEKKKRAKIPAQETQGNTQPSHHVYRVVLSRAQPVKAQESLLTTMCNGLVLDANTWTCLAIPPPAPFQQATRQVQHFYRNNFYEVVPIQDGTLLTIYHWDDPEYGPSWCLASTHGYDVSNYCWIGDKTFAELVYELLQQHSTCDVTLEKNKTRGTRLFFDNLNPDYCYTIGIRHHNLQPLIYDPQNIWAIQSTNLKTLKTVYPEYYGYIGIPGIQSQVPELPQYDLPYLIRSYKTAMNQAKNAIKNGKKDKGYFNYGYLLISRAPAITKSTSNVLLKSPLLVFLQKSVYQKKHNISNSQRLEFIILQNYLMQHFRDHFIALFPQYISYYTKYQNMLNMIIHSIATKD…	FALSE	1347	1347	449	449	""	""	""
m448r	20-01992-0061-ABC_S5_L001	80629	161	PNG	This study	present two countries	g	atgtcaaatgaaagttttcccgaaacgttggaaaacttactttcaatgttacagaccaaacagcaaaacgcaattcagtcagaggtgattgaatggctgcacagcttttgtgaaacctttcacttaaaaatacactgccataaacagtttattcctagcggggaaaaaaaacgagctaaaatacccgctcaagaaacacagggaaacacgcagccctcccaccatgtgtaccgggttgttctctccagagcacagccagtcaaagcacaggaatctctgctaacaaccatgtgcaacggactggtgctagatgcaaacacatggacatgcctagccattcctccgcctgcgccctttcaacaggcgacccgccaggtccaacacttttaccgtaacaat…	a	atgtcaaatgaaagttttcccgaaacgttggaaaacttactttcaatgttacagaccaaacagcaaaacgcaattcagtcagaggtgattgaatggctgcacagcttttgtgaaacctttcacttaaaaatacactgccataaacagtttattcctagcgaaaaaaaaaaacgagctaaaatacccgctcaagaaacacagggaaacacgcagccctcccaccatgtgtaccgggttgttctctccagagcacagccagtcaaagcacaggaatctctgctaacaaccatgtgcaacggactggtgctagatgcaaacacatggacatgcctagccattcctccgcctgcgccctttcaacaggcgacccgccaggtccaacacttttaccgtaacaat…	atgtcaaatgaaagttttcccgaaacgttggaaaacttactttcaatgttacagaccaaacagcaaaacgcaattcagtcagaggtgattgaatggctgcacagcttttgtgaaacctttcacttaaaaatacactgccataaacagtttattcctagcggggaaaaaaaacgagctaaaatacccgctcaagaaacacagggaaacacgcagccctcccaccatgtgtaccgggttgttctctccagagcacagccagtcaaagcacaggaatctctgctaacaaccatgtgcaacggactggtgctagatgcaaacacatggacatgcctagccattcctccgcctgcgccctttcaacaggcgacccgccaggtccaacacttttaccgtaacaat…	atgtcaaatgaaagttttcccgaaacgttggaaaacttactttcaatgttacagaccaaacagcaaaacgcaattcagtcagaggtgattgaatggctgcacagcttttgtgaaacctttcacttaaaaatacactgccataaacagtttattcctagcgaaaaaaaaaaacgagctaaaatacccgctcaagaaacacagggaaacacgcagccctcccaccatgtgtaccgggttgttctctccagagcacagccagtcaaagcacaggaatctctgctaacaaccatgtgcaacggactggtgctagatgcaaacacatggacatgcctagccattcctccgcctgcgccctttcaacaggcgacccgccaggtccaacacttttaccgtaacaat…	MSNESFPETLENLLSMLQTKQQNAIQSEVIEWLHSFCETFHLKIHCHKQFIPSGEKKRAKIPAQETQGNTQPSHHVYRVVLSRAQPVKAQESLLTTMCNGLVLDANTWTCLAIPPPAPFQQATRQVQHFYRNNFYEVVPIQDGTLLTIYHWDDPEYGPSWCLASTHGYDVSNYCWIGDKTFAELVYELLQQHSTCDVTLEKNKTRGTRLFFDNLNPDYCYTIGIRHHNLQPLIYDPQNIWAIQSTNLKTLKTVYPEYYGYIGIPGIQSQVPELPQYDLPYLIRSYKTAMNQAKNAIKNGKKDKGYFNYGYLLISRAPAITKSTSNVLLKSPLLVFLQKSVYQKKHNISNSQRLEFIILQNYLMQHFRDHFIALFPQYISYYTKYQNMLNMIIHSIATKD…	MSNESFPETLENLLSMLQTKQQNAIQSEVIEWLHSFCETFHLKIHCHKQFIPSEKKKRAKIPAQETQGNTQPSHHVYRVVLSRAQPVKAQESLLTTMCNGLVLDANTWTCLAIPPPAPFQQATRQVQHFYRNNFYEVVPIQDGTLLTIYHWDDPEYGPSWCLASTHGYDVSNYCWIGDKTFAELVYELLQQHSTCDVTLEKNKTRGTRLFFDNLNPDYCYTIGIRHHNLQPLIYDPQNIWAIQSTNLKTLKTVYPEYYGYIGIPGIQSQVPELPQYDLPYLIRSYKTAMNQAKNAIKNGKKDKGYFNYGYLLISRAPAITKSTSNVLLKSPLLVFLQKSVYQKKHNISNSQRLEFIILQNYLMQHFRDHFIALFPQYISYYTKYQNMLNMIIHSIATKD…	FALSE	1347	1347	449	449	Missense substitution	Three nucleotide G repeat changed to three nucleotide A resulting in the changing of amino acids GE to EK	18
m448r	20-01992-0061-ABC_S5_L001	80630	162	PNG	This study	Common single country	g	atgtcaaatgaaagttttcccgaaacgttggaaaacttactttcaatgttacagaccaaacagcaaaacgcaattcagtcagaggtgattgaatggctgcacagcttttgtgaaacctttcacttaaaaatacactgccataaacagtttattcctagcggggaaaaaaaacgagctaaaatacccgctcaagaaacacagggaaacacgcagccctcccaccatgtgtaccgggttgttctctccagagcacagccagtcaaagcacaggaatctctgctaacaaccatgtgcaacggactggtgctagatgcaaacacatggacatgcctagccattcctccgcctgcgccctttcaacaggcgacccgccaggtccaacacttttaccgtaacaat…	a	atgtcaaatgaaagttttcccgaaacgttggaaaacttactttcaatgttacagaccaaacagcaaaacgcaattcagtcagaggtgattgaatggctgcacagcttttgtgaaacctttcacttaaaaatacactgccataaacagtttattcctagcgaaaaaaaaaaacgagctaaaatacccgctcaagaaacacagggaaacacgcagccctcccaccatgtgtaccgggttgttctctccagagcacagccagtcaaagcacaggaatctctgctaacaaccatgtgcaacggactggtgctagatgcaaacacatggacatgcctagccattcctccgcctgcgccctttcaacaggcgacccgccaggtccaacacttttaccgtaacaat…	atgtcaaatgaaagttttcccgaaacgttggaaaacttactttcaatgttacagaccaaacagcaaaacgcaattcagtcagaggtgattgaatggctgcacagcttttgtgaaacctttcacttaaaaatacactgccataaacagtttattcctagcggggaaaaaaaacgagctaaaatacccgctcaagaaacacagggaaacacgcagccctcccaccatgtgtaccgggttgttctctccagagcacagccagtcaaagcacaggaatctctgctaacaaccatgtgcaacggactggtgctagatgcaaacacatggacatgcctagccattcctccgcctgcgccctttcaacaggcgacccgccaggtccaacacttttaccgtaacaat…	atgtcaaatgaaagttttcccgaaacgttggaaaacttactttcaatgttacagaccaaacagcaaaacgcaattcagtcagaggtgattgaatggctgcacagcttttgtgaaacctttcacttaaaaatacactgccataaacagtttattcctagcgaaaaaaaaaaacgagctaaaatacccgctcaagaaacacagggaaacacgcagccctcccaccatgtgtaccgggttgttctctccagagcacagccagtcaaagcacaggaatctctgctaacaaccatgtgcaacggactggtgctagatgcaaacacatggacatgcctagccattcctccgcctgcgccctttcaacaggcgacccgccaggtccaacacttttaccgtaacaat…	MSNESFPETLENLLSMLQTKQQNAIQSEVIEWLHSFCETFHLKIHCHKQFIPSGEKKRAKIPAQETQGNTQPSHHVYRVVLSRAQPVKAQESLLTTMCNGLVLDANTWTCLAIPPPAPFQQATRQVQHFYRNNFYEVVPIQDGTLLTIYHWDDPEYGPSWCLASTHGYDVSNYCWIGDKTFAELVYELLQQHSTCDVTLEKNKTRGTRLFFDNLNPDYCYTIGIRHHNLQPLIYDPQNIWAIQSTNLKTLKTVYPEYYGYIGIPGIQSQVPELPQYDLPYLIRSYKTAMNQAKNAIKNGKKDKGYFNYGYLLISRAPAITKSTSNVLLKSPLLVFLQKSVYQKKHNISNSQRLEFIILQNYLMQHFRDHFIALFPQYISYYTKYQNMLNMIIHSIATKD…	MSNESFPETLENLLSMLQTKQQNAIQSEVIEWLHSFCETFHLKIHCHKQFIPSEKKKRAKIPAQETQGNTQPSHHVYRVVLSRAQPVKAQESLLTTMCNGLVLDANTWTCLAIPPPAPFQQATRQVQHFYRNNFYEVVPIQDGTLLTIYHWDDPEYGPSWCLASTHGYDVSNYCWIGDKTFAELVYELLQQHSTCDVTLEKNKTRGTRLFFDNLNPDYCYTIGIRHHNLQPLIYDPQNIWAIQSTNLKTLKTVYPEYYGYIGIPGIQSQVPELPQYDLPYLIRSYKTAMNQAKNAIKNGKKDKGYFNYGYLLISRAPAITKSTSNVLLKSPLLVFLQKSVYQKKHNISNSQRLEFIILQNYLMQHFRDHFIALFPQYISYYTKYQNMLNMIIHSIATKD…	FALSE	1347	1347	449	449	""	""	""
m448r	20-01992-0061-ABC_S5_L001	80631	163	PNG	This study	Common single country	g	atgtcaaatgaaagttttcccgaaacgttggaaaacttactttcaatgttacagaccaaacagcaaaacgcaattcagtcagaggtgattgaatggctgcacagcttttgtgaaacctttcacttaaaaatacactgccataaacagtttattcctagcggggaaaaaaaacgagctaaaatacccgctcaagaaacacagggaaacacgcagccctcccaccatgtgtaccgggttgttctctccagagcacagccagtcaaagcacaggaatctctgctaacaaccatgtgcaacggactggtgctagatgcaaacacatggacatgcctagccattcctccgcctgcgccctttcaacaggcgacccgccaggtccaacacttttaccgtaacaat…	a	atgtcaaatgaaagttttcccgaaacgttggaaaacttactttcaatgttacagaccaaacagcaaaacgcaattcagtcagaggtgattgaatggctgcacagcttttgtgaaacctttcacttaaaaatacactgccataaacagtttattcctagcgaaaaaaaaaaacgagctaaaatacccgctcaagaaacacagggaaacacgcagccctcccaccatgtgtaccgggttgttctctccagagcacagccagtcaaagcacaggaatctctgctaacaaccatgtgcaacggactggtgctagatgcaaacacatggacatgcctagccattcctccgcctgcgccctttcaacaggcgacccgccaggtccaacacttttaccgtaacaat…	atgtcaaatgaaagttttcccgaaacgttggaaaacttactttcaatgttacagaccaaacagcaaaacgcaattcagtcagaggtgattgaatggctgcacagcttttgtgaaacctttcacttaaaaatacactgccataaacagtttattcctagcggggaaaaaaaacgagctaaaatacccgctcaagaaacacagggaaacacgcagccctcccaccatgtgtaccgggttgttctctccagagcacagccagtcaaagcacaggaatctctgctaacaaccatgtgcaacggactggtgctagatgcaaacacatggacatgcctagccattcctccgcctgcgccctttcaacaggcgacccgccaggtccaacacttttaccgtaacaat…	atgtcaaatgaaagttttcccgaaacgttggaaaacttactttcaatgttacagaccaaacagcaaaacgcaattcagtcagaggtgattgaatggctgcacagcttttgtgaaacctttcacttaaaaatacactgccataaacagtttattcctagcgaaaaaaaaaaacgagctaaaatacccgctcaagaaacacagggaaacacgcagccctcccaccatgtgtaccgggttgttctctccagagcacagccagtcaaagcacaggaatctctgctaacaaccatgtgcaacggactggtgctagatgcaaacacatggacatgcctagccattcctccgcctgcgccctttcaacaggcgacccgccaggtccaacacttttaccgtaacaat…	MSNESFPETLENLLSMLQTKQQNAIQSEVIEWLHSFCETFHLKIHCHKQFIPSGEKKRAKIPAQETQGNTQPSHHVYRVVLSRAQPVKAQESLLTTMCNGLVLDANTWTCLAIPPPAPFQQATRQVQHFYRNNFYEVVPIQDGTLLTIYHWDDPEYGPSWCLASTHGYDVSNYCWIGDKTFAELVYELLQQHSTCDVTLEKNKTRGTRLFFDNLNPDYCYTIGIRHHNLQPLIYDPQNIWAIQSTNLKTLKTVYPEYYGYIGIPGIQSQVPELPQYDLPYLIRSYKTAMNQAKNAIKNGKKDKGYFNYGYLLISRAPAITKSTSNVLLKSPLLVFLQKSVYQKKHNISNSQRLEFIILQNYLMQHFRDHFIALFPQYISYYTKYQNMLNMIIHSIATKD…	MSNESFPETLENLLSMLQTKQQNAIQSEVIEWLHSFCETFHLKIHCHKQFIPSEKKKRAKIPAQETQGNTQPSHHVYRVVLSRAQPVKAQESLLTTMCNGLVLDANTWTCLAIPPPAPFQQATRQVQHFYRNNFYEVVPIQDGTLLTIYHWDDPEYGPSWCLASTHGYDVSNYCWIGDKTFAELVYELLQQHSTCDVTLEKNKTRGTRLFFDNLNPDYCYTIGIRHHNLQPLIYDPQNIWAIQSTNLKTLKTVYPEYYGYIGIPGIQSQVPELPQYDLPYLIRSYKTAMNQAKNAIKNGKKDKGYFNYGYLLISRAPAITKSTSNVLLKSPLLVFLQKSVYQKKHNISNSQRLEFIILQNYLMQHFRDHFIALFPQYISYYTKYQNMLNMIIHSIATKD…	FALSE	1347	1347	449	449	""	""	""
m448r	20-01988-0068-ABC_S3_L001	80629	161	PNG	This study	present two countries	g	atgtcaaatgaaagttttcccgaaacgttggaaaacttactttcaatgttacagaccaaacagcaaaacgcaattcagtcagaggtgattgaatggctgcacagcttttgtgaaacctttcacttaaaaatacactgccataaacagtttattcctagcggggaaaaaaaacgagctaaaatacccgctcaagaaacacagggaaacacgcagccctcccaccatgtgtaccgggttgttctctccagagcacagccagtcaaagcacaggaatctctgctaacaaccatgtgcaacggactggtgctagatgcaaacacatggacatgcctagccattcctccgcctgcgccctttcaacaggcgacccgccaggtccaacacttttaccgtaacaat…	a	atgtcaaatgaaagttttcccgaaacgttggaaaacttactttcaatgttacagaccaaacagcaaaacgcaattcagtcagaggtgattgaatggctgcacagcttttgtgaaacctttcacttaaaaatacactgccataaacagtttattcctagcgaaaaaaaaaaacgagctaaaatacccgctcaagaaacacagggaaacacgcagccctcccaccatgtgtaccgggttgttctctccagagcacagccagtcaaagcacaggaatctctgctaacaaccatgtgcaacggactggtgctagatgcaaacacatggacatgcctagccattcctccgcctgcgccctttcaacaggcgacccgccaggtccaacacttttaccgtaacaat…	atgtcaaatgaaagttttcccgaaacgttggaaaacttactttcaatgttacagaccaaacagcaaaacgcaattcagtcagaggtgattgaatggctgcacagcttttgtgaaacctttcacttaaaaatacactgccataaacagtttattcctagcggggaaaaaaaacgagctaaaatacccgctcaagaaacacagggaaacacgcagccctcccaccatgtgtaccgggttgttctctccagagcacagccagtcaaagcacaggaatctctgctaacaaccatgtgcaacggactggtgctagatgcaaacacatggacatgcctagccattcctccgcctgcgccctttcaacaggcgacccgccaggtccaacacttttaccgtaacaat…	atgtcaaatgaaagttttcccgaaacgttggaaaacttactttcaatgttacagaccaaacagcaaaacgcaattcagtcagaggtgattgaatggctgcacagcttttgtgaaacctttcacttaaaaatacactgccataaacagtttattcctagcgaaaaaaaaaaacgagctaaaatacccgctcaagaaacacagggaaacacgcagccctcccaccatgtgtaccgggttgttctctccagagcacagccagtcaaagcacaggaatctctgctaacaaccatgtgcaacggactggtgctagatgcaaacacatggacatgcctagccattcctccgcctgcgccctttcaacaggcgacccgccaggtccaacacttttaccgtaacaat…	MSNESFPETLENLLSMLQTKQQNAIQSEVIEWLHSFCETFHLKIHCHKQFIPSGEKKRAKIPAQETQGNTQPSHHVYRVVLSRAQPVKAQESLLTTMCNGLVLDANTWTCLAIPPPAPFQQATRQVQHFYRNNFYEVVPIQDGTLLTIYHWDDPEYGPSWCLASTHGYDVSNYCWIGDKTFAELVYELLQQHSTCDVTLEKNKTRGTRLFFDNLNPDYCYTIGIRHHNLQPLIYDPQNIWAIQSTNLKTLKTVYPEYYGYIGIPGIQSQVPELPQYDLPYLIRSYKTAMNQAKNAIKNGKKDKGYFNYGYLLISRAPAITKSTSNVLLKSPLLVFLQKSVYQKKHNISNSQRLEFIILQNYLMQHFRDHFIALFPQYISYYTKYQNMLNMIIHSIATKD…	MSNESFPETLENLLSMLQTKQQNAIQSEVIEWLHSFCETFHLKIHCHKQFIPSEKKKRAKIPAQETQGNTQPSHHVYRVVLSRAQPVKAQESLLTTMCNGLVLDANTWTCLAIPPPAPFQQATRQVQHFYRNNFYEVVPIQDGTLLTIYHWDDPEYGPSWCLASTHGYDVSNYCWIGDKTFAELVYELLQQHSTCDVTLEKNKTRGTRLFFDNLNPDYCYTIGIRHHNLQPLIYDPQNIWAIQSTNLKTLKTVYPEYYGYIGIPGIQSQVPELPQYDLPYLIRSYKTAMNQAKNAIKNGKKDKGYFNYGYLLISRAPAITKSTSNVLLKSPLLVFLQKSVYQKKHNISNSQRLEFIILQNYLMQHFRDHFIALFPQYISYYTKYQNMLNMIIHSIATKD…	FALSE	1347	1347	449	449	Missense substitution	Three nucleotide G repeat changed to three nucleotide A resulting in the changing of amino acids GE to EK	18
m448r	20-01988-0068-ABC_S3_L001	80630	162	PNG	This study	Common single country	g	atgtcaaatgaaagttttcccgaaacgttggaaaacttactttcaatgttacagaccaaacagcaaaacgcaattcagtcagaggtgattgaatggctgcacagcttttgtgaaacctttcacttaaaaatacactgccataaacagtttattcctagcggggaaaaaaaacgagctaaaatacccgctcaagaaacacagggaaacacgcagccctcccaccatgtgtaccgggttgttctctccagagcacagccagtcaaagcacaggaatctctgctaacaaccatgtgcaacggactggtgctagatgcaaacacatggacatgcctagccattcctccgcctgcgccctttcaacaggcgacccgccaggtccaacacttttaccgtaacaat…	a	atgtcaaatgaaagttttcccgaaacgttggaaaacttactttcaatgttacagaccaaacagcaaaacgcaattcagtcagaggtgattgaatggctgcacagcttttgtgaaacctttcacttaaaaatacactgccataaacagtttattcctagcgaaaaaaaaaaacgagctaaaatacccgctcaagaaacacagggaaacacgcagccctcccaccatgtgtaccgggttgttctctccagagcacagccagtcaaagcacaggaatctctgctaacaaccatgtgcaacggactggtgctagatgcaaacacatggacatgcctagccattcctccgcctgcgccctttcaacaggcgacccgccaggtccaacacttttaccgtaacaat…	atgtcaaatgaaagttttcccgaaacgttggaaaacttactttcaatgttacagaccaaacagcaaaacgcaattcagtcagaggtgattgaatggctgcacagcttttgtgaaacctttcacttaaaaatacactgccataaacagtttattcctagcggggaaaaaaaacgagctaaaatacccgctcaagaaacacagggaaacacgcagccctcccaccatgtgtaccgggttgttctctccagagcacagccagtcaaagcacaggaatctctgctaacaaccatgtgcaacggactggtgctagatgcaaacacatggacatgcctagccattcctccgcctgcgccctttcaacaggcgacccgccaggtccaacacttttaccgtaacaat…	atgtcaaatgaaagttttcccgaaacgttggaaaacttactttcaatgttacagaccaaacagcaaaacgcaattcagtcagaggtgattgaatggctgcacagcttttgtgaaacctttcacttaaaaatacactgccataaacagtttattcctagcgaaaaaaaaaaacgagctaaaatacccgctcaagaaacacagggaaacacgcagccctcccaccatgtgtaccgggttgttctctccagagcacagccagtcaaagcacaggaatctctgctaacaaccatgtgcaacggactggtgctagatgcaaacacatggacatgcctagccattcctccgcctgcgccctttcaacaggcgacccgccaggtccaacacttttaccgtaacaat…	MSNESFPETLENLLSMLQTKQQNAIQSEVIEWLHSFCETFHLKIHCHKQFIPSGEKKRAKIPAQETQGNTQPSHHVYRVVLSRAQPVKAQESLLTTMCNGLVLDANTWTCLAIPPPAPFQQATRQVQHFYRNNFYEVVPIQDGTLLTIYHWDDPEYGPSWCLASTHGYDVSNYCWIGDKTFAELVYELLQQHSTCDVTLEKNKTRGTRLFFDNLNPDYCYTIGIRHHNLQPLIYDPQNIWAIQSTNLKTLKTVYPEYYGYIGIPGIQSQVPELPQYDLPYLIRSYKTAMNQAKNAIKNGKKDKGYFNYGYLLISRAPAITKSTSNVLLKSPLLVFLQKSVYQKKHNISNSQRLEFIILQNYLMQHFRDHFIALFPQYISYYTKYQNMLNMIIHSIATKD…	MSNESFPETLENLLSMLQTKQQNAIQSEVIEWLHSFCETFHLKIHCHKQFIPSEKKKRAKIPAQETQGNTQPSHHVYRVVLSRAQPVKAQESLLTTMCNGLVLDANTWTCLAIPPPAPFQQATRQVQHFYRNNFYEVVPIQDGTLLTIYHWDDPEYGPSWCLASTHGYDVSNYCWIGDKTFAELVYELLQQHSTCDVTLEKNKTRGTRLFFDNLNPDYCYTIGIRHHNLQPLIYDPQNIWAIQSTNLKTLKTVYPEYYGYIGIPGIQSQVPELPQYDLPYLIRSYKTAMNQAKNAIKNGKKDKGYFNYGYLLISRAPAITKSTSNVLLKSPLLVFLQKSVYQKKHNISNSQRLEFIILQNYLMQHFRDHFIALFPQYISYYTKYQNMLNMIIHSIATKD…	FALSE	1347	1347	449	449	""	""	""
m448r	20-01988-0068-ABC_S3_L001	80631	163	PNG	This study	Common single country	g	atgtcaaatgaaagttttcccgaaacgttggaaaacttactttcaatgttacagaccaaacagcaaaacgcaattcagtcagaggtgattgaatggctgcacagcttttgtgaaacctttcacttaaaaatacactgccataaacagtttattcctagcggggaaaaaaaacgagctaaaatacccgctcaagaaacacagggaaacacgcagccctcccaccatgtgtaccgggttgttctctccagagcacagccagtcaaagcacaggaatctctgctaacaaccatgtgcaacggactggtgctagatgcaaacacatggacatgcctagccattcctccgcctgcgccctttcaacaggcgacccgccaggtccaacacttttaccgtaacaat…	a	atgtcaaatgaaagttttcccgaaacgttggaaaacttactttcaatgttacagaccaaacagcaaaacgcaattcagtcagaggtgattgaatggctgcacagcttttgtgaaacctttcacttaaaaatacactgccataaacagtttattcctagcgaaaaaaaaaaacgagctaaaatacccgctcaagaaacacagggaaacacgcagccctcccaccatgtgtaccgggttgttctctccagagcacagccagtcaaagcacaggaatctctgctaacaaccatgtgcaacggactggtgctagatgcaaacacatggacatgcctagccattcctccgcctgcgccctttcaacaggcgacccgccaggtccaacacttttaccgtaacaat…	atgtcaaatgaaagttttcccgaaacgttggaaaacttactttcaatgttacagaccaaacagcaaaacgcaattcagtcagaggtgattgaatggctgcacagcttttgtgaaacctttcacttaaaaatacactgccataaacagtttattcctagcggggaaaaaaaacgagctaaaatacccgctcaagaaacacagggaaacacgcagccctcccaccatgtgtaccgggttgttctctccagagcacagccagtcaaagcacaggaatctctgctaacaaccatgtgcaacggactggtgctagatgcaaacacatggacatgcctagccattcctccgcctgcgccctttcaacaggcgacccgccaggtccaacacttttaccgtaacaat…	atgtcaaatgaaagttttcccgaaacgttggaaaacttactttcaatgttacagaccaaacagcaaaacgcaattcagtcagaggtgattgaatggctgcacagcttttgtgaaacctttcacttaaaaatacactgccataaacagtttattcctagcgaaaaaaaaaaacgagctaaaatacccgctcaagaaacacagggaaacacgcagccctcccaccatgtgtaccgggttgttctctccagagcacagccagtcaaagcacaggaatctctgctaacaaccatgtgcaacggactggtgctagatgcaaacacatggacatgcctagccattcctccgcctgcgccctttcaacaggcgacccgccaggtccaacacttttaccgtaacaat…	MSNESFPETLENLLSMLQTKQQNAIQSEVIEWLHSFCETFHLKIHCHKQFIPSGEKKRAKIPAQETQGNTQPSHHVYRVVLSRAQPVKAQESLLTTMCNGLVLDANTWTCLAIPPPAPFQQATRQVQHFYRNNFYEVVPIQDGTLLTIYHWDDPEYGPSWCLASTHGYDVSNYCWIGDKTFAELVYELLQQHSTCDVTLEKNKTRGTRLFFDNLNPDYCYTIGIRHHNLQPLIYDPQNIWAIQSTNLKTLKTVYPEYYGYIGIPGIQSQVPELPQYDLPYLIRSYKTAMNQAKNAIKNGKKDKGYFNYGYLLISRAPAITKSTSNVLLKSPLLVFLQKSVYQKKHNISNSQRLEFIILQNYLMQHFRDHFIALFPQYISYYTKYQNMLNMIIHSIATKD…	MSNESFPETLENLLSMLQTKQQNAIQSEVIEWLHSFCETFHLKIHCHKQFIPSEKKKRAKIPAQETQGNTQPSHHVYRVVLSRAQPVKAQESLLTTMCNGLVLDANTWTCLAIPPPAPFQQATRQVQHFYRNNFYEVVPIQDGTLLTIYHWDDPEYGPSWCLASTHGYDVSNYCWIGDKTFAELVYELLQQHSTCDVTLEKNKTRGTRLFFDNLNPDYCYTIGIRHHNLQPLIYDPQNIWAIQSTNLKTLKTVYPEYYGYIGIPGIQSQVPELPQYDLPYLIRSYKTAMNQAKNAIKNGKKDKGYFNYGYLLISRAPAITKSTSNVLLKSPLLVFLQKSVYQKKHNISNSQRLEFIILQNYLMQHFRDHFIALFPQYISYYTKYQNMLNMIIHSIATKD…	FALSE	1347	1347	449	449	""	""	""
m448r	20-1656-0041-01_S10_L001	80629	161	PNG	This study	present two countries	g	atgtcaaatgaaagttttcccgaaacgttggaaaacttactttcaatgttacagaccaaacagcaaaacgcaattcagtcagaggtgattgaatggctgcacagcttttgtgaaacctttcacttaaaaatacactgccataaacagtttattcctagcggggaaaaaaaacgagctaaaatacccgctcaagaaacacagggaaacacgcagccctcccaccatgtgtaccgggttgttctctccagagcacagccagtcaaagcacaggaatctctgctaacaaccatgtgcaacggactggtgctagatgcaaacacatggacatgcctagccattcctccgcctgcgccctttcaacaggcgacccgccaggtccaacacttttaccgtaacaat…	a	atgtcaaatgaaagttttcccgaaacgttggaaaacttactttcaatgttacagaccaaacagcaaaacgcaattcagtcagaggtgattgaatggctgcacagcttttgtgaaacctttcacttaaaaatacactgccataaacagtttattcctagcgaaaaaaaaaaacgagctaaaatacccgctcaagaaacacagggaaacacgcagccctcccaccatgtgtaccgggttgttctctccagagcacagccagtcaaagcacaggaatctctgctaacaaccatgtgcaacggactggtgctagatgcaaacacatggacatgcctagccattcctccgcctgcgccctttcaacaggcgacccgccaggtccaacacttttaccgtaacaat…	atgtcaaatgaaagttttcccgaaacgttggaaaacttactttcaatgttacagaccaaacagcaaaacgcaattcagtcagaggtgattgaatggctgcacagcttttgtgaaacctttcacttaaaaatacactgccataaacagtttattcctagcggggaaaaaaaacgagctaaaatacccgctcaagaaacacagggaaacacgcagccctcccaccatgtgtaccgggttgttctctccagagcacagccagtcaaagcacaggaatctctgctaacaaccatgtgcaacggactggtgctagatgcaaacacatggacatgcctagccattcctccgcctgcgccctttcaacaggcgacccgccaggtccaacacttttaccgtaacaat…	atgtcaaatgaaagttttcccgaaacgttggaaaacttactttcaatgttacagaccaaacagcaaaacgcaattcagtcagaggtgattgaatggctgcacagcttttgtgaaacctttcacttaaaaatacactgccataaacagtttattcctagcgaaaaaaaaaaacgagctaaaatacccgctcaagaaacacagggaaacacgcagccctcccaccatgtgtaccgggttgttctctccagagcacagccagtcaaagcacaggaatctctgctaacaaccatgtgcaacggactggtgctagatgcaaacacatggacatgcctagccattcctccgcctgcgccctttcaacaggcgacccgccaggtccaacacttttaccgtaacaat…	MSNESFPETLENLLSMLQTKQQNAIQSEVIEWLHSFCETFHLKIHCHKQFIPSGEKKRAKIPAQETQGNTQPSHHVYRVVLSRAQPVKAQESLLTTMCNGLVLDANTWTCLAIPPPAPFQQATRQVQHFYRNNFYEVVPIQDGTLLTIYHWDDPEYGPSWCLASTHGYDVSNYCWIGDKTFAELVYELLQQHSTCDVTLEKNKTRGTRLFFDNLNPDYCYTIGIRHHNLQPLIYDPQNIWAIQSTNLKTLKTVYPEYYGYIGIPGIQSQVPELPQYDLPYLIRSYKTAMNQAKNAIKNGKKDKGYFNYGYLLISRAPAITKSTSNVLLKSPLLVFLQKSVYQKKHNISNSQRLEFIILQNYLMQHFRDHFIALFPQYISYYTKYQNMLNMIIHSIATKD…	MSNESFPETLENLLSMLQTKQQNAIQSEVIEWLHSFCETFHLKIHCHKQFIPSEKKKRAKIPAQETQGNTQPSHHVYRVVLSRAQPVKAQESLLTTMCNGLVLDANTWTCLAIPPPAPFQQATRQVQHFYRNNFYEVVPIQDGTLLTIYHWDDPEYGPSWCLASTHGYDVSNYCWIGDKTFAELVYELLQQHSTCDVTLEKNKTRGTRLFFDNLNPDYCYTIGIRHHNLQPLIYDPQNIWAIQSTNLKTLKTVYPEYYGYIGIPGIQSQVPELPQYDLPYLIRSYKTAMNQAKNAIKNGKKDKGYFNYGYLLISRAPAITKSTSNVLLKSPLLVFLQKSVYQKKHNISNSQRLEFIILQNYLMQHFRDHFIALFPQYISYYTKYQNMLNMIIHSIATKD…	FALSE	1347	1347	449	449	Missense substitution	Three nucleotide G repeat changed to three nucleotide A resulting in the changing of amino acids GE to EK	18
m448r	20-1656-0041-01_S10_L001	80630	162	PNG	This study	Common single country	g	atgtcaaatgaaagttttcccgaaacgttggaaaacttactttcaatgttacagaccaaacagcaaaacgcaattcagtcagaggtgattgaatggctgcacagcttttgtgaaacctttcacttaaaaatacactgccataaacagtttattcctagcggggaaaaaaaacgagctaaaatacccgctcaagaaacacagggaaacacgcagccctcccaccatgtgtaccgggttgttctctccagagcacagccagtcaaagcacaggaatctctgctaacaaccatgtgcaacggactggtgctagatgcaaacacatggacatgcctagccattcctccgcctgcgccctttcaacaggcgacccgccaggtccaacacttttaccgtaacaat…	a	atgtcaaatgaaagttttcccgaaacgttggaaaacttactttcaatgttacagaccaaacagcaaaacgcaattcagtcagaggtgattgaatggctgcacagcttttgtgaaacctttcacttaaaaatacactgccataaacagtttattcctagcgaaaaaaaaaaacgagctaaaatacccgctcaagaaacacagggaaacacgcagccctcccaccatgtgtaccgggttgttctctccagagcacagccagtcaaagcacaggaatctctgctaacaaccatgtgcaacggactggtgctagatgcaaacacatggacatgcctagccattcctccgcctgcgccctttcaacaggcgacccgccaggtccaacacttttaccgtaacaat…	atgtcaaatgaaagttttcccgaaacgttggaaaacttactttcaatgttacagaccaaacagcaaaacgcaattcagtcagaggtgattgaatggctgcacagcttttgtgaaacctttcacttaaaaatacactgccataaacagtttattcctagcggggaaaaaaaacgagctaaaatacccgctcaagaaacacagggaaacacgcagccctcccaccatgtgtaccgggttgttctctccagagcacagccagtcaaagcacaggaatctctgctaacaaccatgtgcaacggactggtgctagatgcaaacacatggacatgcctagccattcctccgcctgcgccctttcaacaggcgacccgccaggtccaacacttttaccgtaacaat…	atgtcaaatgaaagttttcccgaaacgttggaaaacttactttcaatgttacagaccaaacagcaaaacgcaattcagtcagaggtgattgaatggctgcacagcttttgtgaaacctttcacttaaaaatacactgccataaacagtttattcctagcgaaaaaaaaaaacgagctaaaatacccgctcaagaaacacagggaaacacgcagccctcccaccatgtgtaccgggttgttctctccagagcacagccagtcaaagcacaggaatctctgctaacaaccatgtgcaacggactggtgctagatgcaaacacatggacatgcctagccattcctccgcctgcgccctttcaacaggcgacccgccaggtccaacacttttaccgtaacaat…	MSNESFPETLENLLSMLQTKQQNAIQSEVIEWLHSFCETFHLKIHCHKQFIPSGEKKRAKIPAQETQGNTQPSHHVYRVVLSRAQPVKAQESLLTTMCNGLVLDANTWTCLAIPPPAPFQQATRQVQHFYRNNFYEVVPIQDGTLLTIYHWDDPEYGPSWCLASTHGYDVSNYCWIGDKTFAELVYELLQQHSTCDVTLEKNKTRGTRLFFDNLNPDYCYTIGIRHHNLQPLIYDPQNIWAIQSTNLKTLKTVYPEYYGYIGIPGIQSQVPELPQYDLPYLIRSYKTAMNQAKNAIKNGKKDKGYFNYGYLLISRAPAITKSTSNVLLKSPLLVFLQKSVYQKKHNISNSQRLEFIILQNYLMQHFRDHFIALFPQYISYYTKYQNMLNMIIHSIATKD…	MSNESFPETLENLLSMLQTKQQNAIQSEVIEWLHSFCETFHLKIHCHKQFIPSEKKKRAKIPAQETQGNTQPSHHVYRVVLSRAQPVKAQESLLTTMCNGLVLDANTWTCLAIPPPAPFQQATRQVQHFYRNNFYEVVPIQDGTLLTIYHWDDPEYGPSWCLASTHGYDVSNYCWIGDKTFAELVYELLQQHSTCDVTLEKNKTRGTRLFFDNLNPDYCYTIGIRHHNLQPLIYDPQNIWAIQSTNLKTLKTVYPEYYGYIGIPGIQSQVPELPQYDLPYLIRSYKTAMNQAKNAIKNGKKDKGYFNYGYLLISRAPAITKSTSNVLLKSPLLVFLQKSVYQKKHNISNSQRLEFIILQNYLMQHFRDHFIALFPQYISYYTKYQNMLNMIIHSIATKD…	FALSE	1347	1347	449	449	""	""	""
m448r	20-1656-0041-01_S10_L001	80631	163	PNG	This study	Common single country	g	atgtcaaatgaaagttttcccgaaacgttggaaaacttactttcaatgttacagaccaaacagcaaaacgcaattcagtcagaggtgattgaatggctgcacagcttttgtgaaacctttcacttaaaaatacactgccataaacagtttattcctagcggggaaaaaaaacgagctaaaatacccgctcaagaaacacagggaaacacgcagccctcccaccatgtgtaccgggttgttctctccagagcacagccagtcaaagcacaggaatctctgctaacaaccatgtgcaacggactggtgctagatgcaaacacatggacatgcctagccattcctccgcctgcgccctttcaacaggcgacccgccaggtccaacacttttaccgtaacaat…	a	atgtcaaatgaaagttttcccgaaacgttggaaaacttactttcaatgttacagaccaaacagcaaaacgcaattcagtcagaggtgattgaatggctgcacagcttttgtgaaacctttcacttaaaaatacactgccataaacagtttattcctagcgaaaaaaaaaaacgagctaaaatacccgctcaagaaacacagggaaacacgcagccctcccaccatgtgtaccgggttgttctctccagagcacagccagtcaaagcacaggaatctctgctaacaaccatgtgcaacggactggtgctagatgcaaacacatggacatgcctagccattcctccgcctgcgccctttcaacaggcgacccgccaggtccaacacttttaccgtaacaat…	atgtcaaatgaaagttttcccgaaacgttggaaaacttactttcaatgttacagaccaaacagcaaaacgcaattcagtcagaggtgattgaatggctgcacagcttttgtgaaacctttcacttaaaaatacactgccataaacagtttattcctagcggggaaaaaaaacgagctaaaatacccgctcaagaaacacagggaaacacgcagccctcccaccatgtgtaccgggttgttctctccagagcacagccagtcaaagcacaggaatctctgctaacaaccatgtgcaacggactggtgctagatgcaaacacatggacatgcctagccattcctccgcctgcgccctttcaacaggcgacccgccaggtccaacacttttaccgtaacaat…	atgtcaaatgaaagttttcccgaaacgttggaaaacttactttcaatgttacagaccaaacagcaaaacgcaattcagtcagaggtgattgaatggctgcacagcttttgtgaaacctttcacttaaaaatacactgccataaacagtttattcctagcgaaaaaaaaaaacgagctaaaatacccgctcaagaaacacagggaaacacgcagccctcccaccatgtgtaccgggttgttctctccagagcacagccagtcaaagcacaggaatctctgctaacaaccatgtgcaacggactggtgctagatgcaaacacatggacatgcctagccattcctccgcctgcgccctttcaacaggcgacccgccaggtccaacacttttaccgtaacaat…	MSNESFPETLENLLSMLQTKQQNAIQSEVIEWLHSFCETFHLKIHCHKQFIPSGEKKRAKIPAQETQGNTQPSHHVYRVVLSRAQPVKAQESLLTTMCNGLVLDANTWTCLAIPPPAPFQQATRQVQHFYRNNFYEVVPIQDGTLLTIYHWDDPEYGPSWCLASTHGYDVSNYCWIGDKTFAELVYELLQQHSTCDVTLEKNKTRGTRLFFDNLNPDYCYTIGIRHHNLQPLIYDPQNIWAIQSTNLKTLKTVYPEYYGYIGIPGIQSQVPELPQYDLPYLIRSYKTAMNQAKNAIKNGKKDKGYFNYGYLLISRAPAITKSTSNVLLKSPLLVFLQKSVYQKKHNISNSQRLEFIILQNYLMQHFRDHFIALFPQYISYYTKYQNMLNMIIHSIATKD…	MSNESFPETLENLLSMLQTKQQNAIQSEVIEWLHSFCETFHLKIHCHKQFIPSEKKKRAKIPAQETQGNTQPSHHVYRVVLSRAQPVKAQESLLTTMCNGLVLDANTWTCLAIPPPAPFQQATRQVQHFYRNNFYEVVPIQDGTLLTIYHWDDPEYGPSWCLASTHGYDVSNYCWIGDKTFAELVYELLQQHSTCDVTLEKNKTRGTRLFFDNLNPDYCYTIGIRHHNLQPLIYDPQNIWAIQSTNLKTLKTVYPEYYGYIGIPGIQSQVPELPQYDLPYLIRSYKTAMNQAKNAIKNGKKDKGYFNYGYLLISRAPAITKSTSNVLLKSPLLVFLQKSVYQKKHNISNSQRLEFIILQNYLMQHFRDHFIALFPQYISYYTKYQNMLNMIIHSIATKD…	FALSE	1347	1347	449	449	""	""	""
m448r	20-01180-0006ABC_S456_L001	80629	161	PNG	This study	present two countries	g	atgtcaaatgaaagttttcccgaaacgttggaaaacttactttcaatgttacagaccaaacagcaaaacgcaattcagtcagaggtgattgaatggctgcacagcttttgtgaaacctttcacttaaaaatacactgccataaacagtttattcctagcggggaaaaaaaacgagctaaaatacccgctcaagaaacacagggaaacacgcagccctcccaccatgtgtaccgggttgttctctccagagcacagccagtcaaagcacaggaatctctgctaacaaccatgtgcaacggactggtgctagatgcaaacacatggacatgcctagccattcctccgcctgcgccctttcaacaggcgacccgccaggtccaacacttttaccgtaacaat…	a	atgtcaaatgaaagttttcccgaaacgttggaaaacttactttcaatgttacagaccaaacagcaaaacgcaattcagtcagaggtgattgaatggctgcacagcttttgtgaaacctttcacttaaaaatacactgccataaacagtttattcctagcgaaaaaaaaaaacgagctaaaatacccgctcaagaaacacagggaaacacgcagccctcccaccatgtgtaccgggttgttctctccagagcacagccagtcaaagcacaggaatctctgctaacaaccatgtgcaacggactggtgctagatgcaaacacatggacatgcctagccattcctccgcctgcgccctttcaacaggcgacccgccaggtccaacacttttaccgtaacaat…	atgtcaaatgaaagttttcccgaaacgttggaaaacttactttcaatgttacagaccaaacagcaaaacgcaattcagtcagaggtgattgaatggctgcacagcttttgtgaaacctttcacttaaaaatacactgccataaacagtttattcctagcggggaaaaaaaacgagctaaaatacccgctcaagaaacacagggaaacacgcagccctcccaccatgtgtaccgggttgttctctccagagcacagccagtcaaagcacaggaatctctgctaacaaccatgtgcaacggactggtgctagatgcaaacacatggacatgcctagccattcctccgcctgcgccctttcaacaggcgacccgccaggtccaacacttttaccgtaacaat…	atgtcaaatgaaagttttcccgaaacgttggaaaacttactttcaatgttacagaccaaacagcaaaacgcaattcagtcagaggtgattgaatggctgcacagcttttgtgaaacctttcacttaaaaatacactgccataaacagtttattcctagcgaaaaaaaaaaacgagctaaaatacccgctcaagaaacacagggaaacacgcagccctcccaccatgtgtaccgggttgttctctccagagcacagccagtcaaagcacaggaatctctgctaacaaccatgtgcaacggactggtgctagatgcaaacacatggacatgcctagccattcctccgcctgcgccctttcaacaggcgacccgccaggtccaacacttttaccgtaacaat…	MSNESFPETLENLLSMLQTKQQNAIQSEVIEWLHSFCETFHLKIHCHKQFIPSGEKKRAKIPAQETQGNTQPSHHVYRVVLSRAQPVKAQESLLTTMCNGLVLDANTWTCLAIPPPAPFQQATRQVQHFYRNNFYEVVPIQDGTLLTIYHWDDPEYGPSWCLASTHGYDVSNYCWIGDKTFAELVYELLQQHSTCDVTLEKNKTRGTRLFFDNLNPDYCYTIGIRHHNLQPLIYDPQNIWAIQSTNLKTLKTVYPEYYGYIGIPGIQSQVPELPQYDLPYLIRSYKTAMNQAKNAIKNGKKDKGYFNYGYLLISRAPAITKSTSNVLLKSPLLVFLQKSVYQKKHNISNSQRLEFIILQNYLMQHFRDHFIALFPQYISYYTKYQNMLNMIIHSIATKD…	MSNESFPETLENLLSMLQTKQQNAIQSEVIEWLHSFCETFHLKIHCHKQFIPSEKKKRAKIPAQETQGNTQPSHHVYRVVLSRAQPVKAQESLLTTMCNGLVLDANTWTCLAIPPPAPFQQATRQVQHFYRNNFYEVVPIQDGTLLTIYHWDDPEYGPSWCLASTHGYDVSNYCWIGDKTFAELVYELLQQHSTCDVTLEKNKTRGTRLFFDNLNPDYCYTIGIRHHNLQPLIYDPQNIWAIQSTNLKTLKTVYPEYYGYIGIPGIQSQVPELPQYDLPYLIRSYKTAMNQAKNAIKNGKKDKGYFNYGYLLISRAPAITKSTSNVLLKSPLLVFLQKSVYQKKHNISNSQRLEFIILQNYLMQHFRDHFIALFPQYISYYTKYQNMLNMIIHSIATKD…	FALSE	1347	1347	449	449	Missense substitution	Three nucleotide G repeat changed to three nucleotide A resulting in the changing of amino acids GE to EK	18
m448r	20-01180-0006ABC_S456_L001	80630	162	PNG	This study	Common single country	g	atgtcaaatgaaagttttcccgaaacgttggaaaacttactttcaatgttacagaccaaacagcaaaacgcaattcagtcagaggtgattgaatggctgcacagcttttgtgaaacctttcacttaaaaatacactgccataaacagtttattcctagcggggaaaaaaaacgagctaaaatacccgctcaagaaacacagggaaacacgcagccctcccaccatgtgtaccgggttgttctctccagagcacagccagtcaaagcacaggaatctctgctaacaaccatgtgcaacggactggtgctagatgcaaacacatggacatgcctagccattcctccgcctgcgccctttcaacaggcgacccgccaggtccaacacttttaccgtaacaat…	a	atgtcaaatgaaagttttcccgaaacgttggaaaacttactttcaatgttacagaccaaacagcaaaacgcaattcagtcagaggtgattgaatggctgcacagcttttgtgaaacctttcacttaaaaatacactgccataaacagtttattcctagcgaaaaaaaaaaacgagctaaaatacccgctcaagaaacacagggaaacacgcagccctcccaccatgtgtaccgggttgttctctccagagcacagccagtcaaagcacaggaatctctgctaacaaccatgtgcaacggactggtgctagatgcaaacacatggacatgcctagccattcctccgcctgcgccctttcaacaggcgacccgccaggtccaacacttttaccgtaacaat…	atgtcaaatgaaagttttcccgaaacgttggaaaacttactttcaatgttacagaccaaacagcaaaacgcaattcagtcagaggtgattgaatggctgcacagcttttgtgaaacctttcacttaaaaatacactgccataaacagtttattcctagcggggaaaaaaaacgagctaaaatacccgctcaagaaacacagggaaacacgcagccctcccaccatgtgtaccgggttgttctctccagagcacagccagtcaaagcacaggaatctctgctaacaaccatgtgcaacggactggtgctagatgcaaacacatggacatgcctagccattcctccgcctgcgccctttcaacaggcgacccgccaggtccaacacttttaccgtaacaat…	atgtcaaatgaaagttttcccgaaacgttggaaaacttactttcaatgttacagaccaaacagcaaaacgcaattcagtcagaggtgattgaatggctgcacagcttttgtgaaacctttcacttaaaaatacactgccataaacagtttattcctagcgaaaaaaaaaaacgagctaaaatacccgctcaagaaacacagggaaacacgcagccctcccaccatgtgtaccgggttgttctctccagagcacagccagtcaaagcacaggaatctctgctaacaaccatgtgcaacggactggtgctagatgcaaacacatggacatgcctagccattcctccgcctgcgccctttcaacaggcgacccgccaggtccaacacttttaccgtaacaat…	MSNESFPETLENLLSMLQTKQQNAIQSEVIEWLHSFCETFHLKIHCHKQFIPSGEKKRAKIPAQETQGNTQPSHHVYRVVLSRAQPVKAQESLLTTMCNGLVLDANTWTCLAIPPPAPFQQATRQVQHFYRNNFYEVVPIQDGTLLTIYHWDDPEYGPSWCLASTHGYDVSNYCWIGDKTFAELVYELLQQHSTCDVTLEKNKTRGTRLFFDNLNPDYCYTIGIRHHNLQPLIYDPQNIWAIQSTNLKTLKTVYPEYYGYIGIPGIQSQVPELPQYDLPYLIRSYKTAMNQAKNAIKNGKKDKGYFNYGYLLISRAPAITKSTSNVLLKSPLLVFLQKSVYQKKHNISNSQRLEFIILQNYLMQHFRDHFIALFPQYISYYTKYQNMLNMIIHSIATKD…	MSNESFPETLENLLSMLQTKQQNAIQSEVIEWLHSFCETFHLKIHCHKQFIPSEKKKRAKIPAQETQGNTQPSHHVYRVVLSRAQPVKAQESLLTTMCNGLVLDANTWTCLAIPPPAPFQQATRQVQHFYRNNFYEVVPIQDGTLLTIYHWDDPEYGPSWCLASTHGYDVSNYCWIGDKTFAELVYELLQQHSTCDVTLEKNKTRGTRLFFDNLNPDYCYTIGIRHHNLQPLIYDPQNIWAIQSTNLKTLKTVYPEYYGYIGIPGIQSQVPELPQYDLPYLIRSYKTAMNQAKNAIKNGKKDKGYFNYGYLLISRAPAITKSTSNVLLKSPLLVFLQKSVYQKKHNISNSQRLEFIILQNYLMQHFRDHFIALFPQYISYYTKYQNMLNMIIHSIATKD…	FALSE	1347	1347	449	449	""	""	""
m448r	20-01180-0006ABC_S456_L001	80631	163	PNG	This study	Common single country	g	atgtcaaatgaaagttttcccgaaacgttggaaaacttactttcaatgttacagaccaaacagcaaaacgcaattcagtcagaggtgattgaatggctgcacagcttttgtgaaacctttcacttaaaaatacactgccataaacagtttattcctagcggggaaaaaaaacgagctaaaatacccgctcaagaaacacagggaaacacgcagccctcccaccatgtgtaccgggttgttctctccagagcacagccagtcaaagcacaggaatctctgctaacaaccatgtgcaacggactggtgctagatgcaaacacatggacatgcctagccattcctccgcctgcgccctttcaacaggcgacccgccaggtccaacacttttaccgtaacaat…	a	atgtcaaatgaaagttttcccgaaacgttggaaaacttactttcaatgttacagaccaaacagcaaaacgcaattcagtcagaggtgattgaatggctgcacagcttttgtgaaacctttcacttaaaaatacactgccataaacagtttattcctagcgaaaaaaaaaaacgagctaaaatacccgctcaagaaacacagggaaacacgcagccctcccaccatgtgtaccgggttgttctctccagagcacagccagtcaaagcacaggaatctctgctaacaaccatgtgcaacggactggtgctagatgcaaacacatggacatgcctagccattcctccgcctgcgccctttcaacaggcgacccgccaggtccaacacttttaccgtaacaat…	atgtcaaatgaaagttttcccgaaacgttggaaaacttactttcaatgttacagaccaaacagcaaaacgcaattcagtcagaggtgattgaatggctgcacagcttttgtgaaacctttcacttaaaaatacactgccataaacagtttattcctagcggggaaaaaaaacgagctaaaatacccgctcaagaaacacagggaaacacgcagccctcccaccatgtgtaccgggttgttctctccagagcacagccagtcaaagcacaggaatctctgctaacaaccatgtgcaacggactggtgctagatgcaaacacatggacatgcctagccattcctccgcctgcgccctttcaacaggcgacccgccaggtccaacacttttaccgtaacaat…	atgtcaaatgaaagttttcccgaaacgttggaaaacttactttcaatgttacagaccaaacagcaaaacgcaattcagtcagaggtgattgaatggctgcacagcttttgtgaaacctttcacttaaaaatacactgccataaacagtttattcctagcgaaaaaaaaaaacgagctaaaatacccgctcaagaaacacagggaaacacgcagccctcccaccatgtgtaccgggttgttctctccagagcacagccagtcaaagcacaggaatctctgctaacaaccatgtgcaacggactggtgctagatgcaaacacatggacatgcctagccattcctccgcctgcgccctttcaacaggcgacccgccaggtccaacacttttaccgtaacaat…	MSNESFPETLENLLSMLQTKQQNAIQSEVIEWLHSFCETFHLKIHCHKQFIPSGEKKRAKIPAQETQGNTQPSHHVYRVVLSRAQPVKAQESLLTTMCNGLVLDANTWTCLAIPPPAPFQQATRQVQHFYRNNFYEVVPIQDGTLLTIYHWDDPEYGPSWCLASTHGYDVSNYCWIGDKTFAELVYELLQQHSTCDVTLEKNKTRGTRLFFDNLNPDYCYTIGIRHHNLQPLIYDPQNIWAIQSTNLKTLKTVYPEYYGYIGIPGIQSQVPELPQYDLPYLIRSYKTAMNQAKNAIKNGKKDKGYFNYGYLLISRAPAITKSTSNVLLKSPLLVFLQKSVYQKKHNISNSQRLEFIILQNYLMQHFRDHFIALFPQYISYYTKYQNMLNMIIHSIATKD…	MSNESFPETLENLLSMLQTKQQNAIQSEVIEWLHSFCETFHLKIHCHKQFIPSEKKKRAKIPAQETQGNTQPSHHVYRVVLSRAQPVKAQESLLTTMCNGLVLDANTWTCLAIPPPAPFQQATRQVQHFYRNNFYEVVPIQDGTLLTIYHWDDPEYGPSWCLASTHGYDVSNYCWIGDKTFAELVYELLQQHSTCDVTLEKNKTRGTRLFFDNLNPDYCYTIGIRHHNLQPLIYDPQNIWAIQSTNLKTLKTVYPEYYGYIGIPGIQSQVPELPQYDLPYLIRSYKTAMNQAKNAIKNGKKDKGYFNYGYLLISRAPAITKSTSNVLLKSPLLVFLQKSVYQKKHNISNSQRLEFIILQNYLMQHFRDHFIALFPQYISYYTKYQNMLNMIIHSIATKD…	FALSE	1347	1347	449	449	""	""	""
m448r	20-01180-0006-02ABC_S161718_L001	80629	161	PNG	This study	present two countries	g	atgtcaaatgaaagttttcccgaaacgttggaaaacttactttcaatgttacagaccaaacagcaaaacgcaattcagtcagaggtgattgaatggctgcacagcttttgtgaaacctttcacttaaaaatacactgccataaacagtttattcctagcggggaaaaaaaacgagctaaaatacccgctcaagaaacacagggaaacacgcagccctcccaccatgtgtaccgggttgttctctccagagcacagccagtcaaagcacaggaatctctgctaacaaccatgtgcaacggactggtgctagatgcaaacacatggacatgcctagccattcctccgcctgcgccctttcaacaggcgacccgccaggtccaacacttttaccgtaacaat…	a	atgtcaaatgaaagttttcccgaaacgttggaaaacttactttcaatgttacagaccaaacagcaaaacgcaattcagtcagaggtgattgaatggctgcacagcttttgtgaaacctttcacttaaaaatacactgccataaacagtttattcctagcgaaaaaaaaaaacgagctaaaatacccgctcaagaaacacagggaaacacgcagccctcccaccatgtgtaccgggttgttctctccagagcacagccagtcaaagcacaggaatctctgctaacaaccatgtgcaacggactggtgctagatgcaaacacatggacatgcctagccattcctccgcctgcgccctttcaacaggcgacccgccaggtccaacacttttaccgtaacaat…	atgtcaaatgaaagttttcccgaaacgttggaaaacttactttcaatgttacagaccaaacagcaaaacgcaattcagtcagaggtgattgaatggctgcacagcttttgtgaaacctttcacttaaaaatacactgccataaacagtttattcctagcggggaaaaaaaacgagctaaaatacccgctcaagaaacacagggaaacacgcagccctcccaccatgtgtaccgggttgttctctccagagcacagccagtcaaagcacaggaatctctgctaacaaccatgtgcaacggactggtgctagatgcaaacacatggacatgcctagccattcctccgcctgcgccctttcaacaggcgacccgccaggtccaacacttttaccgtaacaat…	atgtcaaatgaaagttttcccgaaacgttggaaaacttactttcaatgttacagaccaaacagcaaaacgcaattcagtcagaggtgattgaatggctgcacagcttttgtgaaacctttcacttaaaaatacactgccataaacagtttattcctagcgaaaaaaaaaaacgagctaaaatacccgctcaagaaacacagggaaacacgcagccctcccaccatgtgtaccgggttgttctctccagagcacagccagtcaaagcacaggaatctctgctaacaaccatgtgcaacggactggtgctagatgcaaacacatggacatgcctagccattcctccgcctgcgccctttcaacaggcgacccgccaggtccaacacttttaccgtaacaat…	MSNESFPETLENLLSMLQTKQQNAIQSEVIEWLHSFCETFHLKIHCHKQFIPSGEKKRAKIPAQETQGNTQPSHHVYRVVLSRAQPVKAQESLLTTMCNGLVLDANTWTCLAIPPPAPFQQATRQVQHFYRNNFYEVVPIQDGTLLTIYHWDDPEYGPSWCLASTHGYDVSNYCWIGDKTFAELVYELLQQHSTCDVTLEKNKTRGTRLFFDNLNPDYCYTIGIRHHNLQPLIYDPQNIWAIQSTNLKTLKTVYPEYYGYIGIPGIQSQVPELPQYDLPYLIRSYKTAMNQAKNAIKNGKKDKGYFNYGYLLISRAPAITKSTSNVLLKSPLLVFLQKSVYQKKHNISNSQRLEFIILQNYLMQHFRDHFIALFPQYISYYTKYQNMLNMIIHSIATKD…	MSNESFPETLENLLSMLQTKQQNAIQSEVIEWLHSFCETFHLKIHCHKQFIPSEKKKRAKIPAQETQGNTQPSHHVYRVVLSRAQPVKAQESLLTTMCNGLVLDANTWTCLAIPPPAPFQQATRQVQHFYRNNFYEVVPIQDGTLLTIYHWDDPEYGPSWCLASTHGYDVSNYCWIGDKTFAELVYELLQQHSTCDVTLEKNKTRGTRLFFDNLNPDYCYTIGIRHHNLQPLIYDPQNIWAIQSTNLKTLKTVYPEYYGYIGIPGIQSQVPELPQYDLPYLIRSYKTAMNQAKNAIKNGKKDKGYFNYGYLLISRAPAITKSTSNVLLKSPLLVFLQKSVYQKKHNISNSQRLEFIILQNYLMQHFRDHFIALFPQYISYYTKYQNMLNMIIHSIATKD…	FALSE	1347	1347	449	449	Missense substitution	Three nucleotide G repeat changed to three nucleotide A resulting in the changing of amino acids GE to EK	18
m448r	20-01180-0006-02ABC_S161718_L001	80630	162	PNG	This study	Common single country	g	atgtcaaatgaaagttttcccgaaacgttggaaaacttactttcaatgttacagaccaaacagcaaaacgcaattcagtcagaggtgattgaatggctgcacagcttttgtgaaacctttcacttaaaaatacactgccataaacagtttattcctagcggggaaaaaaaacgagctaaaatacccgctcaagaaacacagggaaacacgcagccctcccaccatgtgtaccgggttgttctctccagagcacagccagtcaaagcacaggaatctctgctaacaaccatgtgcaacggactggtgctagatgcaaacacatggacatgcctagccattcctccgcctgcgccctttcaacaggcgacccgccaggtccaacacttttaccgtaacaat…	a	atgtcaaatgaaagttttcccgaaacgttggaaaacttactttcaatgttacagaccaaacagcaaaacgcaattcagtcagaggtgattgaatggctgcacagcttttgtgaaacctttcacttaaaaatacactgccataaacagtttattcctagcgaaaaaaaaaaacgagctaaaatacccgctcaagaaacacagggaaacacgcagccctcccaccatgtgtaccgggttgttctctccagagcacagccagtcaaagcacaggaatctctgctaacaaccatgtgcaacggactggtgctagatgcaaacacatggacatgcctagccattcctccgcctgcgccctttcaacaggcgacccgccaggtccaacacttttaccgtaacaat…	atgtcaaatgaaagttttcccgaaacgttggaaaacttactttcaatgttacagaccaaacagcaaaacgcaattcagtcagaggtgattgaatggctgcacagcttttgtgaaacctttcacttaaaaatacactgccataaacagtttattcctagcggggaaaaaaaacgagctaaaatacccgctcaagaaacacagggaaacacgcagccctcccaccatgtgtaccgggttgttctctccagagcacagccagtcaaagcacaggaatctctgctaacaaccatgtgcaacggactggtgctagatgcaaacacatggacatgcctagccattcctccgcctgcgccctttcaacaggcgacccgccaggtccaacacttttaccgtaacaat…	atgtcaaatgaaagttttcccgaaacgttggaaaacttactttcaatgttacagaccaaacagcaaaacgcaattcagtcagaggtgattgaatggctgcacagcttttgtgaaacctttcacttaaaaatacactgccataaacagtttattcctagcgaaaaaaaaaaacgagctaaaatacccgctcaagaaacacagggaaacacgcagccctcccaccatgtgtaccgggttgttctctccagagcacagccagtcaaagcacaggaatctctgctaacaaccatgtgcaacggactggtgctagatgcaaacacatggacatgcctagccattcctccgcctgcgccctttcaacaggcgacccgccaggtccaacacttttaccgtaacaat…	MSNESFPETLENLLSMLQTKQQNAIQSEVIEWLHSFCETFHLKIHCHKQFIPSGEKKRAKIPAQETQGNTQPSHHVYRVVLSRAQPVKAQESLLTTMCNGLVLDANTWTCLAIPPPAPFQQATRQVQHFYRNNFYEVVPIQDGTLLTIYHWDDPEYGPSWCLASTHGYDVSNYCWIGDKTFAELVYELLQQHSTCDVTLEKNKTRGTRLFFDNLNPDYCYTIGIRHHNLQPLIYDPQNIWAIQSTNLKTLKTVYPEYYGYIGIPGIQSQVPELPQYDLPYLIRSYKTAMNQAKNAIKNGKKDKGYFNYGYLLISRAPAITKSTSNVLLKSPLLVFLQKSVYQKKHNISNSQRLEFIILQNYLMQHFRDHFIALFPQYISYYTKYQNMLNMIIHSIATKD…	MSNESFPETLENLLSMLQTKQQNAIQSEVIEWLHSFCETFHLKIHCHKQFIPSEKKKRAKIPAQETQGNTQPSHHVYRVVLSRAQPVKAQESLLTTMCNGLVLDANTWTCLAIPPPAPFQQATRQVQHFYRNNFYEVVPIQDGTLLTIYHWDDPEYGPSWCLASTHGYDVSNYCWIGDKTFAELVYELLQQHSTCDVTLEKNKTRGTRLFFDNLNPDYCYTIGIRHHNLQPLIYDPQNIWAIQSTNLKTLKTVYPEYYGYIGIPGIQSQVPELPQYDLPYLIRSYKTAMNQAKNAIKNGKKDKGYFNYGYLLISRAPAITKSTSNVLLKSPLLVFLQKSVYQKKHNISNSQRLEFIILQNYLMQHFRDHFIALFPQYISYYTKYQNMLNMIIHSIATKD…	FALSE	1347	1347	449	449	""	""	""
m448r	20-01180-0006-02ABC_S161718_L001	80631	163	PNG	This study	Common single country	g	atgtcaaatgaaagttttcccgaaacgttggaaaacttactttcaatgttacagaccaaacagcaaaacgcaattcagtcagaggtgattgaatggctgcacagcttttgtgaaacctttcacttaaaaatacactgccataaacagtttattcctagcggggaaaaaaaacgagctaaaatacccgctcaagaaacacagggaaacacgcagccctcccaccatgtgtaccgggttgttctctccagagcacagccagtcaaagcacaggaatctctgctaacaaccatgtgcaacggactggtgctagatgcaaacacatggacatgcctagccattcctccgcctgcgccctttcaacaggcgacccgccaggtccaacacttttaccgtaacaat…	a	atgtcaaatgaaagttttcccgaaacgttggaaaacttactttcaatgttacagaccaaacagcaaaacgcaattcagtcagaggtgattgaatggctgcacagcttttgtgaaacctttcacttaaaaatacactgccataaacagtttattcctagcgaaaaaaaaaaacgagctaaaatacccgctcaagaaacacagggaaacacgcagccctcccaccatgtgtaccgggttgttctctccagagcacagccagtcaaagcacaggaatctctgctaacaaccatgtgcaacggactggtgctagatgcaaacacatggacatgcctagccattcctccgcctgcgccctttcaacaggcgacccgccaggtccaacacttttaccgtaacaat…	atgtcaaatgaaagttttcccgaaacgttggaaaacttactttcaatgttacagaccaaacagcaaaacgcaattcagtcagaggtgattgaatggctgcacagcttttgtgaaacctttcacttaaaaatacactgccataaacagtttattcctagcggggaaaaaaaacgagctaaaatacccgctcaagaaacacagggaaacacgcagccctcccaccatgtgtaccgggttgttctctccagagcacagccagtcaaagcacaggaatctctgctaacaaccatgtgcaacggactggtgctagatgcaaacacatggacatgcctagccattcctccgcctgcgccctttcaacaggcgacccgccaggtccaacacttttaccgtaacaat…	atgtcaaatgaaagttttcccgaaacgttggaaaacttactttcaatgttacagaccaaacagcaaaacgcaattcagtcagaggtgattgaatggctgcacagcttttgtgaaacctttcacttaaaaatacactgccataaacagtttattcctagcgaaaaaaaaaaacgagctaaaatacccgctcaagaaacacagggaaacacgcagccctcccaccatgtgtaccgggttgttctctccagagcacagccagtcaaagcacaggaatctctgctaacaaccatgtgcaacggactggtgctagatgcaaacacatggacatgcctagccattcctccgcctgcgccctttcaacaggcgacccgccaggtccaacacttttaccgtaacaat…	MSNESFPETLENLLSMLQTKQQNAIQSEVIEWLHSFCETFHLKIHCHKQFIPSGEKKRAKIPAQETQGNTQPSHHVYRVVLSRAQPVKAQESLLTTMCNGLVLDANTWTCLAIPPPAPFQQATRQVQHFYRNNFYEVVPIQDGTLLTIYHWDDPEYGPSWCLASTHGYDVSNYCWIGDKTFAELVYELLQQHSTCDVTLEKNKTRGTRLFFDNLNPDYCYTIGIRHHNLQPLIYDPQNIWAIQSTNLKTLKTVYPEYYGYIGIPGIQSQVPELPQYDLPYLIRSYKTAMNQAKNAIKNGKKDKGYFNYGYLLISRAPAITKSTSNVLLKSPLLVFLQKSVYQKKHNISNSQRLEFIILQNYLMQHFRDHFIALFPQYISYYTKYQNMLNMIIHSIATKD…	MSNESFPETLENLLSMLQTKQQNAIQSEVIEWLHSFCETFHLKIHCHKQFIPSEKKKRAKIPAQETQGNTQPSHHVYRVVLSRAQPVKAQESLLTTMCNGLVLDANTWTCLAIPPPAPFQQATRQVQHFYRNNFYEVVPIQDGTLLTIYHWDDPEYGPSWCLASTHGYDVSNYCWIGDKTFAELVYELLQQHSTCDVTLEKNKTRGTRLFFDNLNPDYCYTIGIRHHNLQPLIYDPQNIWAIQSTNLKTLKTVYPEYYGYIGIPGIQSQVPELPQYDLPYLIRSYKTAMNQAKNAIKNGKKDKGYFNYGYLLISRAPAITKSTSNVLLKSPLLVFLQKSVYQKKHNISNSQRLEFIILQNYLMQHFRDHFIALFPQYISYYTKYQNMLNMIIHSIATKD…	FALSE	1347	1347	449	449	""	""	""
m448r	20-01180-0005ABC_S123_L001	80629	161	PNG	This study	present two countries	g	atgtcaaatgaaagttttcccgaaacgttggaaaacttactttcaatgttacagaccaaacagcaaaacgcaattcagtcagaggtgattgaatggctgcacagcttttgtgaaacctttcacttaaaaatacactgccataaacagtttattcctagcggggaaaaaaaacgagctaaaatacccgctcaagaaacacagggaaacacgcagccctcccaccatgtgtaccgggttgttctctccagagcacagccagtcaaagcacaggaatctctgctaacaaccatgtgcaacggactggtgctagatgcaaacacatggacatgcctagccattcctccgcctgcgccctttcaacaggcgacccgccaggtccaacacttttaccgtaacaat…	a	atgtcaaatgaaagttttcccgaaacgttggaaaacttactttcaatgttacagaccaaacagcaaaacgcaattcagtcagaggtgattgaatggctgcacagcttttgtgaaacctttcacttaaaaatacactgccataaacagtttattcctagcgaaaaaaaaaaacgagctaaaatacccgctcaagaaacacagggaaacacgcagccctcccaccatgtgtaccgggttgttctctccagagcacagccagtcaaagcacaggaatctctgctaacaaccatgtgcaacggactggtgctagatgcaaacacatggacatgcctagccattcctccgcctgcgccctttcaacaggcgacccgccaggtccaacacttttaccgtaacaat…	atgtcaaatgaaagttttcccgaaacgttggaaaacttactttcaatgttacagaccaaacagcaaaacgcaattcagtcagaggtgattgaatggctgcacagcttttgtgaaacctttcacttaaaaatacactgccataaacagtttattcctagcggggaaaaaaaacgagctaaaatacccgctcaagaaacacagggaaacacgcagccctcccaccatgtgtaccgggttgttctctccagagcacagccagtcaaagcacaggaatctctgctaacaaccatgtgcaacggactggtgctagatgcaaacacatggacatgcctagccattcctccgcctgcgccctttcaacaggcgacccgccaggtccaacacttttaccgtaacaat…	atgtcaaatgaaagttttcccgaaacgttggaaaacttactttcaatgttacagaccaaacagcaaaacgcaattcagtcagaggtgattgaatggctgcacagcttttgtgaaacctttcacttaaaaatacactgccataaacagtttattcctagcgaaaaaaaaaaacgagctaaaatacccgctcaagaaacacagggaaacacgcagccctcccaccatgtgtaccgggttgttctctccagagcacagccagtcaaagcacaggaatctctgctaacaaccatgtgcaacggactggtgctagatgcaaacacatggacatgcctagccattcctccgcctgcgccctttcaacaggcgacccgccaggtccaacacttttaccgtaacaat…	MSNESFPETLENLLSMLQTKQQNAIQSEVIEWLHSFCETFHLKIHCHKQFIPSGEKKRAKIPAQETQGNTQPSHHVYRVVLSRAQPVKAQESLLTTMCNGLVLDANTWTCLAIPPPAPFQQATRQVQHFYRNNFYEVVPIQDGTLLTIYHWDDPEYGPSWCLASTHGYDVSNYCWIGDKTFAELVYELLQQHSTCDVTLEKNKTRGTRLFFDNLNPDYCYTIGIRHHNLQPLIYDPQNIWAIQSTNLKTLKTVYPEYYGYIGIPGIQSQVPELPQYDLPYLIRSYKTAMNQAKNAIKNGKKDKGYFNYGYLLISRAPAITKSTSNVLLKSPLLVFLQKSVYQKKHNISNSQRLEFIILQNYLMQHFRDHFIALFPQYISYYTKYQNMLNMIIHSIATKD…	MSNESFPETLENLLSMLQTKQQNAIQSEVIEWLHSFCETFHLKIHCHKQFIPSEKKKRAKIPAQETQGNTQPSHHVYRVVLSRAQPVKAQESLLTTMCNGLVLDANTWTCLAIPPPAPFQQATRQVQHFYRNNFYEVVPIQDGTLLTIYHWDDPEYGPSWCLASTHGYDVSNYCWIGDKTFAELVYELLQQHSTCDVTLEKNKTRGTRLFFDNLNPDYCYTIGIRHHNLQPLIYDPQNIWAIQSTNLKTLKTVYPEYYGYIGIPGIQSQVPELPQYDLPYLIRSYKTAMNQAKNAIKNGKKDKGYFNYGYLLISRAPAITKSTSNVLLKSPLLVFLQKSVYQKKHNISNSQRLEFIILQNYLMQHFRDHFIALFPQYISYYTKYQNMLNMIIHSIATKD…	FALSE	1347	1347	449	449	Missense substitution	Three nucleotide G repeat changed to three nucleotide A resulting in the changing of amino acids GE to EK	18
m448r	20-01180-0005ABC_S123_L001	80630	162	PNG	This study	Common single country	g	atgtcaaatgaaagttttcccgaaacgttggaaaacttactttcaatgttacagaccaaacagcaaaacgcaattcagtcagaggtgattgaatggctgcacagcttttgtgaaacctttcacttaaaaatacactgccataaacagtttattcctagcggggaaaaaaaacgagctaaaatacccgctcaagaaacacagggaaacacgcagccctcccaccatgtgtaccgggttgttctctccagagcacagccagtcaaagcacaggaatctctgctaacaaccatgtgcaacggactggtgctagatgcaaacacatggacatgcctagccattcctccgcctgcgccctttcaacaggcgacccgccaggtccaacacttttaccgtaacaat…	a	atgtcaaatgaaagttttcccgaaacgttggaaaacttactttcaatgttacagaccaaacagcaaaacgcaattcagtcagaggtgattgaatggctgcacagcttttgtgaaacctttcacttaaaaatacactgccataaacagtttattcctagcgaaaaaaaaaaacgagctaaaatacccgctcaagaaacacagggaaacacgcagccctcccaccatgtgtaccgggttgttctctccagagcacagccagtcaaagcacaggaatctctgctaacaaccatgtgcaacggactggtgctagatgcaaacacatggacatgcctagccattcctccgcctgcgccctttcaacaggcgacccgccaggtccaacacttttaccgtaacaat…	atgtcaaatgaaagttttcccgaaacgttggaaaacttactttcaatgttacagaccaaacagcaaaacgcaattcagtcagaggtgattgaatggctgcacagcttttgtgaaacctttcacttaaaaatacactgccataaacagtttattcctagcggggaaaaaaaacgagctaaaatacccgctcaagaaacacagggaaacacgcagccctcccaccatgtgtaccgggttgttctctccagagcacagccagtcaaagcacaggaatctctgctaacaaccatgtgcaacggactggtgctagatgcaaacacatggacatgcctagccattcctccgcctgcgccctttcaacaggcgacccgccaggtccaacacttttaccgtaacaat…	atgtcaaatgaaagttttcccgaaacgttggaaaacttactttcaatgttacagaccaaacagcaaaacgcaattcagtcagaggtgattgaatggctgcacagcttttgtgaaacctttcacttaaaaatacactgccataaacagtttattcctagcgaaaaaaaaaaacgagctaaaatacccgctcaagaaacacagggaaacacgcagccctcccaccatgtgtaccgggttgttctctccagagcacagccagtcaaagcacaggaatctctgctaacaaccatgtgcaacggactggtgctagatgcaaacacatggacatgcctagccattcctccgcctgcgccctttcaacaggcgacccgccaggtccaacacttttaccgtaacaat…	MSNESFPETLENLLSMLQTKQQNAIQSEVIEWLHSFCETFHLKIHCHKQFIPSGEKKRAKIPAQETQGNTQPSHHVYRVVLSRAQPVKAQESLLTTMCNGLVLDANTWTCLAIPPPAPFQQATRQVQHFYRNNFYEVVPIQDGTLLTIYHWDDPEYGPSWCLASTHGYDVSNYCWIGDKTFAELVYELLQQHSTCDVTLEKNKTRGTRLFFDNLNPDYCYTIGIRHHNLQPLIYDPQNIWAIQSTNLKTLKTVYPEYYGYIGIPGIQSQVPELPQYDLPYLIRSYKTAMNQAKNAIKNGKKDKGYFNYGYLLISRAPAITKSTSNVLLKSPLLVFLQKSVYQKKHNISNSQRLEFIILQNYLMQHFRDHFIALFPQYISYYTKYQNMLNMIIHSIATKD…	MSNESFPETLENLLSMLQTKQQNAIQSEVIEWLHSFCETFHLKIHCHKQFIPSEKKKRAKIPAQETQGNTQPSHHVYRVVLSRAQPVKAQESLLTTMCNGLVLDANTWTCLAIPPPAPFQQATRQVQHFYRNNFYEVVPIQDGTLLTIYHWDDPEYGPSWCLASTHGYDVSNYCWIGDKTFAELVYELLQQHSTCDVTLEKNKTRGTRLFFDNLNPDYCYTIGIRHHNLQPLIYDPQNIWAIQSTNLKTLKTVYPEYYGYIGIPGIQSQVPELPQYDLPYLIRSYKTAMNQAKNAIKNGKKDKGYFNYGYLLISRAPAITKSTSNVLLKSPLLVFLQKSVYQKKHNISNSQRLEFIILQNYLMQHFRDHFIALFPQYISYYTKYQNMLNMIIHSIATKD…	FALSE	1347	1347	449	449	""	""	""
m448r	20-01180-0005ABC_S123_L001	80631	163	PNG	This study	Common single country	g	atgtcaaatgaaagttttcccgaaacgttggaaaacttactttcaatgttacagaccaaacagcaaaacgcaattcagtcagaggtgattgaatggctgcacagcttttgtgaaacctttcacttaaaaatacactgccataaacagtttattcctagcggggaaaaaaaacgagctaaaatacccgctcaagaaacacagggaaacacgcagccctcccaccatgtgtaccgggttgttctctccagagcacagccagtcaaagcacaggaatctctgctaacaaccatgtgcaacggactggtgctagatgcaaacacatggacatgcctagccattcctccgcctgcgccctttcaacaggcgacccgccaggtccaacacttttaccgtaacaat…	a	atgtcaaatgaaagttttcccgaaacgttggaaaacttactttcaatgttacagaccaaacagcaaaacgcaattcagtcagaggtgattgaatggctgcacagcttttgtgaaacctttcacttaaaaatacactgccataaacagtttattcctagcgaaaaaaaaaaacgagctaaaatacccgctcaagaaacacagggaaacacgcagccctcccaccatgtgtaccgggttgttctctccagagcacagccagtcaaagcacaggaatctctgctaacaaccatgtgcaacggactggtgctagatgcaaacacatggacatgcctagccattcctccgcctgcgccctttcaacaggcgacccgccaggtccaacacttttaccgtaacaat…	atgtcaaatgaaagttttcccgaaacgttggaaaacttactttcaatgttacagaccaaacagcaaaacgcaattcagtcagaggtgattgaatggctgcacagcttttgtgaaacctttcacttaaaaatacactgccataaacagtttattcctagcggggaaaaaaaacgagctaaaatacccgctcaagaaacacagggaaacacgcagccctcccaccatgtgtaccgggttgttctctccagagcacagccagtcaaagcacaggaatctctgctaacaaccatgtgcaacggactggtgctagatgcaaacacatggacatgcctagccattcctccgcctgcgccctttcaacaggcgacccgccaggtccaacacttttaccgtaacaat…	atgtcaaatgaaagttttcccgaaacgttggaaaacttactttcaatgttacagaccaaacagcaaaacgcaattcagtcagaggtgattgaatggctgcacagcttttgtgaaacctttcacttaaaaatacactgccataaacagtttattcctagcgaaaaaaaaaaacgagctaaaatacccgctcaagaaacacagggaaacacgcagccctcccaccatgtgtaccgggttgttctctccagagcacagccagtcaaagcacaggaatctctgctaacaaccatgtgcaacggactggtgctagatgcaaacacatggacatgcctagccattcctccgcctgcgccctttcaacaggcgacccgccaggtccaacacttttaccgtaacaat…	MSNESFPETLENLLSMLQTKQQNAIQSEVIEWLHSFCETFHLKIHCHKQFIPSGEKKRAKIPAQETQGNTQPSHHVYRVVLSRAQPVKAQESLLTTMCNGLVLDANTWTCLAIPPPAPFQQATRQVQHFYRNNFYEVVPIQDGTLLTIYHWDDPEYGPSWCLASTHGYDVSNYCWIGDKTFAELVYELLQQHSTCDVTLEKNKTRGTRLFFDNLNPDYCYTIGIRHHNLQPLIYDPQNIWAIQSTNLKTLKTVYPEYYGYIGIPGIQSQVPELPQYDLPYLIRSYKTAMNQAKNAIKNGKKDKGYFNYGYLLISRAPAITKSTSNVLLKSPLLVFLQKSVYQKKHNISNSQRLEFIILQNYLMQHFRDHFIALFPQYISYYTKYQNMLNMIIHSIATKD…	MSNESFPETLENLLSMLQTKQQNAIQSEVIEWLHSFCETFHLKIHCHKQFIPSEKKKRAKIPAQETQGNTQPSHHVYRVVLSRAQPVKAQESLLTTMCNGLVLDANTWTCLAIPPPAPFQQATRQVQHFYRNNFYEVVPIQDGTLLTIYHWDDPEYGPSWCLASTHGYDVSNYCWIGDKTFAELVYELLQQHSTCDVTLEKNKTRGTRLFFDNLNPDYCYTIGIRHHNLQPLIYDPQNIWAIQSTNLKTLKTVYPEYYGYIGIPGIQSQVPELPQYDLPYLIRSYKTAMNQAKNAIKNGKKDKGYFNYGYLLISRAPAITKSTSNVLLKSPLLVFLQKSVYQKKHNISNSQRLEFIILQNYLMQHFRDHFIALFPQYISYYTKYQNMLNMIIHSIATKD…	FALSE	1347	1347	449	449	""	""	""
m448r	20-01180-0001-02ABC_S789_L001	80629	161	PNG	This study	present two countries	g	atgtcaaatgaaagttttcccgaaacgttggaaaacttactttcaatgttacagaccaaacagcaaaacgcaattcagtcagaggtgattgaatggctgcacagcttttgtgaaacctttcacttaaaaatacactgccataaacagtttattcctagcggggaaaaaaaacgagctaaaatacccgctcaagaaacacagggaaacacgcagccctcccaccatgtgtaccgggttgttctctccagagcacagccagtcaaagcacaggaatctctgctaacaaccatgtgcaacggactggtgctagatgcaaacacatggacatgcctagccattcctccgcctgcgccctttcaacaggcgacccgccaggtccaacacttttaccgtaacaat…	a	atgtcaaatgaaagttttcccgaaacgttggaaaacttactttcaatgttacagaccaaacagcaaaacgcaattcagtcagaggtgattgaatggctgcacagcttttgtgaaacctttcacttaaaaatacactgccataaacagtttattcctagcgaaaaaaaaaaacgagctaaaatacccgctcaagaaacacagggaaacacgcagccctcccaccatgtgtaccgggttgttctctccagagcacagccagtcaaagcacaggaatctctgctaacaaccatgtgcaacggactggtgctagatgcaaacacatggacatgcctagccattcctccgcctgcgccctttcaacaggcgacccgccaggtccaacacttttaccgtaacaat…	atgtcaaatgaaagttttcccgaaacgttggaaaacttactttcaatgttacagaccaaacagcaaaacgcaattcagtcagaggtgattgaatggctgcacagcttttgtgaaacctttcacttaaaaatacactgccataaacagtttattcctagcggggaaaaaaaacgagctaaaatacccgctcaagaaacacagggaaacacgcagccctcccaccatgtgtaccgggttgttctctccagagcacagccagtcaaagcacaggaatctctgctaacaaccatgtgcaacggactggtgctagatgcaaacacatggacatgcctagccattcctccgcctgcgccctttcaacaggcgacccgccaggtccaacacttttaccgtaacaat…	atgtcaaatgaaagttttcccgaaacgttggaaaacttactttcaatgttacagaccaaacagcaaaacgcaattcagtcagaggtgattgaatggctgcacagcttttgtgaaacctttcacttaaaaatacactgccataaacagtttattcctagcgaaaaaaaaaaacgagctaaaatacccgctcaagaaacacagggaaacacgcagccctcccaccatgtgtaccgggttgttctctccagagcacagccagtcaaagcacaggaatctctgctaacaaccatgtgcaacggactggtgctagatgcaaacacatggacatgcctagccattcctccgcctgcgccctttcaacaggcgacccgccaggtccaacacttttaccgtaacaat…	MSNESFPETLENLLSMLQTKQQNAIQSEVIEWLHSFCETFHLKIHCHKQFIPSGEKKRAKIPAQETQGNTQPSHHVYRVVLSRAQPVKAQESLLTTMCNGLVLDANTWTCLAIPPPAPFQQATRQVQHFYRNNFYEVVPIQDGTLLTIYHWDDPEYGPSWCLASTHGYDVSNYCWIGDKTFAELVYELLQQHSTCDVTLEKNKTRGTRLFFDNLNPDYCYTIGIRHHNLQPLIYDPQNIWAIQSTNLKTLKTVYPEYYGYIGIPGIQSQVPELPQYDLPYLIRSYKTAMNQAKNAIKNGKKDKGYFNYGYLLISRAPAITKSTSNVLLKSPLLVFLQKSVYQKKHNISNSQRLEFIILQNYLMQHFRDHFIALFPQYISYYTKYQNMLNMIIHSIATKD…	MSNESFPETLENLLSMLQTKQQNAIQSEVIEWLHSFCETFHLKIHCHKQFIPSEKKKRAKIPAQETQGNTQPSHHVYRVVLSRAQPVKAQESLLTTMCNGLVLDANTWTCLAIPPPAPFQQATRQVQHFYRNNFYEVVPIQDGTLLTIYHWDDPEYGPSWCLASTHGYDVSNYCWIGDKTFAELVYELLQQHSTCDVTLEKNKTRGTRLFFDNLNPDYCYTIGIRHHNLQPLIYDPQNIWAIQSTNLKTLKTVYPEYYGYIGIPGIQSQVPELPQYDLPYLIRSYKTAMNQAKNAIKNGKKDKGYFNYGYLLISRAPAITKSTSNVLLKSPLLVFLQKSVYQKKHNISNSQRLEFIILQNYLMQHFRDHFIALFPQYISYYTKYQNMLNMIIHSIATKD…	FALSE	1347	1347	449	449	Missense substitution	Three nucleotide G repeat changed to three nucleotide A resulting in the changing of amino acids GE to EK	18
m448r	20-01180-0001-02ABC_S789_L001	80630	162	PNG	This study	Common single country	g	atgtcaaatgaaagttttcccgaaacgttggaaaacttactttcaatgttacagaccaaacagcaaaacgcaattcagtcagaggtgattgaatggctgcacagcttttgtgaaacctttcacttaaaaatacactgccataaacagtttattcctagcggggaaaaaaaacgagctaaaatacccgctcaagaaacacagggaaacacgcagccctcccaccatgtgtaccgggttgttctctccagagcacagccagtcaaagcacaggaatctctgctaacaaccatgtgcaacggactggtgctagatgcaaacacatggacatgcctagccattcctccgcctgcgccctttcaacaggcgacccgccaggtccaacacttttaccgtaacaat…	a	atgtcaaatgaaagttttcccgaaacgttggaaaacttactttcaatgttacagaccaaacagcaaaacgcaattcagtcagaggtgattgaatggctgcacagcttttgtgaaacctttcacttaaaaatacactgccataaacagtttattcctagcgaaaaaaaaaaacgagctaaaatacccgctcaagaaacacagggaaacacgcagccctcccaccatgtgtaccgggttgttctctccagagcacagccagtcaaagcacaggaatctctgctaacaaccatgtgcaacggactggtgctagatgcaaacacatggacatgcctagccattcctccgcctgcgccctttcaacaggcgacccgccaggtccaacacttttaccgtaacaat…	atgtcaaatgaaagttttcccgaaacgttggaaaacttactttcaatgttacagaccaaacagcaaaacgcaattcagtcagaggtgattgaatggctgcacagcttttgtgaaacctttcacttaaaaatacactgccataaacagtttattcctagcggggaaaaaaaacgagctaaaatacccgctcaagaaacacagggaaacacgcagccctcccaccatgtgtaccgggttgttctctccagagcacagccagtcaaagcacaggaatctctgctaacaaccatgtgcaacggactggtgctagatgcaaacacatggacatgcctagccattcctccgcctgcgccctttcaacaggcgacccgccaggtccaacacttttaccgtaacaat…	atgtcaaatgaaagttttcccgaaacgttggaaaacttactttcaatgttacagaccaaacagcaaaacgcaattcagtcagaggtgattgaatggctgcacagcttttgtgaaacctttcacttaaaaatacactgccataaacagtttattcctagcgaaaaaaaaaaacgagctaaaatacccgctcaagaaacacagggaaacacgcagccctcccaccatgtgtaccgggttgttctctccagagcacagccagtcaaagcacaggaatctctgctaacaaccatgtgcaacggactggtgctagatgcaaacacatggacatgcctagccattcctccgcctgcgccctttcaacaggcgacccgccaggtccaacacttttaccgtaacaat…	MSNESFPETLENLLSMLQTKQQNAIQSEVIEWLHSFCETFHLKIHCHKQFIPSGEKKRAKIPAQETQGNTQPSHHVYRVVLSRAQPVKAQESLLTTMCNGLVLDANTWTCLAIPPPAPFQQATRQVQHFYRNNFYEVVPIQDGTLLTIYHWDDPEYGPSWCLASTHGYDVSNYCWIGDKTFAELVYELLQQHSTCDVTLEKNKTRGTRLFFDNLNPDYCYTIGIRHHNLQPLIYDPQNIWAIQSTNLKTLKTVYPEYYGYIGIPGIQSQVPELPQYDLPYLIRSYKTAMNQAKNAIKNGKKDKGYFNYGYLLISRAPAITKSTSNVLLKSPLLVFLQKSVYQKKHNISNSQRLEFIILQNYLMQHFRDHFIALFPQYISYYTKYQNMLNMIIHSIATKD…	MSNESFPETLENLLSMLQTKQQNAIQSEVIEWLHSFCETFHLKIHCHKQFIPSEKKKRAKIPAQETQGNTQPSHHVYRVVLSRAQPVKAQESLLTTMCNGLVLDANTWTCLAIPPPAPFQQATRQVQHFYRNNFYEVVPIQDGTLLTIYHWDDPEYGPSWCLASTHGYDVSNYCWIGDKTFAELVYELLQQHSTCDVTLEKNKTRGTRLFFDNLNPDYCYTIGIRHHNLQPLIYDPQNIWAIQSTNLKTLKTVYPEYYGYIGIPGIQSQVPELPQYDLPYLIRSYKTAMNQAKNAIKNGKKDKGYFNYGYLLISRAPAITKSTSNVLLKSPLLVFLQKSVYQKKHNISNSQRLEFIILQNYLMQHFRDHFIALFPQYISYYTKYQNMLNMIIHSIATKD…	FALSE	1347	1347	449	449	""	""	""
m448r	20-01180-0001-02ABC_S789_L001	80631	163	PNG	This study	Common single country	g	atgtcaaatgaaagttttcccgaaacgttggaaaacttactttcaatgttacagaccaaacagcaaaacgcaattcagtcagaggtgattgaatggctgcacagcttttgtgaaacctttcacttaaaaatacactgccataaacagtttattcctagcggggaaaaaaaacgagctaaaatacccgctcaagaaacacagggaaacacgcagccctcccaccatgtgtaccgggttgttctctccagagcacagccagtcaaagcacaggaatctctgctaacaaccatgtgcaacggactggtgctagatgcaaacacatggacatgcctagccattcctccgcctgcgccctttcaacaggcgacccgccaggtccaacacttttaccgtaacaat…	a	atgtcaaatgaaagttttcccgaaacgttggaaaacttactttcaatgttacagaccaaacagcaaaacgcaattcagtcagaggtgattgaatggctgcacagcttttgtgaaacctttcacttaaaaatacactgccataaacagtttattcctagcgaaaaaaaaaaacgagctaaaatacccgctcaagaaacacagggaaacacgcagccctcccaccatgtgtaccgggttgttctctccagagcacagccagtcaaagcacaggaatctctgctaacaaccatgtgcaacggactggtgctagatgcaaacacatggacatgcctagccattcctccgcctgcgccctttcaacaggcgacccgccaggtccaacacttttaccgtaacaat…	atgtcaaatgaaagttttcccgaaacgttggaaaacttactttcaatgttacagaccaaacagcaaaacgcaattcagtcagaggtgattgaatggctgcacagcttttgtgaaacctttcacttaaaaatacactgccataaacagtttattcctagcggggaaaaaaaacgagctaaaatacccgctcaagaaacacagggaaacacgcagccctcccaccatgtgtaccgggttgttctctccagagcacagccagtcaaagcacaggaatctctgctaacaaccatgtgcaacggactggtgctagatgcaaacacatggacatgcctagccattcctccgcctgcgccctttcaacaggcgacccgccaggtccaacacttttaccgtaacaat…	atgtcaaatgaaagttttcccgaaacgttggaaaacttactttcaatgttacagaccaaacagcaaaacgcaattcagtcagaggtgattgaatggctgcacagcttttgtgaaacctttcacttaaaaatacactgccataaacagtttattcctagcgaaaaaaaaaaacgagctaaaatacccgctcaagaaacacagggaaacacgcagccctcccaccatgtgtaccgggttgttctctccagagcacagccagtcaaagcacaggaatctctgctaacaaccatgtgcaacggactggtgctagatgcaaacacatggacatgcctagccattcctccgcctgcgccctttcaacaggcgacccgccaggtccaacacttttaccgtaacaat…	MSNESFPETLENLLSMLQTKQQNAIQSEVIEWLHSFCETFHLKIHCHKQFIPSGEKKRAKIPAQETQGNTQPSHHVYRVVLSRAQPVKAQESLLTTMCNGLVLDANTWTCLAIPPPAPFQQATRQVQHFYRNNFYEVVPIQDGTLLTIYHWDDPEYGPSWCLASTHGYDVSNYCWIGDKTFAELVYELLQQHSTCDVTLEKNKTRGTRLFFDNLNPDYCYTIGIRHHNLQPLIYDPQNIWAIQSTNLKTLKTVYPEYYGYIGIPGIQSQVPELPQYDLPYLIRSYKTAMNQAKNAIKNGKKDKGYFNYGYLLISRAPAITKSTSNVLLKSPLLVFLQKSVYQKKHNISNSQRLEFIILQNYLMQHFRDHFIALFPQYISYYTKYQNMLNMIIHSIATKD…	MSNESFPETLENLLSMLQTKQQNAIQSEVIEWLHSFCETFHLKIHCHKQFIPSEKKKRAKIPAQETQGNTQPSHHVYRVVLSRAQPVKAQESLLTTMCNGLVLDANTWTCLAIPPPAPFQQATRQVQHFYRNNFYEVVPIQDGTLLTIYHWDDPEYGPSWCLASTHGYDVSNYCWIGDKTFAELVYELLQQHSTCDVTLEKNKTRGTRLFFDNLNPDYCYTIGIRHHNLQPLIYDPQNIWAIQSTNLKTLKTVYPEYYGYIGIPGIQSQVPELPQYDLPYLIRSYKTAMNQAKNAIKNGKKDKGYFNYGYLLISRAPAITKSTSNVLLKSPLLVFLQKSVYQKKHNISNSQRLEFIILQNYLMQHFRDHFIALFPQYISYYTKYQNMLNMIIHSIATKD…	FALSE	1347	1347	449	449	""	""	""
m448r	20-01179-0001-02ABC_S7_L001	80629	161	PNG	This study	present two countries	g	atgtcaaatgaaagttttcccgaaacgttggaaaacttactttcaatgttacagaccaaacagcaaaacgcaattcagtcagaggtgattgaatggctgcacagcttttgtgaaacctttcacttaaaaatacactgccataaacagtttattcctagcggggaaaaaaaacgagctaaaatacccgctcaagaaacacagggaaacacgcagccctcccaccatgtgtaccgggttgttctctccagagcacagccagtcaaagcacaggaatctctgctaacaaccatgtgcaacggactggtgctagatgcaaacacatggacatgcctagccattcctccgcctgcgccctttcaacaggcgacccgccaggtccaacacttttaccgtaacaat…	a	atgtcaaatgaaagttttcccgaaacgttggaaaacttactttcaatgttacagaccaaacagcaaaacgcaattcagtcagaggtgattgaatggctgcacagcttttgtgaaacctttcacttaaaaatacactgccataaacagtttattcctagcgaaaaaaaaaaacgagctaaaatacccgctcaagaaacacagggaaacacgcagccctcccaccatgtgtaccgggttgttctctccagagcacagccagtcaaagcacaggaatctctgctaacaaccatgtgcaacggactggtgctagatgcaaacacatggacatgcctagccattcctccgcctgcgccctttcaacaggcgacccgccaggtccaacacttttaccgtaacaat…	atgtcaaatgaaagttttcccgaaacgttggaaaacttactttcaatgttacagaccaaacagcaaaacgcaattcagtcagaggtgattgaatggctgcacagcttttgtgaaacctttcacttaaaaatacactgccataaacagtttattcctagcggggaaaaaaaacgagctaaaatacccgctcaagaaacacagggaaacacgcagccctcccaccatgtgtaccgggttgttctctccagagcacagccagtcaaagcacaggaatctctgctaacaaccatgtgcaacggactggtgctagatgcaaacacatggacatgcctagccattcctccgcctgcgccctttcaacaggcgacccgccaggtccaacacttttaccgtaacaat…	atgtcaaatgaaagttttcccgaaacgttggaaaacttactttcaatgttacagaccaaacagcaaaacgcaattcagtcagaggtgattgaatggctgcacagcttttgtgaaacctttcacttaaaaatacactgccataaacagtttattcctagcgaaaaaaaaaaacgagctaaaatacccgctcaagaaacacagggaaacacgcagccctcccaccatgtgtaccgggttgttctctccagagcacagccagtcaaagcacaggaatctctgctaacaaccatgtgcaacggactggtgctagatgcaaacacatggacatgcctagccattcctccgcctgcgccctttcaacaggcgacccgccaggtccaacacttttaccgtaacaat…	MSNESFPETLENLLSMLQTKQQNAIQSEVIEWLHSFCETFHLKIHCHKQFIPSGEKKRAKIPAQETQGNTQPSHHVYRVVLSRAQPVKAQESLLTTMCNGLVLDANTWTCLAIPPPAPFQQATRQVQHFYRNNFYEVVPIQDGTLLTIYHWDDPEYGPSWCLASTHGYDVSNYCWIGDKTFAELVYELLQQHSTCDVTLEKNKTRGTRLFFDNLNPDYCYTIGIRHHNLQPLIYDPQNIWAIQSTNLKTLKTVYPEYYGYIGIPGIQSQVPELPQYDLPYLIRSYKTAMNQAKNAIKNGKKDKGYFNYGYLLISRAPAITKSTSNVLLKSPLLVFLQKSVYQKKHNISNSQRLEFIILQNYLMQHFRDHFIALFPQYISYYTKYQNMLNMIIHSIATKD…	MSNESFPETLENLLSMLQTKQQNAIQSEVIEWLHSFCETFHLKIHCHKQFIPSEKKKRAKIPAQETQGNTQPSHHVYRVVLSRAQPVKAQESLLTTMCNGLVLDANTWTCLAIPPPAPFQQATRQVQHFYRNNFYEVVPIQDGTLLTIYHWDDPEYGPSWCLASTHGYDVSNYCWIGDKTFAELVYELLQQHSTCDVTLEKNKTRGTRLFFDNLNPDYCYTIGIRHHNLQPLIYDPQNIWAIQSTNLKTLKTVYPEYYGYIGIPGIQSQVPELPQYDLPYLIRSYKTAMNQAKNAIKNGKKDKGYFNYGYLLISRAPAITKSTSNVLLKSPLLVFLQKSVYQKKHNISNSQRLEFIILQNYLMQHFRDHFIALFPQYISYYTKYQNMLNMIIHSIATKD…	FALSE	1347	1347	449	449	Missense substitution	Three nucleotide G repeat changed to three nucleotide A resulting in the changing of amino acids GE to EK	18
m448r	20-01179-0001-02ABC_S7_L001	80630	162	PNG	This study	Common single country	g	atgtcaaatgaaagttttcccgaaacgttggaaaacttactttcaatgttacagaccaaacagcaaaacgcaattcagtcagaggtgattgaatggctgcacagcttttgtgaaacctttcacttaaaaatacactgccataaacagtttattcctagcggggaaaaaaaacgagctaaaatacccgctcaagaaacacagggaaacacgcagccctcccaccatgtgtaccgggttgttctctccagagcacagccagtcaaagcacaggaatctctgctaacaaccatgtgcaacggactggtgctagatgcaaacacatggacatgcctagccattcctccgcctgcgccctttcaacaggcgacccgccaggtccaacacttttaccgtaacaat…	a	atgtcaaatgaaagttttcccgaaacgttggaaaacttactttcaatgttacagaccaaacagcaaaacgcaattcagtcagaggtgattgaatggctgcacagcttttgtgaaacctttcacttaaaaatacactgccataaacagtttattcctagcgaaaaaaaaaaacgagctaaaatacccgctcaagaaacacagggaaacacgcagccctcccaccatgtgtaccgggttgttctctccagagcacagccagtcaaagcacaggaatctctgctaacaaccatgtgcaacggactggtgctagatgcaaacacatggacatgcctagccattcctccgcctgcgccctttcaacaggcgacccgccaggtccaacacttttaccgtaacaat…	atgtcaaatgaaagttttcccgaaacgttggaaaacttactttcaatgttacagaccaaacagcaaaacgcaattcagtcagaggtgattgaatggctgcacagcttttgtgaaacctttcacttaaaaatacactgccataaacagtttattcctagcggggaaaaaaaacgagctaaaatacccgctcaagaaacacagggaaacacgcagccctcccaccatgtgtaccgggttgttctctccagagcacagccagtcaaagcacaggaatctctgctaacaaccatgtgcaacggactggtgctagatgcaaacacatggacatgcctagccattcctccgcctgcgccctttcaacaggcgacccgccaggtccaacacttttaccgtaacaat…	atgtcaaatgaaagttttcccgaaacgttggaaaacttactttcaatgttacagaccaaacagcaaaacgcaattcagtcagaggtgattgaatggctgcacagcttttgtgaaacctttcacttaaaaatacactgccataaacagtttattcctagcgaaaaaaaaaaacgagctaaaatacccgctcaagaaacacagggaaacacgcagccctcccaccatgtgtaccgggttgttctctccagagcacagccagtcaaagcacaggaatctctgctaacaaccatgtgcaacggactggtgctagatgcaaacacatggacatgcctagccattcctccgcctgcgccctttcaacaggcgacccgccaggtccaacacttttaccgtaacaat…	MSNESFPETLENLLSMLQTKQQNAIQSEVIEWLHSFCETFHLKIHCHKQFIPSGEKKRAKIPAQETQGNTQPSHHVYRVVLSRAQPVKAQESLLTTMCNGLVLDANTWTCLAIPPPAPFQQATRQVQHFYRNNFYEVVPIQDGTLLTIYHWDDPEYGPSWCLASTHGYDVSNYCWIGDKTFAELVYELLQQHSTCDVTLEKNKTRGTRLFFDNLNPDYCYTIGIRHHNLQPLIYDPQNIWAIQSTNLKTLKTVYPEYYGYIGIPGIQSQVPELPQYDLPYLIRSYKTAMNQAKNAIKNGKKDKGYFNYGYLLISRAPAITKSTSNVLLKSPLLVFLQKSVYQKKHNISNSQRLEFIILQNYLMQHFRDHFIALFPQYISYYTKYQNMLNMIIHSIATKD…	MSNESFPETLENLLSMLQTKQQNAIQSEVIEWLHSFCETFHLKIHCHKQFIPSEKKKRAKIPAQETQGNTQPSHHVYRVVLSRAQPVKAQESLLTTMCNGLVLDANTWTCLAIPPPAPFQQATRQVQHFYRNNFYEVVPIQDGTLLTIYHWDDPEYGPSWCLASTHGYDVSNYCWIGDKTFAELVYELLQQHSTCDVTLEKNKTRGTRLFFDNLNPDYCYTIGIRHHNLQPLIYDPQNIWAIQSTNLKTLKTVYPEYYGYIGIPGIQSQVPELPQYDLPYLIRSYKTAMNQAKNAIKNGKKDKGYFNYGYLLISRAPAITKSTSNVLLKSPLLVFLQKSVYQKKHNISNSQRLEFIILQNYLMQHFRDHFIALFPQYISYYTKYQNMLNMIIHSIATKD…	FALSE	1347	1347	449	449	""	""	""
m448r	20-01179-0001-02ABC_S7_L001	80631	163	PNG	This study	Common single country	g	atgtcaaatgaaagttttcccgaaacgttggaaaacttactttcaatgttacagaccaaacagcaaaacgcaattcagtcagaggtgattgaatggctgcacagcttttgtgaaacctttcacttaaaaatacactgccataaacagtttattcctagcggggaaaaaaaacgagctaaaatacccgctcaagaaacacagggaaacacgcagccctcccaccatgtgtaccgggttgttctctccagagcacagccagtcaaagcacaggaatctctgctaacaaccatgtgcaacggactggtgctagatgcaaacacatggacatgcctagccattcctccgcctgcgccctttcaacaggcgacccgccaggtccaacacttttaccgtaacaat…	a	atgtcaaatgaaagttttcccgaaacgttggaaaacttactttcaatgttacagaccaaacagcaaaacgcaattcagtcagaggtgattgaatggctgcacagcttttgtgaaacctttcacttaaaaatacactgccataaacagtttattcctagcgaaaaaaaaaaacgagctaaaatacccgctcaagaaacacagggaaacacgcagccctcccaccatgtgtaccgggttgttctctccagagcacagccagtcaaagcacaggaatctctgctaacaaccatgtgcaacggactggtgctagatgcaaacacatggacatgcctagccattcctccgcctgcgccctttcaacaggcgacccgccaggtccaacacttttaccgtaacaat…	atgtcaaatgaaagttttcccgaaacgttggaaaacttactttcaatgttacagaccaaacagcaaaacgcaattcagtcagaggtgattgaatggctgcacagcttttgtgaaacctttcacttaaaaatacactgccataaacagtttattcctagcggggaaaaaaaacgagctaaaatacccgctcaagaaacacagggaaacacgcagccctcccaccatgtgtaccgggttgttctctccagagcacagccagtcaaagcacaggaatctctgctaacaaccatgtgcaacggactggtgctagatgcaaacacatggacatgcctagccattcctccgcctgcgccctttcaacaggcgacccgccaggtccaacacttttaccgtaacaat…	atgtcaaatgaaagttttcccgaaacgttggaaaacttactttcaatgttacagaccaaacagcaaaacgcaattcagtcagaggtgattgaatggctgcacagcttttgtgaaacctttcacttaaaaatacactgccataaacagtttattcctagcgaaaaaaaaaaacgagctaaaatacccgctcaagaaacacagggaaacacgcagccctcccaccatgtgtaccgggttgttctctccagagcacagccagtcaaagcacaggaatctctgctaacaaccatgtgcaacggactggtgctagatgcaaacacatggacatgcctagccattcctccgcctgcgccctttcaacaggcgacccgccaggtccaacacttttaccgtaacaat…	MSNESFPETLENLLSMLQTKQQNAIQSEVIEWLHSFCETFHLKIHCHKQFIPSGEKKRAKIPAQETQGNTQPSHHVYRVVLSRAQPVKAQESLLTTMCNGLVLDANTWTCLAIPPPAPFQQATRQVQHFYRNNFYEVVPIQDGTLLTIYHWDDPEYGPSWCLASTHGYDVSNYCWIGDKTFAELVYELLQQHSTCDVTLEKNKTRGTRLFFDNLNPDYCYTIGIRHHNLQPLIYDPQNIWAIQSTNLKTLKTVYPEYYGYIGIPGIQSQVPELPQYDLPYLIRSYKTAMNQAKNAIKNGKKDKGYFNYGYLLISRAPAITKSTSNVLLKSPLLVFLQKSVYQKKHNISNSQRLEFIILQNYLMQHFRDHFIALFPQYISYYTKYQNMLNMIIHSIATKD…	MSNESFPETLENLLSMLQTKQQNAIQSEVIEWLHSFCETFHLKIHCHKQFIPSEKKKRAKIPAQETQGNTQPSHHVYRVVLSRAQPVKAQESLLTTMCNGLVLDANTWTCLAIPPPAPFQQATRQVQHFYRNNFYEVVPIQDGTLLTIYHWDDPEYGPSWCLASTHGYDVSNYCWIGDKTFAELVYELLQQHSTCDVTLEKNKTRGTRLFFDNLNPDYCYTIGIRHHNLQPLIYDPQNIWAIQSTNLKTLKTVYPEYYGYIGIPGIQSQVPELPQYDLPYLIRSYKTAMNQAKNAIKNGKKDKGYFNYGYLLISRAPAITKSTSNVLLKSPLLVFLQKSVYQKKHNISNSQRLEFIILQNYLMQHFRDHFIALFPQYISYYTKYQNMLNMIIHSIATKD…	FALSE	1347	1347	449	449	""	""	""
mgf_110-4l	MW396979.1	9252	325	Timor-Leste	This study	fixed single country	a	atgttggtagtcttcttgggaattcttggcctgctggccaatcaggtcgtaggactacctactcaggcaggagggcatcttcgttcaacggataatcctccacaagaagaacttggatactggtgcacttacatggaaaggtgcaagttttgctgggaatgtgcacatggaatttgcaagaacaaggtgaataatagcatgccattgattattgaaaacagctacttgacaacatgtgaggtttctcgctggtataaccagtgtacatatggtgaaggaaatgggcattaccatgttatggattgttctgatccagtacctcacaaccgcccctaccaattgttaatgaaaatttatgaaaagaaagatctgtga	g	atgttggtagtcttcttgggaattcttggcctgctggccaatcaggtcgtaggactacctactcaggcaggagggcatcttcgttcaacggataatcctccacaagaagaacttggatactggtgcacttacatggaaaggtgcaagttttgctgggaatgtgcacatggaatttgcaagaacaaggtgaataatagcatgccattgattattgaaaacagctacttgacaacatgtgaggtttctcgctggtataaccagtgtacatatggtgaaggaaatgggcattaccatgttatggattgttctgatccagtacctcacgaccgcccctaccaattgttaatgaaaatttatgaaaagaaagatctgtga	atgttggtagtcttcttgggaattcttggcctgctggccaatcaggtcgtaggactacctactcaggcaggagggcatcttcgttcaacggataatcctccacaagaagaacttggatactggtgcacttacatggaaaggtgcaagttttgctgggaatgtgcacatggaatttgcaagaacaaggtgaataatagcatgccattgattattgaaaacagctacttgacaacatgtgaggtttctcgctggtataaccagtgtacatatggtgaaggaaatgggcattaccatgttatggattgttctgatccagtacctcacaaccgcccctaccaattgttaatgaaaatttatgaaaagaaagatctgtga	atgttggtagtcttcttgggaattcttggcctgctggccaatcaggtcgtaggactacctactcaggcaggagggcatcttcgttcaacggataatcctccacaagaagaacttggatactggtgcacttacatggaaaggtgcaagttttgctgggaatgtgcacatggaatttgcaagaacaaggtgaataatagcatgccattgattattgaaaacagctacttgacaacatgtgaggtttctcgctggtataaccagtgtacatatggtgaaggaaatgggcattaccatgttatggattgttctgatccagtacctcacgaccgcccctaccaattgttaatgaaaatttatgaaaagaaagatctgtga	MLVVFLGILGLLANQVVGLPTQAGGHLRSTDNPPQEELGYWCTYMERCKFCWECAHGICKNKVNNSMPLIIENSYLTTCEVSRWYNQCTYGEGNGHYHVMDCSDPVPHNRPYQLLMKIYEKKDL*	MLVVFLGILGLLANQVVGLPTQAGGHLRSTDNPPQEELGYWCTYMERCKFCWECAHGICKNKVNNSMPLIIENSYLTTCEVSRWYNQCTYGEGNGHYHVMDCSDPVPHDRPYQLLMKIYEKKDL*	FALSE	375	375	125	125	Missense substitution	Single A nucleotide base changed to G resulting in amino acid N changing to D	19
mgf_110-4l	1904-02-8314ABCD_S1014_L001_consensus_rd1	9252	325	Timor-Leste	This study	fixed single country	a	atgttggtagtcttcttgggaattcttggcctgctggccaatcaggtcgtaggactacctactcaggcaggagggcatcttcgttcaacggataatcctccacaagaagaacttggatactggtgcacttacatggaaaggtgcaagttttgctgggaatgtgcacatggaatttgcaagaacaaggtgaataatagcatgccattgattattgaaaacagctacttgacaacatgtgaggtttctcgctggtataaccagtgtacatatggtgaaggaaatgggcattaccatgttatggattgttctgatccagtacctcacaaccgcccctaccaattgttaatgaaaatttatgaaaagaaagatctgtga	g	atgttggtagtcttcttgggaattcttggcctgctggccaatcaggtcgtaggactacctactcaggcaggagggcatcttcgttcaacggataatcctccacaagaagaacttggatactggtgcacttacatggaaaggtgcaagttttgctgggaatgtgcacatggaatttgcaagaacaaggtgaataatagcatgccattgattattgaaaacagctacttgacaacatgtgaggtttctcgctggtataaccagtgtacatatggtgaaggaaatgggcattaccatgttatggattgttctgatccagtacctcacgaccgcccctaccaattgttaatgaaaatttatgaaaagaaagatctgtga	atgttggtagtcttcttgggaattcttggcctgctggccaatcaggtcgtaggactacctactcaggcaggagggcatcttcgttcaacggataatcctccacaagaagaacttggatactggtgcacttacatggaaaggtgcaagttttgctgggaatgtgcacatggaatttgcaagaacaaggtgaataatagcatgccattgattattgaaaacagctacttgacaacatgtgaggtttctcgctggtataaccagtgtacatatggtgaaggaaatgggcattaccatgttatggattgttctgatccagtacctcacaaccgcccctaccaattgttaatgaaaatttatgaaaagaaagatctgtga	atgttggtagtcttcttgggaattcttggcctgctggccaatcaggtcgtaggactacctactcaggcaggagggcatcttcgttcaacggataatcctccacaagaagaacttggatactggtgcacttacatggaaaggtgcaagttttgctgggaatgtgcacatggaatttgcaagaacaaggtgaataatagcatgccattgattattgaaaacagctacttgacaacatgtgaggtttctcgctggtataaccagtgtacatatggtgaaggaaatgggcattaccatgttatggattgttctgatccagtacctcacgaccgcccctaccaattgttaatgaaaatttatgaaaagaaagatctgtga	MLVVFLGILGLLANQVVGLPTQAGGHLRSTDNPPQEELGYWCTYMERCKFCWECAHGICKNKVNNSMPLIIENSYLTTCEVSRWYNQCTYGEGNGHYHVMDCSDPVPHNRPYQLLMKIYEKKDL*	MLVVFLGILGLLANQVVGLPTQAGGHLRSTDNPPQEELGYWCTYMERCKFCWECAHGICKNKVNNSMPLIIENSYLTTCEVSRWYNQCTYGEGNGHYHVMDCSDPVPHDRPYQLLMKIYEKKDL*	FALSE	375	375	125	125	Missense substitution	Single A nucleotide base changed to G resulting in amino acid N changing to D	19
mgf_110-4l	19-04028-65ABCD_S6789_L001_consensus_rd1	9252	325	Timor-Leste	This study	fixed single country	a	atgttggtagtcttcttgggaattcttggcctgctggccaatcaggtcgtaggactacctactcaggcaggagggcatcttcgttcaacggataatcctccacaagaagaacttggatactggtgcacttacatggaaaggtgcaagttttgctgggaatgtgcacatggaatttgcaagaacaaggtgaataatagcatgccattgattattgaaaacagctacttgacaacatgtgaggtttctcgctggtataaccagtgtacatatggtgaaggaaatgggcattaccatgttatggattgttctgatccagtacctcacaaccgcccctaccaattgttaatgaaaatttatgaaaagaaagatctgtga	g	atgttggtagtcttcttgggaattcttggcctgctggccaatcaggtcgtaggactacctactcaggcaggagggcatcttcgttcaacggataatcctccacaagaagaacttggatactggtgcacttacatggaaaggtgcaagttttgctgggaatgtgcacatggaatttgcaagaacaaggtgaataatagcatgccattgattattgaaaacagctacttgacaacatgtgaggtttctcgctggtataaccagtgtacatatggtgaaggaaatgggcattaccatgttatggattgttctgatccagtacctcacgaccgcccctaccaattgttaatgaaaatttatgaaaagaaagatctgtga	atgttggtagtcttcttgggaattcttggcctgctggccaatcaggtcgtaggactacctactcaggcaggagggcatcttcgttcaacggataatcctccacaagaagaacttggatactggtgcacttacatggaaaggtgcaagttttgctgggaatgtgcacatggaatttgcaagaacaaggtgaataatagcatgccattgattattgaaaacagctacttgacaacatgtgaggtttctcgctggtataaccagtgtacatatggtgaaggaaatgggcattaccatgttatggattgttctgatccagtacctcacaaccgcccctaccaattgttaatgaaaatttatgaaaagaaagatctgtga	atgttggtagtcttcttgggaattcttggcctgctggccaatcaggtcgtaggactacctactcaggcaggagggcatcttcgttcaacggataatcctccacaagaagaacttggatactggtgcacttacatggaaaggtgcaagttttgctgggaatgtgcacatggaatttgcaagaacaaggtgaataatagcatgccattgattattgaaaacagctacttgacaacatgtgaggtttctcgctggtataaccagtgtacatatggtgaaggaaatgggcattaccatgttatggattgttctgatccagtacctcacgaccgcccctaccaattgttaatgaaaatttatgaaaagaaagatctgtga	MLVVFLGILGLLANQVVGLPTQAGGHLRSTDNPPQEELGYWCTYMERCKFCWECAHGICKNKVNNSMPLIIENSYLTTCEVSRWYNQCTYGEGNGHYHVMDCSDPVPHNRPYQLLMKIYEKKDL*	MLVVFLGILGLLANQVVGLPTQAGGHLRSTDNPPQEELGYWCTYMERCKFCWECAHGICKNKVNNSMPLIIENSYLTTCEVSRWYNQCTYGEGNGHYHVMDCSDPVPHDRPYQLLMKIYEKKDL*	FALSE	375	375	125	125	Missense substitution	Single A nucleotide base changed to G resulting in amino acid N changing to D	19
mgf_110-7l	23-01116-01_S2_L001	10433	119	PNG	This study	Multi country	-	-------------atgctggtgattatcctgggaattattggcctgctggccagtagcaacctggtttcatcctccacttctactcgggtaggtggacatcttcctctaacatttgaa-cccccagagaatgaacttggatactggtgcacttatgtggaaagctgtcggttctgctgggattgtgaagatgggatttgtaccagcagggtttggggaaacaactccacaagtattattgagaatgactatgtaaaatattgtgaggtttcccgctggggtgacctatgtagatatgatgtggaggagcacatttaccatagcatgaactgttctgacccaaagccctggaatccttataaaattgcaaggaaggagtggaaaaagaatgaacatccca…	c	-------------atgctggtgattatcctgggaattattggcctgctggccagtagcaacctggtttcatcctccacttctactcgggtaggtggacatcttcctctaacatttgaaccccccagagaatgaacttggatactggtgcacttatgtggaaagctgtcggttctgctgggattgtgaagatgggatttgtaccagcagggtttggggaaacaactccacaagtattattgagaatgactatgtaaaatattgtgaggtttcccgctggggtgacctatgtagatatgatgtggaggagcacatttaccatagcatgaactgttctgacccaaagccctggaatccttataaaattgcaaggaaggagtggaaaaagaatgaacatccca…	atgctggtgattatcctgggaattattggcctgctggccagtagcaacctggtttcatcctccacttctactcgggtaggtggacatcttcctctaacatttgaacccccagagaatgaacttggatactggtgcacttatgtggaaagctgtcggttctgctgggattgtgaagatgggatttgtaccagcagggtttggggaaacaactccacaagtattattgagaatgactatgtaaaatattgtgaggtttcccgctggggtgacctatgtagatatgatgtggaggagcacatttaccatagcatgaactgttctgacccaaagccctggaatccttataaaattgcaaggaaggagtggaaaaagaatgaacatcccagaaaggatttgaaa…	atgctggtgattatcctgggaattattggcctgctggccagtagcaacctggtttcatcctccacttctactcgggtaggtggacatcttcctctaacatttgaaccccccagagaatgaacttggatactggtgcacttatgtggaaagctgtcggttctgctgggattgtgaagatgggatttgtaccagcagggtttggggaaacaactccacaagtattattgagaatgactatgtaaaatattgtgaggtttcccgctggggtgacctatgtagatatgatgtggaggagcacatttaccatagcatgaactgttctgacccaaagccctggaatccttataaaattgcaaggaaggagtggaaaaagaatgaacatcccagaaaggatttgaa…	MLVIILGIIGLLASSNLVSSSTSTRVGGHLPLTFEPPENELGYWCTYVESCRFCWDCEDGICTSRVWGNNSTSIIENDYVKYCEVSRWGDLCRYDVEEHIYHSMNCSDPKPWNPYKIARKEWKKNEHPRKDLKKDEF*	MLVIILGIIGLLASSNLVSSSTSTRVGGHLPLTFEPPRE*TWILVHLCGKLSVLLGL*RWDLYQQGLGKQLHKYY*E*LCKIL*GFPLG*PM*I*CGGAHLP*HELF*PKALESL*NCKEGVEKE*TSQKGFEKR*IL	FALSE	414	415	138	138	Nonesense insertion	Single C nucleotide insertion resulting in premature termination of the gene one third of the way in. * mutation is found in homopolymer C nucleotide region and may not be a true mutation	20*
mgf_110-7l	23-01115-01_S1_L001	10433	119	PNG	This study	Multi country	-	-------------atgctggtgattatcctgggaattattggcctgctggccagtagcaacctggtttcatcctccacttctactcgggtaggtggacatcttcctctaacatttgaa-cccccagagaatgaacttggatactggtgcacttatgtggaaagctgtcggttctgctgggattgtgaagatgggatttgtaccagcagggtttggggaaacaactccacaagtattattgagaatgactatgtaaaatattgtgaggtttcccgctggggtgacctatgtagatatgatgtggaggagcacatttaccatagcatgaactgttctgacccaaagccctggaatccttataaaattgcaaggaaggagtggaaaaagaatgaacatccca…	c	-------------atgctggtgattatcctgggaattattggcctgctggccagtagcaacctggtttcatcctccacttctactcgggtaggtggacatcttcctctaacatttgaaccccccagagaatgaacttggatactggtgcacttatgtggaaagctgtcggttctgctgggattgtgaagatgggatttgtaccagcagggtttggggaaacaactccacaagtattattgagaatgactatgtaaaatattgtgaggtttcccgctggggtgacctatgtagatatgatgtggaggagcacatttaccatagcatgaactgttctgacccaaagccctggaatccttataaaattgcaaggaaggagtggaaaaagaatgaacatccca…	atgctggtgattatcctgggaattattggcctgctggccagtagcaacctggtttcatcctccacttctactcgggtaggtggacatcttcctctaacatttgaacccccagagaatgaacttggatactggtgcacttatgtggaaagctgtcggttctgctgggattgtgaagatgggatttgtaccagcagggtttggggaaacaactccacaagtattattgagaatgactatgtaaaatattgtgaggtttcccgctggggtgacctatgtagatatgatgtggaggagcacatttaccatagcatgaactgttctgacccaaagccctggaatccttataaaattgcaaggaaggagtggaaaaagaatgaacatcccagaaaggatttgaaa…	atgctggtgattatcctgggaattattggcctgctggccagtagcaacctggtttcatcctccacttctactcgggtaggtggacatcttcctctaacatttgaaccccccagagaatgaacttggatactggtgcacttatgtggaaagctgtcggttctgctgggattgtgaagatgggatttgtaccagcagggtttggggaaacaactccacaagtattattgagaatgactatgtaaaatattgtgaggtttcccgctggggtgacctatgtagatatgatgtggaggagcacatttaccatagcatgaactgttctgacccaaagccctggaatccttataaaattgcaaggaaggagtggaaaaagaatgaacatcccagaaaggatttgaa…	MLVIILGIIGLLASSNLVSSSTSTRVGGHLPLTFEPPENELGYWCTYVESCRFCWDCEDGICTSRVWGNNSTSIIENDYVKYCEVSRWGDLCRYDVEEHIYHSMNCSDPKPWNPYKIARKEWKKNEHPRKDLKKDEF*	MLVIILGIIGLLASSNLVSSSTSTRVGGHLPLTFEPPRE*TWILVHLCGKLSVLLGL*RWDLYQQGLGKQLHKYY*E*LCKIL*GFPLG*PM*I*CGGAHLP*HELF*PKALESL*NCKEGVEKE*TSQKGFEKR*IL	FALSE	414	415	138	138	Nonesense insertion	Single C nucleotide insertion resulting in premature termination of the gene one third of the way in. * mutation is found in homopolymer C nucleotide region and may not be a true mutation	20*
mgf_300-4l	20-01993-0003-ABC_S6_L001	23051	143	PNG	This study	non_informative	g	atgcagagtttatttaacattgcgctcaaagcattaacattaaagaatcatgtcgagtttttaaaacgtgacaaagaagtactaacccgtttggggttatgttgtaagaactatgatctcattcataagtgttcagaatgcggcaacatatgtccaaacgggcagcaacatggtacatgtatcaatataaactatttgcttatttacgcggtaaaacgtgataactacatgctggcttatcggcttttgtgtt-ggggagcgaatgaaaagttcgctcactactttagacgacctttgccgaatctcaaaccactgctcccaaaaaaagaattgacccctaaagacattaaacagttagcttacgaacatttccacagcgacagtgaattaattactgt…	a	atgcagagtttatttaacattgcgctcaaagcattaacattaaagaatcatgtcgagtttttaaaacgtgacaaagaagtactaacccgtttggggttatgttgtaagaactatgatctcattcataagtgttcagaatgcgacaacatatgtccaaacgggcagcaacatggtacatgtatcaatataaactatttgcttatttacgcggtaaaacgtgataactacatgctggcttatcggcttttgtgtt-ggggagcgaatgaaaagttcgctcactactttagacgacctttgccgaatctcaaaccactgctcccaaaaaaagaattgacccctaaagacattaaacagttagcttacgaacatttccacagcgacagtgaattaattactgt…	atgcagagtttatttaacattgcgctcaaagcattaacattaaagaatcatgtcgagtttttaaaacgtgacaaagaagtactaacccgtttggggttatgttgtaagaactatgatctcattcataagtgttcagaatgcggcaacatatgtccaaacgggcagcaacatggtacatgtatcaatataaactatttgcttatttacgcggtaaaacgtgataactacatgctggcttatcggcttttgtgttggggagcgaatgaaaagttcgctcactactttagacgacctttgccgaatctcaaaccactgctcccaaaaaaagaattgacccctaaagacattaaacagttagcttacgaacatttccacagcgacagtgaattaattactgtt…	atgcagagtttatttaacattgcgctcaaagcattaacattaaagaatcatgtcgagtttttaaaacgtgacaaagaagtactaacccgtttggggttatgttgtaagaactatgatctcattcataagtgttcagaatgcgacaacatatgtccaaacgggcagcaacatggtacatgtatcaatataaactatttgcttatttacgcggtaaaacgtgataactacatgctggcttatcggcttttgtgttggggagcgaatgaaaagttcgctcactactttagacgacctttgccgaatctcaaaccactgctcccaaaaaaagaattgacccctaaagacattaaacagttagcttacgaacatttccacagcgacagtgaattaattactgtt…	MQSLFNIALKALTLKNHVEFLKRDKEVLTRLGLCCKNYDLIHKCSECGNICPNGQQHGTCININYLLIYAVKRDNYMLAYRLLCWGANEKFAHYFRRPLPNLKPLLPKKELTPKDIKQLAYEHFHSDSELITVFEVFRKSRNINDCLEFFYKKNIEFEIYFARLYVYSKTFYRKSWYWFCIFMAVKHSMEHALKKITKTYIPTFYNKTTLPLVLFLSACFYENVEWMKNFFYKANKKIQQKMLSYGMEWAATHGKVRTFVCCYTLGGTASLKMYQKAYQNERYMIMALCSYLGNIQINNPWDSLNPYMMVQNKEKFLPLKFSEETQYFYI*	MQSLFNIALKALTLKNHVEFLKRDKEVLTRLGLCCKNYDLIHKCSECDNICPNGQQHGTCININYLLIYAVKRDNYMLAYRLLCWGANEKFAHYFRRPLPNLKPLLPKKELTPKDIKQLAYEHFHSDSELITVFEVFRKSRNINDCLEFFYKKNIEFEIYFARLYVYSKTFYRKSWYWFCIFMAVKHSMEHALKKITKTYIPTFYNKTTLPLVLFLSACFYENVE*MKNFFYKANKKIQQKMLSYGMEWAATHGKVRTFVCCYTLGGTASLKMYQKAYQNERYMIMALCSYLGNIQINNPWDSLNPYMMVQNKEKFLPLKFSEETQYFYI*	FALSE	993	993	331	331	Silent substitution	Single G nucleotide base change to a A. No amino acid change	21
mgf_300-4l	20-01993-0003-ABC_S6_L001	23586	678	PNG	This study	non_informative	g	atgcagagtttatttaacattgcgctcaaagcattaacattaaagaatcatgtcgagtttttaaaacgtgacaaagaagtactaacccgtttggggttatgttgtaagaactatgatctcattcataagtgttcagaatgcggcaacatatgtccaaacgggcagcaacatggtacatgtatcaatataaactatttgcttatttacgcggtaaaacgtgataactacatgctggcttatcggcttttgtgtt-ggggagcgaatgaaaagttcgctcactactttagacgacctttgccgaatctcaaaccactgctcccaaaaaaagaattgacccctaaagacattaaacagttagcttacgaacatttccacagcgacagtgaattaattactgt…	a	atgcagagtttatttaacattgcgctcaaagcattaacattaaagaatcatgtcgagtttttaaaacgtgacaaagaagtactaacccgtttggggttatgttgtaagaactatgatctcattcataagtgttcagaatgcgacaacatatgtccaaacgggcagcaacatggtacatgtatcaatataaactatttgcttatttacgcggtaaaacgtgataactacatgctggcttatcggcttttgtgtt-ggggagcgaatgaaaagttcgctcactactttagacgacctttgccgaatctcaaaccactgctcccaaaaaaagaattgacccctaaagacattaaacagttagcttacgaacatttccacagcgacagtgaattaattactgt…	atgcagagtttatttaacattgcgctcaaagcattaacattaaagaatcatgtcgagtttttaaaacgtgacaaagaagtactaacccgtttggggttatgttgtaagaactatgatctcattcataagtgttcagaatgcggcaacatatgtccaaacgggcagcaacatggtacatgtatcaatataaactatttgcttatttacgcggtaaaacgtgataactacatgctggcttatcggcttttgtgttggggagcgaatgaaaagttcgctcactactttagacgacctttgccgaatctcaaaccactgctcccaaaaaaagaattgacccctaaagacattaaacagttagcttacgaacatttccacagcgacagtgaattaattactgtt…	atgcagagtttatttaacattgcgctcaaagcattaacattaaagaatcatgtcgagtttttaaaacgtgacaaagaagtactaacccgtttggggttatgttgtaagaactatgatctcattcataagtgttcagaatgcgacaacatatgtccaaacgggcagcaacatggtacatgtatcaatataaactatttgcttatttacgcggtaaaacgtgataactacatgctggcttatcggcttttgtgttggggagcgaatgaaaagttcgctcactactttagacgacctttgccgaatctcaaaccactgctcccaaaaaaagaattgacccctaaagacattaaacagttagcttacgaacatttccacagcgacagtgaattaattactgtt…	MQSLFNIALKALTLKNHVEFLKRDKEVLTRLGLCCKNYDLIHKCSECGNICPNGQQHGTCININYLLIYAVKRDNYMLAYRLLCWGANEKFAHYFRRPLPNLKPLLPKKELTPKDIKQLAYEHFHSDSELITVFEVFRKSRNINDCLEFFYKKNIEFEIYFARLYVYSKTFYRKSWYWFCIFMAVKHSMEHALKKITKTYIPTFYNKTTLPLVLFLSACFYENVEWMKNFFYKANKKIQQKMLSYGMEWAATHGKVRTFVCCYTLGGTASLKMYQKAYQNERYMIMALCSYLGNIQINNPWDSLNPYMMVQNKEKFLPLKFSEETQYFYI*	MQSLFNIALKALTLKNHVEFLKRDKEVLTRLGLCCKNYDLIHKCSECDNICPNGQQHGTCININYLLIYAVKRDNYMLAYRLLCWGANEKFAHYFRRPLPNLKPLLPKKELTPKDIKQLAYEHFHSDSELITVFEVFRKSRNINDCLEFFYKKNIEFEIYFARLYVYSKTFYRKSWYWFCIFMAVKHSMEHALKKITKTYIPTFYNKTTLPLVLFLSACFYENVE*MKNFFYKANKKIQQKMLSYGMEWAATHGKVRTFVCCYTLGGTASLKMYQKAYQNERYMIMALCSYLGNIQINNPWDSLNPYMMVQNKEKFLPLKFSEETQYFYI*	FALSE	993	993	331	331	Nonesense substitution	Single G nucleotide base change to A resulting in premature termination of gene approximately two thirds in.	22
mgf_360-12l	21-00842-0001-01_S13_L001	31054	699	PNG	This study	non_informative	t	atgttgccttccctgcaatctctgaccaaaaaggtgttggctggacaatgcgtgcccacgaaccaacattatcttttaaagtgttatgacctatggtggcatgatgctccgatcacgtttgatcataacctaaggctcataaaatcagcaggtattaaagagggcttaaacctaaatacggcgttagtgaaggctgtaagggaaaacaactacaaccttataaaactgtttgcagagtggggggcggacatcaactacgggctggtatctgtcaacacggagcacacctgggacctctgtcgagagctaggtgccaaggaaaccttgaatgaagaagaaattttacaaatttttatagatctaaagtttcataaaactagtagtaacattattttatgc…	a	atgttgccttccctgcaatctctgaccaaaaaggtgttggctggacaatgcgtgcccacgaaccaacattatcttttaaagtgttatgacctatggtggcatgatgctccgatcacgtttgatcataacctaaggctcataaaatcagcaggtattaaagagggcttaaacctaaatacggcgttagtgaaggctgtaagggaaaacaactacaaccttataaaactgtttgcagagtggggggcggacatcaactacgggctggtatctgtcaacacggagcacacctgggacctctgtcgagagctaggtgccaaggaaaccttgaatgaagaagaaattttacaaatttttatagatctaaagtttcataaaactagtagtaacattattttatgc…	atgttgccttccctgcaatctctgaccaaaaaggtgttggctggacaatgcgtgcccacgaaccaacattatcttttaaagtgttatgacctatggtggcatgatgctccgatcacgtttgatcataacctaaggctcataaaatcagcaggtattaaagagggcttaaacctaaatacggcgttagtgaaggctgtaagggaaaacaactacaaccttataaaactgtttgcagagtggggggcggacatcaactacgggctggtatctgtcaacacggagcacacctgggacctctgtcgagagctaggtgccaaggaaaccttgaatgaagaagaaattttacaaatttttatagatctaaagtttcataaaactagtagtaacattattttatgc…	atgttgccttccctgcaatctctgaccaaaaaggtgttggctggacaatgcgtgcccacgaaccaacattatcttttaaagtgttatgacctatggtggcatgatgctccgatcacgtttgatcataacctaaggctcataaaatcagcaggtattaaagagggcttaaacctaaatacggcgttagtgaaggctgtaagggaaaacaactacaaccttataaaactgtttgcagagtggggggcggacatcaactacgggctggtatctgtcaacacggagcacacctgggacctctgtcgagagctaggtgccaaggaaaccttgaatgaagaagaaattttacaaatttttatagatctaaagtttcataaaactagtagtaacattattttatgc…	MLPSLQSLTKKVLAGQCVPTNQHYLLKCYDLWWHDAPITFDHNLRLIKSAGIKEGLNLNTALVKAVRENNYNLIKLFAEWGADINYGLVSVNTEHTWDLCRELGAKETLNEEEILQIFIDLKFHKTSSNIILCHEVFSNNPILQKVNNIKMRIEIFWELRELIVKTDLLNNEFSLSTLLLKYWYAIAIRYNLKEAIQYFYQKYTHLNTWRLTCALCFNNVFDLHEAYEKDKIHMDIEEMMRIACIKDHNLSTMYYCYVLGANINQAMLSSIQYYNIENMFFCIDLGADVFEEGTTALGEGYELIKNILSLKIYSPATTPLPKSTDPEIIDHALKNYVSKNMMIFLTYDLR*	MLPSLQSLTKKVLAGQCVPTNQHYLLKCYDLWWHDAPITFDHNLRLIKSAGIKEGLNLNTALVKAVRENNYNLIKLFAEWGADINYGLVSVNTEHTWDLCRELGAKETLNEEEILQIFIDLKFHKTSSNIILCHEVFSNNPILQKVNNIKMRIEIFWELRELIVKTDLLNNEFSLSTLLLKYWYAIAIRYNLKEAIQYFYQKYTHLNTWRLTCALCFNNVFDLHEAYEKDKIQMDIEEMMRIACIKDHNLSTMYYCYVLGANINQAMLSSIQYYNIENMFFCIDLGADVFEEGTTALGEGYELIKNILSLKIYSPATTPLPKSTDPEIIDHALKNYVSKNMMIFLTYDLR*	FALSE	1053	1053	351	351	Missense substitution	Single T nucleotide base changed to A resulting in amino acid H changing to Q	23
mgf_360-14l	MW396979.1	33660	846	Timor-Leste	This study	Widespread	-	atgttgtctttacaaacgttggccaaaaaagttgtggcatgcaattatctttcaagtgactatgattatacgttgcagcgttttggtttgtggtgggatttaggtcctattcacctatgtaacaattgtaagcaagttttttcgtataaacatttacagtgtttttctgaggatgatctttgtctcgaagcggcgctagtaaaggccgtgaagagcgataatcttgaacttatacgtttatttgtggattggggcgcaaatcctgaatatgggcttatacgtgttcctgccgtgtatctaaagcggctgtgtgcggaactgggaggcttaacgcctgtatccgaaccccgtcttctggaaattttaaaagaagtggccaggctaaaatcctgtgcagga…	g	atgttgtctttacaaacgttggccaaaaaagttgtggcatgcaattatctttcaagtgactatgattatacgttgcagcgttttggtttgtggtgggatttaggtcctattcacctatgtaacaattgtaagcaagttttttcgtataaacatttacagtgtttttctgaggatgatctttgtctcgaagcggcgctagtaaaggccgtgaagagcgataatcttgaacttatacgtttatttgtggattggggcgcaaatcctgaatatgggcttatacgtgttcctgccgtgtatctaaagcggctgtgtgcggaactgggaggcttaacgcctgtatccgaaccccgtcttctggaaattttaaaagaagtggccaggctaaaatcctgtgcagga…	atgttgtctttacaaacgttggccaaaaaagttgtggcatgcaattatctttcaagtgactatgattatacgttgcagcgttttggtttgtggtgggatttaggtcctattcacctatgtaacaattgtaagcaagttttttcgtataaacatttacagtgtttttctgaggatgatctttgtctcgaagcggcgctagtaaaggccgtgaagagcgataatcttgaacttatacgtttatttgtggattggggcgcaaatcctgaatatgggcttatacgtgttcctgccgtgtatctaaagcggctgtgtgcggaactgggaggcttaacgcctgtatccgaaccccgtcttctggaaattttaaaagaagtggccaggctaaaatcctgtgcagga…	atgttgtctttacaaacgttggccaaaaaagttgtggcatgcaattatctttcaagtgactatgattatacgttgcagcgttttggtttgtggtgggatttaggtcctattcacctatgtaacaattgtaagcaagttttttcgtataaacatttacagtgtttttctgaggatgatctttgtctcgaagcggcgctagtaaaggccgtgaagagcgataatcttgaacttatacgtttatttgtggattggggcgcaaatcctgaatatgggcttatacgtgttcctgccgtgtatctaaagcggctgtgtgcggaactgggaggcttaacgcctgtatccgaaccccgtcttctggaaattttaaaagaagtggccaggctaaaatcctgtgcagga…	MLSLQTLAKKVVACNYLSSDYDYTLQRFGLWWDLGPIHLCNNCKQVFSYKHLQCFSEDDLCLEAALVKAVKSDNLELIRLFVDWGANPEYGLIRVPAVYLKRLCAELGGLTPVSEPRLLEILKEVARLKSCAGVLLGYDMFCHNPLLETVTRTTLDTVTYTCSNIPLTGDTAHHLLTKFWFALALRHNFTKAIHYFYKRHKNHLYWRVACSLYFNNIFDIHELCREKEICISPNLMMKFACLREKNYAAIYYCHRLGASLDYGMNLSIYNNNTLNMFFCIDLGAADFDRAQLIAHKAYMYNLSNIFLVKQLFSRDVTLVLDVTEPQEIYDMLKTYTSKNLKRAEEYLTAHPEIIVID*	MLSLQTLAKKVVACNYLSSDYDYTLQRFGLWWDLGPIHLCNNCKQVFSYKHLQCFSEDDLCLEAALVKAVKSDNLELIRLFVDWGANPEYGLIRVPAVYLKRLCAELGGLTPVSEPRLLEILKEVARLKSCAGVLLGYDMFCHNPLLETVTRTTLDTVTYTCSNIPLTGDTAHHLLTKFWFALALRHNFTKAIHYFYKRHKNHLYWRVACSLYFNNIFDIHELCREKEICISPNLMMKFACLREKNYAAIYYCHRLGASLDYGMNLSIYNNNTLNMFFCIDLGGCRF**GTTHCAQSLYV*LEQHFLSKAAFQP*CDLGIRCNRTPGNI*YAKDIYFKKSETSRRVSYSPSRNYSYRL	FALSE	1074	1075	358	358	nonsense Insertion	Single G nucleotide base insertion resulting in premature termination of gene ~60% in.* Note G is in homopolymer region suggesting the mutation may be the result of sequencing error	24*
mgf_360-14l	1904-02-8314ABCD_S1014_L001_consensus_rd1	33660	846	Timor-Leste	This study	Widespread	-	atgttgtctttacaaacgttggccaaaaaagttgtggcatgcaattatctttcaagtgactatgattatacgttgcagcgttttggtttgtggtgggatttaggtcctattcacctatgtaacaattgtaagcaagttttttcgtataaacatttacagtgtttttctgaggatgatctttgtctcgaagcggcgctagtaaaggccgtgaagagcgataatcttgaacttatacgtttatttgtggattggggcgcaaatcctgaatatgggcttatacgtgttcctgccgtgtatctaaagcggctgtgtgcggaactgggaggcttaacgcctgtatccgaaccccgtcttctggaaattttaaaagaagtggccaggctaaaatcctgtgcagga…	g	atgttgtctttacaaacgttggccaaaaaagttgtggcatgcaattatctttcaagtgactatgattatacgttgcagcgttttggtttgtggtgggatttaggtcctattcacctatgtaacaattgtaagcaagttttttcgtataaacatttacagtgtttttctgaggatgatctttgtctcgaagcggcgctagtaaaggccgtgaagagcgataatcttgaacttatacgtttatttgtggattggggcgcaaatcctgaatatgggcttatacgtgttcctgccgtgtatctaaagcggctgtgtgcggaactgggaggcttaacgcctgtatccgaaccccgtcttctggaaattttaaaagaagtggccaggctaaaatcctgtgcagga…	atgttgtctttacaaacgttggccaaaaaagttgtggcatgcaattatctttcaagtgactatgattatacgttgcagcgttttggtttgtggtgggatttaggtcctattcacctatgtaacaattgtaagcaagttttttcgtataaacatttacagtgtttttctgaggatgatctttgtctcgaagcggcgctagtaaaggccgtgaagagcgataatcttgaacttatacgtttatttgtggattggggcgcaaatcctgaatatgggcttatacgtgttcctgccgtgtatctaaagcggctgtgtgcggaactgggaggcttaacgcctgtatccgaaccccgtcttctggaaattttaaaagaagtggccaggctaaaatcctgtgcagga…	atgttgtctttacaaacgttggccaaaaaagttgtggcatgcaattatctttcaagtgactatgattatacgttgcagcgttttggtttgtggtgggatttaggtcctattcacctatgtaacaattgtaagcaagttttttcgtataaacatttacagtgtttttctgaggatgatctttgtctcgaagcggcgctagtaaaggccgtgaagagcgataatcttgaacttatacgtttatttgtggattggggcgcaaatcctgaatatgggcttatacgtgttcctgccgtgtatctaaagcggctgtgtgcggaactgggaggcttaacgcctgtatccgaaccccgtcttctggaaattttaaaagaagtggccaggctaaaatcctgtgcagga…	MLSLQTLAKKVVACNYLSSDYDYTLQRFGLWWDLGPIHLCNNCKQVFSYKHLQCFSEDDLCLEAALVKAVKSDNLELIRLFVDWGANPEYGLIRVPAVYLKRLCAELGGLTPVSEPRLLEILKEVARLKSCAGVLLGYDMFCHNPLLETVTRTTLDTVTYTCSNIPLTGDTAHHLLTKFWFALALRHNFTKAIHYFYKRHKNHLYWRVACSLYFNNIFDIHELCREKEICISPNLMMKFACLREKNYAAIYYCHRLGASLDYGMNLSIYNNNTLNMFFCIDLGAADFDRAQLIAHKAYMYNLSNIFLVKQLFSRDVTLVLDVTEPQEIYDMLKTYTSKNLKRAEEYLTAHPEIIVID*	MLSLQTLAKKVVACNYLSSDYDYTLQRFGLWWDLGPIHLCNNCKQVFSYKHLQCFSEDDLCLEAALVKAVKSDNLELIRLFVDWGANPEYGLIRVPAVYLKRLCAELGGLTPVSEPRLLEILKEVARLKSCAGVLLGYDMFCHNPLLETVTRTTLDTVTYTCSNIPLTGDTAHHLLTKFWFALALRHNFTKAIHYFYKRHKNHLYWRVACSLYFNNIFDIHELCREKEICISPNLMMKFACLREKNYAAIYYCHRLGASLDYGMNLSIYNNNTLNMFFCIDLGGCRF**GTTHCAQSLYV*LEQHFLSKAAFQP*CDLGIRCNRTPGNI*YAKDIYFKKSETSRRVSYSPSRNYSYRL	FALSE	1074	1075	358	358	nonsense Insertion	Single G nucleotide base insertion resulting in premature termination of gene ~60% in.* Note G is in homopolymer region suggesting the mutation may be the result of sequencing error	24*
mgf_360-14l	19-04028-65ABCD_S6789_L001_consensus_rd1	33660	846	Timor-Leste	This study	Widespread	-	atgttgtctttacaaacgttggccaaaaaagttgtggcatgcaattatctttcaagtgactatgattatacgttgcagcgttttggtttgtggtgggatttaggtcctattcacctatgtaacaattgtaagcaagttttttcgtataaacatttacagtgtttttctgaggatgatctttgtctcgaagcggcgctagtaaaggccgtgaagagcgataatcttgaacttatacgtttatttgtggattggggcgcaaatcctgaatatgggcttatacgtgttcctgccgtgtatctaaagcggctgtgtgcggaactgggaggcttaacgcctgtatccgaaccccgtcttctggaaattttaaaagaagtggccaggctaaaatcctgtgcagga…	g	atgttgtctttacaaacgttggccaaaaaagttgtggcatgcaattatctttcaagtgactatgattatacgttgcagcgttttggtttgtggtgggatttaggtcctattcacctatgtaacaattgtaagcaagttttttcgtataaacatttacagtgtttttctgaggatgatctttgtctcgaagcggcgctagtaaaggccgtgaagagcgataatcttgaacttatacgtttatttgtggattggggcgcaaatcctgaatatgggcttatacgtgttcctgccgtgtatctaaagcggctgtgtgcggaactgggaggcttaacgcctgtatccgaaccccgtcttctggaaattttaaaagaagtggccaggctaaaatcctgtgcagga…	atgttgtctttacaaacgttggccaaaaaagttgtggcatgcaattatctttcaagtgactatgattatacgttgcagcgttttggtttgtggtgggatttaggtcctattcacctatgtaacaattgtaagcaagttttttcgtataaacatttacagtgtttttctgaggatgatctttgtctcgaagcggcgctagtaaaggccgtgaagagcgataatcttgaacttatacgtttatttgtggattggggcgcaaatcctgaatatgggcttatacgtgttcctgccgtgtatctaaagcggctgtgtgcggaactgggaggcttaacgcctgtatccgaaccccgtcttctggaaattttaaaagaagtggccaggctaaaatcctgtgcagga…	atgttgtctttacaaacgttggccaaaaaagttgtggcatgcaattatctttcaagtgactatgattatacgttgcagcgttttggtttgtggtgggatttaggtcctattcacctatgtaacaattgtaagcaagttttttcgtataaacatttacagtgtttttctgaggatgatctttgtctcgaagcggcgctagtaaaggccgtgaagagcgataatcttgaacttatacgtttatttgtggattggggcgcaaatcctgaatatgggcttatacgtgttcctgccgtgtatctaaagcggctgtgtgcggaactgggaggcttaacgcctgtatccgaaccccgtcttctggaaattttaaaagaagtggccaggctaaaatcctgtgcagga…	MLSLQTLAKKVVACNYLSSDYDYTLQRFGLWWDLGPIHLCNNCKQVFSYKHLQCFSEDDLCLEAALVKAVKSDNLELIRLFVDWGANPEYGLIRVPAVYLKRLCAELGGLTPVSEPRLLEILKEVARLKSCAGVLLGYDMFCHNPLLETVTRTTLDTVTYTCSNIPLTGDTAHHLLTKFWFALALRHNFTKAIHYFYKRHKNHLYWRVACSLYFNNIFDIHELCREKEICISPNLMMKFACLREKNYAAIYYCHRLGASLDYGMNLSIYNNNTLNMFFCIDLGAADFDRAQLIAHKAYMYNLSNIFLVKQLFSRDVTLVLDVTEPQEIYDMLKTYTSKNLKRAEEYLTAHPEIIVID*	MLSLQTLAKKVVACNYLSSDYDYTLQRFGLWWDLGPIHLCNNCKQVFSYKHLQCFSEDDLCLEAALVKAVKSDNLELIRLFVDWGANPEYGLIRVPAVYLKRLCAELGGLTPVSEPRLLEILKEVARLKSCAGVLLGYDMFCHNPLLETVTRTTLDTVTYTCSNIPLTGDTAHHLLTKFWFALALRHNFTKAIHYFYKRHKNHLYWRVACSLYFNNIFDIHELCREKEICISPNLMMKFACLREKNYAAIYYCHRLGASLDYGMNLSIYNNNTLNMFFCIDLGGCRF**GTTHCAQSLYV*LEQHFLSKAAFQP*CDLGIRCNRTPGNI*YAKDIYFKKSETSRRVSYSPSRNYSYRL	FALSE	1074	1075	358	358	nonsense Insertion	Single G nucleotide base insertion resulting in premature termination of gene ~60% in.* Note G is in homopolymer region suggesting the mutation may be the result of sequencing error	24*
mgf_360-14l	19-02791-26_S7_L001_consensus_rd1	33660	846	Viet nam	This study	Widespread	-	atgttgtctttacaaacgttggccaaaaaagttgtggcatgcaattatctttcaagtgactatgattatacgttgcagcgttttggtttgtggtgggatttaggtcctattcacctatgtaacaattgtaagcaagttttttcgtataaacatttacagtgtttttctgaggatgatctttgtctcgaagcggcgctagtaaaggccgtgaagagcgataatcttgaacttatacgtttatttgtggattggggcgcaaatcctgaatatgggcttatacgtgttcctgccgtgtatctaaagcggctgtgtgcggaactgggaggcttaacgcctgtatccgaaccccgtcttctggaaattttaaaagaagtggccaggctaaaatcctgtgcagga…	g	atgttgtctttacaaacgttggccaaaaaagttgtggcatgcaattatctttcaagtgactatgattatacgttgcagcgttttggtttgtggtgggatttaggtcctattcacctatgtaacaattgtaagcaagttttttcgtataaacatttacagtgtttttctgaggatgatctttgtctcgaagcggcgctagtaaaggccgtgaagagcgataatcttgaacttatacgtttatttgtggattggggcgcaaatcctgaatatgggcttatacgtgttcctgccgtgtatctaaagcggctgtgtgcggaactgggaggcttaacgcctgtatccgaaccccgtcttctggaaattttaaaagaagtggccaggctaaaatcctgtgcagga…	atgttgtctttacaaacgttggccaaaaaagttgtggcatgcaattatctttcaagtgactatgattatacgttgcagcgttttggtttgtggtgggatttaggtcctattcacctatgtaacaattgtaagcaagttttttcgtataaacatttacagtgtttttctgaggatgatctttgtctcgaagcggcgctagtaaaggccgtgaagagcgataatcttgaacttatacgtttatttgtggattggggcgcaaatcctgaatatgggcttatacgtgttcctgccgtgtatctaaagcggctgtgtgcggaactgggaggcttaacgcctgtatccgaaccccgtcttctggaaattttaaaagaagtggccaggctaaaatcctgtgcagga…	atgttgtctttacaaacgttggccaaaaaagttgtggcatgcaattatctttcaagtgactatgattatacgttgcagcgttttggtttgtggtgggatttaggtcctattcacctatgtaacaattgtaagcaagttttttcgtataaacatttacagtgtttttctgaggatgatctttgtctcgaagcggcgctagtaaaggccgtgaagagcgataatcttgaacttatacgtttatttgtggattggggcgcaaatcctgaatatgggcttatacgtgttcctgccgtgtatctaaagcggctgtgtgcggaactgggaggcttaacgcctgtatccgaaccccgtcttctggaaattttaaaagaagtggccaggctaaaatcctgtgcagga…	MLSLQTLAKKVVACNYLSSDYDYTLQRFGLWWDLGPIHLCNNCKQVFSYKHLQCFSEDDLCLEAALVKAVKSDNLELIRLFVDWGANPEYGLIRVPAVYLKRLCAELGGLTPVSEPRLLEILKEVARLKSCAGVLLGYDMFCHNPLLETVTRTTLDTVTYTCSNIPLTGDTAHHLLTKFWFALALRHNFTKAIHYFYKRHKNHLYWRVACSLYFNNIFDIHELCREKEICISPNLMMKFACLREKNYAAIYYCHRLGASLDYGMNLSIYNNNTLNMFFCIDLGAADFDRAQLIAHKAYMYNLSNIFLVKQLFSRDVTLVLDVTEPQEIYDMLKTYTSKNLKRAEEYLTAHPEIIVID*	MLSLQTLAKKVVACNYLSSDYDYTLQRFGLWWDLGPIHLCNNCKQVFSYKHLQCFSEDDLCLEAALVKAVKSDNLELIRLFVDWGANPEYGLIRVPAVYLKRLCAELGGLTPVSEPRLLEILKEVARLKSCAGVLLGYDMFCHNPLLETVTRTTLDTVTYTCSNIPLTGDTAHHLLTKFWFALALRHNFTKAIHYFYKRHKNHLYWRVACSLYFNNIFDIHELCREKEICISPNLMMKFACLREKNYAAIYYCHRLGASLDYGMNLSIYNNNTLNMFFCIDLGGCRF**GTTHCAQSLYV*LEQHFLSKAAFQP*CDLGIRCNRTPGNI*YAKDIYFKKSETSRRVSYSPSRNYSYRL	FALSE	1074	1075	358	358	nonsense Insertion	Single G nucleotide base insertion resulting in premature termination of gene ~60% in.* Note G is in homopolymer region suggesting the mutation may be the result of sequencing error	24*
mgf_360-14l	19-02791-23_revised360	33660	846	Viet nam	This study	Widespread	-	atgttgtctttacaaacgttggccaaaaaagttgtggcatgcaattatctttcaagtgactatgattatacgttgcagcgttttggtttgtggtgggatttaggtcctattcacctatgtaacaattgtaagcaagttttttcgtataaacatttacagtgtttttctgaggatgatctttgtctcgaagcggcgctagtaaaggccgtgaagagcgataatcttgaacttatacgtttatttgtggattggggcgcaaatcctgaatatgggcttatacgtgttcctgccgtgtatctaaagcggctgtgtgcggaactgggaggcttaacgcctgtatccgaaccccgtcttctggaaattttaaaagaagtggccaggctaaaatcctgtgcagga…	g	atgttgtctttacaaacgttggccaaaaaagttgtggcatgcaattatctttcaagtgactatgattatacgttgcagcgttttggtttgtggtgggatttaggtcctattcacctatgtaacaattgtaagcaagttttttcgtataaacatttacagtgtttttctgaggatgatctttgtctcgaagcggcgctagtaaaggccgtgaagagcgataatcttgaacttatacgtttatttgtggattggggcgcaaatcctgaatatgggcttatacgtgttcctgccgtgtatctaaagcggctgtgtgcggaactgggaggcttaacgcctgtatccgaaccccgtcttctggaaattttaaaagaagtggccaggctaaaatcctgtgcagga…	atgttgtctttacaaacgttggccaaaaaagttgtggcatgcaattatctttcaagtgactatgattatacgttgcagcgttttggtttgtggtgggatttaggtcctattcacctatgtaacaattgtaagcaagttttttcgtataaacatttacagtgtttttctgaggatgatctttgtctcgaagcggcgctagtaaaggccgtgaagagcgataatcttgaacttatacgtttatttgtggattggggcgcaaatcctgaatatgggcttatacgtgttcctgccgtgtatctaaagcggctgtgtgcggaactgggaggcttaacgcctgtatccgaaccccgtcttctggaaattttaaaagaagtggccaggctaaaatcctgtgcagga…	atgttgtctttacaaacgttggccaaaaaagttgtggcatgcaattatctttcaagtgactatgattatacgttgcagcgttttggtttgtggtgggatttaggtcctattcacctatgtaacaattgtaagcaagttttttcgtataaacatttacagtgtttttctgaggatgatctttgtctcgaagcggcgctagtaaaggccgtgaagagcgataatcttgaacttatacgtttatttgtggattggggcgcaaatcctgaatatgggcttatacgtgttcctgccgtgtatctaaagcggctgtgtgcggaactgggaggcttaacgcctgtatccgaaccccgtcttctggaaattttaaaagaagtggccaggctaaaatcctgtgcagga…	MLSLQTLAKKVVACNYLSSDYDYTLQRFGLWWDLGPIHLCNNCKQVFSYKHLQCFSEDDLCLEAALVKAVKSDNLELIRLFVDWGANPEYGLIRVPAVYLKRLCAELGGLTPVSEPRLLEILKEVARLKSCAGVLLGYDMFCHNPLLETVTRTTLDTVTYTCSNIPLTGDTAHHLLTKFWFALALRHNFTKAIHYFYKRHKNHLYWRVACSLYFNNIFDIHELCREKEICISPNLMMKFACLREKNYAAIYYCHRLGASLDYGMNLSIYNNNTLNMFFCIDLGAADFDRAQLIAHKAYMYNLSNIFLVKQLFSRDVTLVLDVTEPQEIYDMLKTYTSKNLKRAEEYLTAHPEIIVID*	MLSLQTLAKKVVACNYLSSDYDYTLQRFGLWWDLGPIHLCNNCKQVFSYKHLQCFSEDDLCLEAALVKAVKSDNLELIRLFVDWGANPEYGLIRVPAVYLKRLCAELGGLTPVSEPRLLEILKEVARLKSCAGVLLGYDMFCHNPLLETVTRTTLDTVTYTCSNIPLTGDTAHHLLTKFWFALALRHNFTKAIHYFYKRHKNHLYWRVACSLYFNNIFDIHELCREKEICISPNLMMKFACLREKNYAAIYYCHRLGASLDYGMNLSIYNNNTLNMFFCIDLGGCRF**GTTHCAQSLYV*LEQHFLSKAAFQP*CDLGIRCNRTPGNI*YAKDIYFKKSETSRRVSYSPSRNYSYRL	FALSE	1074	1075	358	358	nonsense Insertion	Single G nucleotide base insertion resulting in premature termination of gene ~60% in.* Note G is in homopolymer region suggesting the mutation may be the result of sequencing error	24*
mgf_360-14l	19-02791-13_revised360	33660	846	Viet nam	This study	Widespread	-	atgttgtctttacaaacgttggccaaaaaagttgtggcatgcaattatctttcaagtgactatgattatacgttgcagcgttttggtttgtggtgggatttaggtcctattcacctatgtaacaattgtaagcaagttttttcgtataaacatttacagtgtttttctgaggatgatctttgtctcgaagcggcgctagtaaaggccgtgaagagcgataatcttgaacttatacgtttatttgtggattggggcgcaaatcctgaatatgggcttatacgtgttcctgccgtgtatctaaagcggctgtgtgcggaactgggaggcttaacgcctgtatccgaaccccgtcttctggaaattttaaaagaagtggccaggctaaaatcctgtgcagga…	g	atgttgtctttacaaacgttggccaaaaaagttgtggcatgcaattatctttcaagtgactatgattatacgttgcagcgttttggtttgtggtgggatttaggtcctattcacctatgtaacaattgtaagcaagttttttcgtataaacatttacagtgtttttctgaggatgatctttgtctcgaagcggcgctagtaaaggccgtgaagagcgataatcttgaacttatacgtttatttgtggattggggcgcaaatcctgaatatgggcttatacgtgttcctgccgtgtatctaaagcggctgtgtgcggaactgggaggcttaacgcctgtatccgaaccccgtcttctggaaattttaaaagaagtggccaggctaaaatcctgtgcagga…	atgttgtctttacaaacgttggccaaaaaagttgtggcatgcaattatctttcaagtgactatgattatacgttgcagcgttttggtttgtggtgggatttaggtcctattcacctatgtaacaattgtaagcaagttttttcgtataaacatttacagtgtttttctgaggatgatctttgtctcgaagcggcgctagtaaaggccgtgaagagcgataatcttgaacttatacgtttatttgtggattggggcgcaaatcctgaatatgggcttatacgtgttcctgccgtgtatctaaagcggctgtgtgcggaactgggaggcttaacgcctgtatccgaaccccgtcttctggaaattttaaaagaagtggccaggctaaaatcctgtgcagga…	atgttgtctttacaaacgttggccaaaaaagttgtggcatgcaattatctttcaagtgactatgattatacgttgcagcgttttggtttgtggtgggatttaggtcctattcacctatgtaacaattgtaagcaagttttttcgtataaacatttacagtgtttttctgaggatgatctttgtctcgaagcggcgctagtaaaggccgtgaagagcgataatcttgaacttatacgtttatttgtggattggggcgcaaatcctgaatatgggcttatacgtgttcctgccgtgtatctaaagcggctgtgtgcggaactgggaggcttaacgcctgtatccgaaccccgtcttctggaaattttaaaagaagtggccaggctaaaatcctgtgcagga…	MLSLQTLAKKVVACNYLSSDYDYTLQRFGLWWDLGPIHLCNNCKQVFSYKHLQCFSEDDLCLEAALVKAVKSDNLELIRLFVDWGANPEYGLIRVPAVYLKRLCAELGGLTPVSEPRLLEILKEVARLKSCAGVLLGYDMFCHNPLLETVTRTTLDTVTYTCSNIPLTGDTAHHLLTKFWFALALRHNFTKAIHYFYKRHKNHLYWRVACSLYFNNIFDIHELCREKEICISPNLMMKFACLREKNYAAIYYCHRLGASLDYGMNLSIYNNNTLNMFFCIDLGAADFDRAQLIAHKAYMYNLSNIFLVKQLFSRDVTLVLDVTEPQEIYDMLKTYTSKNLKRAEEYLTAHPEIIVID*	MLSLQTLAKKVVACNYLSSDYDYTLQRFGLWWDLGPIHLCNNCKQVFSYKHLQCFSEDDLCLEAALVKAVKSDNLELIRLFVDWGANPEYGLIRVPAVYLKRLCAELGGLTPVSEPRLLEILKEVARLKSCAGVLLGYDMFCHNPLLETVTRTTLDTVTYTCSNIPLTGDTAHHLLTKFWFALALRHNFTKAIHYFYKRHKNHLYWRVACSLYFNNIFDIHELCREKEICISPNLMMKFACLREKNYAAIYYCHRLGASLDYGMNLSIYNNNTLNMFFCIDLGGCRF**GTTHCAQSLYV*LEQHFLSKAAFQP*CDLGIRCNRTPGNI*YAKDIYFKKSETSRRVSYSPSRNYSYRL	FALSE	1074	1075	358	358	nonsense Insertion	Single G nucleotide base insertion resulting in premature termination of gene ~60% in.* Note G is in homopolymer region suggesting the mutation may be the result of sequencing error	24*
mgf_360-14l	19-02791-07_revised360	33660	846	Viet nam	This study	Widespread	-	atgttgtctttacaaacgttggccaaaaaagttgtggcatgcaattatctttcaagtgactatgattatacgttgcagcgttttggtttgtggtgggatttaggtcctattcacctatgtaacaattgtaagcaagttttttcgtataaacatttacagtgtttttctgaggatgatctttgtctcgaagcggcgctagtaaaggccgtgaagagcgataatcttgaacttatacgtttatttgtggattggggcgcaaatcctgaatatgggcttatacgtgttcctgccgtgtatctaaagcggctgtgtgcggaactgggaggcttaacgcctgtatccgaaccccgtcttctggaaattttaaaagaagtggccaggctaaaatcctgtgcagga…	g	atgttgtctttacaaacgttggccaaaaaagttgtggcatgcaattatctttcaagtgactatgattatacgttgcagcgttttggtttgtggtgggatttaggtcctattcacctatgtaacaattgtaagcaagttttttcgtataaacatttacagtgtttttctgaggatgatctttgtctcgaagcggcgctagtaaaggccgtgaagagcgataatcttgaacttatacgtttatttgtggattggggcgcaaatcctgaatatgggcttatacgtgttcctgccgtgtatctaaagcggctgtgtgcggaactgggaggcttaacgcctgtatccgaaccccgtcttctggaaattttaaaagaagtggccaggctaaaatcctgtgcagga…	atgttgtctttacaaacgttggccaaaaaagttgtggcatgcaattatctttcaagtgactatgattatacgttgcagcgttttggtttgtggtgggatttaggtcctattcacctatgtaacaattgtaagcaagttttttcgtataaacatttacagtgtttttctgaggatgatctttgtctcgaagcggcgctagtaaaggccgtgaagagcgataatcttgaacttatacgtttatttgtggattggggcgcaaatcctgaatatgggcttatacgtgttcctgccgtgtatctaaagcggctgtgtgcggaactgggaggcttaacgcctgtatccgaaccccgtcttctggaaattttaaaagaagtggccaggctaaaatcctgtgcagga…	atgttgtctttacaaacgttggccaaaaaagttgtggcatgcaattatctttcaagtgactatgattatacgttgcagcgttttggtttgtggtgggatttaggtcctattcacctatgtaacaattgtaagcaagttttttcgtataaacatttacagtgtttttctgaggatgatctttgtctcgaagcggcgctagtaaaggccgtgaagagcgataatcttgaacttatacgtttatttgtggattggggcgcaaatcctgaatatgggcttatacgtgttcctgccgtgtatctaaagcggctgtgtgcggaactgggaggcttaacgcctgtatccgaaccccgtcttctggaaattttaaaagaagtggccaggctaaaatcctgtgcagga…	MLSLQTLAKKVVACNYLSSDYDYTLQRFGLWWDLGPIHLCNNCKQVFSYKHLQCFSEDDLCLEAALVKAVKSDNLELIRLFVDWGANPEYGLIRVPAVYLKRLCAELGGLTPVSEPRLLEILKEVARLKSCAGVLLGYDMFCHNPLLETVTRTTLDTVTYTCSNIPLTGDTAHHLLTKFWFALALRHNFTKAIHYFYKRHKNHLYWRVACSLYFNNIFDIHELCREKEICISPNLMMKFACLREKNYAAIYYCHRLGASLDYGMNLSIYNNNTLNMFFCIDLGAADFDRAQLIAHKAYMYNLSNIFLVKQLFSRDVTLVLDVTEPQEIYDMLKTYTSKNLKRAEEYLTAHPEIIVID*	MLSLQTLAKKVVACNYLSSDYDYTLQRFGLWWDLGPIHLCNNCKQVFSYKHLQCFSEDDLCLEAALVKAVKSDNLELIRLFVDWGANPEYGLIRVPAVYLKRLCAELGGLTPVSEPRLLEILKEVARLKSCAGVLLGYDMFCHNPLLETVTRTTLDTVTYTCSNIPLTGDTAHHLLTKFWFALALRHNFTKAIHYFYKRHKNHLYWRVACSLYFNNIFDIHELCREKEICISPNLMMKFACLREKNYAAIYYCHRLGASLDYGMNLSIYNNNTLNMFFCIDLGGCRF**GTTHCAQSLYV*LEQHFLSKAAFQP*CDLGIRCNRTPGNI*YAKDIYFKKSETSRRVSYSPSRNYSYRL	FALSE	1074	1075	358	358	nonsense Insertion	Single G nucleotide base insertion resulting in premature termination of gene ~60% in.* Note G is in homopolymer region suggesting the mutation may be the result of sequencing error	24*
mgf_360-14l	19-02791-05_revised_360	33660	846	Viet nam	This study	Widespread	-	atgttgtctttacaaacgttggccaaaaaagttgtggcatgcaattatctttcaagtgactatgattatacgttgcagcgttttggtttgtggtgggatttaggtcctattcacctatgtaacaattgtaagcaagttttttcgtataaacatttacagtgtttttctgaggatgatctttgtctcgaagcggcgctagtaaaggccgtgaagagcgataatcttgaacttatacgtttatttgtggattggggcgcaaatcctgaatatgggcttatacgtgttcctgccgtgtatctaaagcggctgtgtgcggaactgggaggcttaacgcctgtatccgaaccccgtcttctggaaattttaaaagaagtggccaggctaaaatcctgtgcagga…	g	atgttgtctttacaaacgttggccaaaaaagttgtggcatgcaattatctttcaagtgactatgattatacgttgcagcgttttggtttgtggtgggatttaggtcctattcacctatgtaacaattgtaagcaagttttttcgtataaacatttacagtgtttttctgaggatgatctttgtctcgaagcggcgctagtaaaggccgtgaagagcgataatcttgaacttatacgtttatttgtggattggggcgcaaatcctgaatatgggcttatacgtgttcctgccgtgtatctaaagcggctgtgtgcggaactgggaggcttaacgcctgtatccgaaccccgtcttctggaaattttaaaagaagtggccaggctaaaatcctgtgcagga…	atgttgtctttacaaacgttggccaaaaaagttgtggcatgcaattatctttcaagtgactatgattatacgttgcagcgttttggtttgtggtgggatttaggtcctattcacctatgtaacaattgtaagcaagttttttcgtataaacatttacagtgtttttctgaggatgatctttgtctcgaagcggcgctagtaaaggccgtgaagagcgataatcttgaacttatacgtttatttgtggattggggcgcaaatcctgaatatgggcttatacgtgttcctgccgtgtatctaaagcggctgtgtgcggaactgggaggcttaacgcctgtatccgaaccccgtcttctggaaattttaaaagaagtggccaggctaaaatcctgtgcagga…	atgttgtctttacaaacgttggccaaaaaagttgtggcatgcaattatctttcaagtgactatgattatacgttgcagcgttttggtttgtggtgggatttaggtcctattcacctatgtaacaattgtaagcaagttttttcgtataaacatttacagtgtttttctgaggatgatctttgtctcgaagcggcgctagtaaaggccgtgaagagcgataatcttgaacttatacgtttatttgtggattggggcgcaaatcctgaatatgggcttatacgtgttcctgccgtgtatctaaagcggctgtgtgcggaactgggaggcttaacgcctgtatccgaaccccgtcttctggaaattttaaaagaagtggccaggctaaaatcctgtgcagga…	MLSLQTLAKKVVACNYLSSDYDYTLQRFGLWWDLGPIHLCNNCKQVFSYKHLQCFSEDDLCLEAALVKAVKSDNLELIRLFVDWGANPEYGLIRVPAVYLKRLCAELGGLTPVSEPRLLEILKEVARLKSCAGVLLGYDMFCHNPLLETVTRTTLDTVTYTCSNIPLTGDTAHHLLTKFWFALALRHNFTKAIHYFYKRHKNHLYWRVACSLYFNNIFDIHELCREKEICISPNLMMKFACLREKNYAAIYYCHRLGASLDYGMNLSIYNNNTLNMFFCIDLGAADFDRAQLIAHKAYMYNLSNIFLVKQLFSRDVTLVLDVTEPQEIYDMLKTYTSKNLKRAEEYLTAHPEIIVID*	MLSLQTLAKKVVACNYLSSDYDYTLQRFGLWWDLGPIHLCNNCKQVFSYKHLQCFSEDDLCLEAALVKAVKSDNLELIRLFVDWGANPEYGLIRVPAVYLKRLCAELGGLTPVSEPRLLEILKEVARLKSCAGVLLGYDMFCHNPLLETVTRTTLDTVTYTCSNIPLTGDTAHHLLTKFWFALALRHNFTKAIHYFYKRHKNHLYWRVACSLYFNNIFDIHELCREKEICISPNLMMKFACLREKNYAAIYYCHRLGASLDYGMNLSIYNNNTLNMFFCIDLGGCRF**GTTHCAQSLYV*LEQHFLSKAAFQP*CDLGIRCNRTPGNI*YAKDIYFKKSETSRRVSYSPSRNYSYRL	FALSE	1074	1075	358	358	nonsense Insertion	Single G nucleotide base insertion resulting in premature termination of gene ~60% in.* Note G is in homopolymer region suggesting the mutation may be the result of sequencing error	24*
mgf_360-14l	19-02791-01_rd9	33660	846	Viet nam	This study	Widespread	-	atgttgtctttacaaacgttggccaaaaaagttgtggcatgcaattatctttcaagtgactatgattatacgttgcagcgttttggtttgtggtgggatttaggtcctattcacctatgtaacaattgtaagcaagttttttcgtataaacatttacagtgtttttctgaggatgatctttgtctcgaagcggcgctagtaaaggccgtgaagagcgataatcttgaacttatacgtttatttgtggattggggcgcaaatcctgaatatgggcttatacgtgttcctgccgtgtatctaaagcggctgtgtgcggaactgggaggcttaacgcctgtatccgaaccccgtcttctggaaattttaaaagaagtggccaggctaaaatcctgtgcagga…	g	atgttgtctttacaaacgttggccaaaaaagttgtggcatgcaattatctttcaagtgactatgattatacgttgcagcgttttggtttgtggtgggatttaggtcctattcacctatgtaacaattgtaagcaagttttttcgtataaacatttacagtgtttttctgaggatgatctttgtctcgaagcggcgctagtaaaggccgtgaagagcgataatcttgaacttatacgtttatttgtggattggggcgcaaatcctgaatatgggcttatacgtgttcctgccgtgtatctaaagcggctgtgtgcggaactgggaggcttaacgcctgtatccgaaccccgtcttctggaaattttaaaagaagtggccaggctaaaatcctgtgcagga…	atgttgtctttacaaacgttggccaaaaaagttgtggcatgcaattatctttcaagtgactatgattatacgttgcagcgttttggtttgtggtgggatttaggtcctattcacctatgtaacaattgtaagcaagttttttcgtataaacatttacagtgtttttctgaggatgatctttgtctcgaagcggcgctagtaaaggccgtgaagagcgataatcttgaacttatacgtttatttgtggattggggcgcaaatcctgaatatgggcttatacgtgttcctgccgtgtatctaaagcggctgtgtgcggaactgggaggcttaacgcctgtatccgaaccccgtcttctggaaattttaaaagaagtggccaggctaaaatcctgtgcagga…	atgttgtctttacaaacgttggccaaaaaagttgtggcatgcaattatctttcaagtgactatgattatacgttgcagcgttttggtttgtggtgggatttaggtcctattcacctatgtaacaattgtaagcaagttttttcgtataaacatttacagtgtttttctgaggatgatctttgtctcgaagcggcgctagtaaaggccgtgaagagcgataatcttgaacttatacgtttatttgtggattggggcgcaaatcctgaatatgggcttatacgtgttcctgccgtgtatctaaagcggctgtgtgcggaactgggaggcttaacgcctgtatccgaaccccgtcttctggaaattttaaaagaagtggccaggctaaaatcctgtgcagga…	MLSLQTLAKKVVACNYLSSDYDYTLQRFGLWWDLGPIHLCNNCKQVFSYKHLQCFSEDDLCLEAALVKAVKSDNLELIRLFVDWGANPEYGLIRVPAVYLKRLCAELGGLTPVSEPRLLEILKEVARLKSCAGVLLGYDMFCHNPLLETVTRTTLDTVTYTCSNIPLTGDTAHHLLTKFWFALALRHNFTKAIHYFYKRHKNHLYWRVACSLYFNNIFDIHELCREKEICISPNLMMKFACLREKNYAAIYYCHRLGASLDYGMNLSIYNNNTLNMFFCIDLGAADFDRAQLIAHKAYMYNLSNIFLVKQLFSRDVTLVLDVTEPQEIYDMLKTYTSKNLKRAEEYLTAHPEIIVID*	MLSLQTLAKKVVACNYLSSDYDYTLQRFGLWWDLGPIHLCNNCKQVFSYKHLQCFSEDDLCLEAALVKAVKSDNLELIRLFVDWGANPEYGLIRVPAVYLKRLCAELGGLTPVSEPRLLEILKEVARLKSCAGVLLGYDMFCHNPLLETVTRTTLDTVTYTCSNIPLTGDTAHHLLTKFWFALALRHNFTKAIHYFYKRHKNHLYWRVACSLYFNNIFDIHELCREKEICISPNLMMKFACLREKNYAAIYYCHRLGASLDYGMNLSIYNNNTLNMFFCIDLGGCRF**GTTHCAQSLYV*LEQHFLSKAAFQP*CDLGIRCNRTPGNI*YAKDIYFKKSETSRRVSYSPSRNYSYRL	FALSE	1074	1075	358	358	nonsense Insertion	Single G nucleotide base insertion resulting in premature termination of gene ~60% in.* Note G is in homopolymer region suggesting the mutation may be the result of sequencing error	24*
mgf_360-16r	19-04028-65ABCD_S6789_L001_consensus_rd1	177616	22	Timor-Leste	This study	non_informative	g	atgttgtctctgcagacgatcgcaaaaatggccgtagcaacaaacacctactccaagtatcactatccaatactgaaggtctttgggctgtggtggaaaaacaatacgctaaatggccctattaaaatatgtaaccattgcaacaacataatggtaggagaatatcctatgtgttacaatcatggaatgagtctggatatagctttgattcgggcagtaaaggagcgtaatatatccttagtccagcttttcaccgaatgggggggaaatattgactatggggcactttgtgctaacactccatctatgcaaagattatgtaaaagtttgggagccaaaccaccaaagggccgaatgtatatggatgctcttatacatctttcagataccttgaatgat…	a	atgttgtctctgcagacgatcacaaaaatggccgtagcaacaaacacctactccaagtatcactatccaatactgaaggtctttgggctgtggtggaaaaacaatacgctaaatggccctattaaaatatgtaaccattgcaacaacataatggtaggagaatatcctatgtgttacaatcatggaatgagtctggatatagctttgattcgggcagtaaaggagcgtaatatatccttagtccagcttttcaccgaatgggggggaaatattgactatggggcactttgtgctaacactccatctatgcaaagattatgtaaaagtttgggagccaaaccaccaaagggccgaatgtatatggatgctcttatacatctttcagataccttgaatgat…	atgttgtctctgcagacgatcgcaaaaatggccgtagcaacaaacacctactccaagtatcactatccaatactgaaggtctttgggctgtggtggaaaaacaatacgctaaatggccctattaaaatatgtaaccattgcaacaacataatggtaggagaatatcctatgtgttacaatcatggaatgagtctggatatagctttgattcgggcagtaaaggagcgtaatatatccttagtccagcttttcaccgaatgggggggaaatattgactatggggcactttgtgctaacactccatctatgcaaagattatgtaaaagtttgggagccaaaccaccaaagggccgaatgtatatggatgctcttatacatctttcagataccttgaatgat…	atgttgtctctgcagacgatcacaaaaatggccgtagcaacaaacacctactccaagtatcactatccaatactgaaggtctttgggctgtggtggaaaaacaatacgctaaatggccctattaaaatatgtaaccattgcaacaacataatggtaggagaatatcctatgtgttacaatcatggaatgagtctggatatagctttgattcgggcagtaaaggagcgtaatatatccttagtccagcttttcaccgaatgggggggaaatattgactatggggcactttgtgctaacactccatctatgcaaagattatgtaaaagtttgggagccaaaccaccaaagggccgaatgtatatggatgctcttatacatctttcagataccttgaatgat…	MLSLQTIAKMAVATNTYSKYHYPILKVFGLWWKNNTLNGPIKICNHCNNIMVGEYPMCYNHGMSLDIALIRAVKERNISLVQLFTEWGGNIDYGALCANTPSMQRLCKSLGAKPPKGRMYMDALIHLSDTLNDNDLIRGYEIFDDNSVLDCVNLIRLKIMLTLKARIPLMEQLDQIALKQLLQRYWYAMAVQHNLTIAIHYFDNHIPNIKPFSLRCALYFNDPFKIHDACRTVNMDPNEMMNIACQQDLNFQSIYYCYLLGADINQAMLMSLKYGHLSNMWFCIDLGADAFKEAGALAEKKNKRVLQHILGLNIFKRELIPPCKDPDPYQIQILLKNYILKNVSTVFTYYCQ*	MLSLQTITKMAVATNTYSKYHYPILKVFGLWWKNNTLNGPIKICNHCNNIMVGEYPMCYNHGMSLDIALIRAVKERNISLVQLFTEWGGNIDYGALCANTPSMQRLCKSLGAKPPKGRMYMDALIHLSDTLNDNDLIRGYEIFDDNSVLDCVNLIRLKIMLTLKARIPLMEQLDQIALKQLLQRYWYAMAVQHNLTIAIHYFDNHIPNIKPFSLRCALYFNDPFKIHDACRTVNMDPNEMMNIACQQDLNFQSIYYCYLLGADINQAMLMSLKYGHLSNMWFCIDLGADAFKEAGALAEKKNKRVLQHILGLNIFKRELIPPCKDPDPYQIQILLKNYILKNVSTVFTYYCQ*	FALSE	1059	1059	353	353	Missense substitution	Single G nucleotide base changed to A resulting in amino acid A changing to T	25
mgf_360-1la	19-02791-23_revised360	2284	472	Viet nam	This study	Common single country	c	atggggtgcagacatcagctttgggttggttactgtcaatatggagtgcaccaggacctatgccaaaagttaggtgcgaggaaagctttgagtgaaaataaaattttagaaatattttataatgtacagtatgttaaaactagcagtaatattattctatgccatgaattattatctgataatccccttttcctaaataatgctcaactgaaattaagaatttttggtgaactagatacattatcaattaactttacattggataatatttcattcaacgaaatgctaactaggtattggtatagtatggcgatactatataagcttactgaagccatccaatatttttatcaacgatatagtcattttaaagattggcggttaatatgtggggttgct…	a	atggggtgcagacatcagctttgggttggttactgtcaatatggagtgcaccaggacctatgccaaaagttaggtgcgaggaaagctttgagtgaaaataaaattttagaaatattttataatgtacagtatgttaaaactagcagtaatattattctatgccatgaattattatctgataatccccttttcctaaataatgctcaactgaaattaagaatttttggtgaactagatacattatcaattaactttacattggataatatttcattcaacgaaatgctaactaggtattggtatagtatggcgatactatataagcttactgaagccatccaatatttttatcaacgatatagtcattttaaagattggcggttaatatgtggggttgct…	atggggtgcagacatcagctttgggttggttactgtcaatatggagtgcaccaggacctatgccaaaagttaggtgcgaggaaagctttgagtgaaaataaaattttagaaatattttataatgtacagtatgttaaaactagcagtaatattattctatgccatgaattattatctgataatccccttttcctaaataatgctcaactgaaattaagaatttttggtgaactagatacattatcaattaactttacattggataatatttcattcaacgaaatgctaactaggtattggtatagtatggcgatactatataagcttactgaagccatccaatatttttatcaacgatatagtcattttaaagattggcggttaatatgtggggttgct…	atggggtgcagacatcagctttgggttggttactgtcaatatggagtgcaccaggacctatgccaaaagttaggtgcgaggaaagctttgagtgaaaataaaattttagaaatattttataatgtacagtatgttaaaactagcagtaatattattctatgccatgaattattatctgataatccccttttcctaaataatgctcaactgaaattaagaatttttggtgaactagatacattatcaattaactttacattggataatatttcattcaacgaaatgctaactaggtattggtatagtatggcgatactatataagcttactgaagccatccaatatttttatcaacgatatagtcattttaaagattggcggttaatatgtggggttgct…	MGCRHQLWVGYCQYGVHQDLCQKLGARKALSENKILEIFYNVQYVKTSSNIILCHELLSDNPLFLNNAQLKLRIFGELDTLSINFTLDNISFNEMLTRYWYSMAILYKLTEAIQYFYQRYSHFKDWRLICGVAYNNVFDLHEIYNKEKTNIDIDEMMQLACMYDCNYTTIYYCFMLGADINRAMITSVMNFCEGNLFLCIDLGADAFEESMEIASQTNNWILINILLFKNYSPDSSLLSIKTTDPEKINALLDEEKYKSKNMLIYEESLFHIYGVNI*	MGCRHQLWVGYCQYGVHQDLCQKLGARKALSENKILEIFYNVQYVKTSSNIILCHELLSDNPLFLNNAQLKLRIFGELDTLSINFTLDNISFNEMLTRYWYSMAILYKLTEAIQYFYQRYSHFKDWRLICGVAYNNVFDLHEIYNKEKTNIDIDEMMKLTCSTYDGNYSTIYYCFMLGADINRAMLTSVINFHIGNLFLCIDLGADAFEDSMELAKQKNNNILVEILSFKNYYSSNTSLLSIKTTDPEKINALLDEEKYESKNMLMYEELSH*YKIIFYN	FALSE	834	840	278	280	Missense substitution	Single C nucleotide base changed to A resulting in amino acid A changing to T	26
mgf_360-1la	19-02791-23_revised360	2290	478	Viet nam	This study	Common single country	g	atggggtgcagacatcagctttgggttggttactgtcaatatggagtgcaccaggacctatgccaaaagttaggtgcgaggaaagctttgagtgaaaataaaattttagaaatattttataatgtacagtatgttaaaactagcagtaatattattctatgccatgaattattatctgataatccccttttcctaaataatgctcaactgaaattaagaatttttggtgaactagatacattatcaattaactttacattggataatatttcattcaacgaaatgctaactaggtattggtatagtatggcgatactatataagcttactgaagccatccaatatttttatcaacgatatagtcattttaaagattggcggttaatatgtggggttgct…	a	atggggtgcagacatcagctttgggttggttactgtcaatatggagtgcaccaggacctatgccaaaagttaggtgcgaggaaagctttgagtgaaaataaaattttagaaatattttataatgtacagtatgttaaaactagcagtaatattattctatgccatgaattattatctgataatccccttttcctaaataatgctcaactgaaattaagaatttttggtgaactagatacattatcaattaactttacattggataatatttcattcaacgaaatgctaactaggtattggtatagtatggcgatactatataagcttactgaagccatccaatatttttatcaacgatatagtcattttaaagattggcggttaatatgtggggttgct…	atggggtgcagacatcagctttgggttggttactgtcaatatggagtgcaccaggacctatgccaaaagttaggtgcgaggaaagctttgagtgaaaataaaattttagaaatattttataatgtacagtatgttaaaactagcagtaatattattctatgccatgaattattatctgataatccccttttcctaaataatgctcaactgaaattaagaatttttggtgaactagatacattatcaattaactttacattggataatatttcattcaacgaaatgctaactaggtattggtatagtatggcgatactatataagcttactgaagccatccaatatttttatcaacgatatagtcattttaaagattggcggttaatatgtggggttgct…	atggggtgcagacatcagctttgggttggttactgtcaatatggagtgcaccaggacctatgccaaaagttaggtgcgaggaaagctttgagtgaaaataaaattttagaaatattttataatgtacagtatgttaaaactagcagtaatattattctatgccatgaattattatctgataatccccttttcctaaataatgctcaactgaaattaagaatttttggtgaactagatacattatcaattaactttacattggataatatttcattcaacgaaatgctaactaggtattggtatagtatggcgatactatataagcttactgaagccatccaatatttttatcaacgatatagtcattttaaagattggcggttaatatgtggggttgct…	MGCRHQLWVGYCQYGVHQDLCQKLGARKALSENKILEIFYNVQYVKTSSNIILCHELLSDNPLFLNNAQLKLRIFGELDTLSINFTLDNISFNEMLTRYWYSMAILYKLTEAIQYFYQRYSHFKDWRLICGVAYNNVFDLHEIYNKEKTNIDIDEMMQLACMYDCNYTTIYYCFMLGADINRAMITSVMNFCEGNLFLCIDLGADAFEESMEIASQTNNWILINILLFKNYSPDSSLLSIKTTDPEKINALLDEEKYKSKNMLIYEESLFHIYGVNI*	MGCRHQLWVGYCQYGVHQDLCQKLGARKALSENKILEIFYNVQYVKTSSNIILCHELLSDNPLFLNNAQLKLRIFGELDTLSINFTLDNISFNEMLTRYWYSMAILYKLTEAIQYFYQRYSHFKDWRLICGVAYNNVFDLHEIYNKEKTNIDIDEMMKLTCSTYDGNYSTIYYCFMLGADINRAMLTSVINFHIGNLFLCIDLGADAFEDSMELAKQKNNNILVEILSFKNYYSSNTSLLSIKTTDPEKINALLDEEKYESKNMLMYEELSH*YKIIFYN	FALSE	834	840	278	280	Missense substitution	Single G nucleotide base changed to A resulting in amino acid A changing to T	27
mgf_360-1la	19-02791-23_revised360	2294	482	Viet nam	This study	Common single country	-	atggggtgcagacatcagctttgggttggttactgtcaatatggagtgcaccaggacctatgccaaaagttaggtgcgaggaaagctttgagtgaaaataaaattttagaaatattttataatgtacagtatgttaaaactagcagtaatattattctatgccatgaattattatctgataatccccttttcctaaataatgctcaactgaaattaagaatttttggtgaactagatacattatcaattaactttacattggataatatttcattcaacgaaatgctaactaggtattggtatagtatggcgatactatataagcttactgaagccatccaatatttttatcaacgatatagtcattttaaagattggcggttaatatgtggggttgct…	g	atggggtgcagacatcagctttgggttggttactgtcaatatggagtgcaccaggacctatgccaaaagttaggtgcgaggaaagctttgagtgaaaataaaattttagaaatattttataatgtacagtatgttaaaactagcagtaatattattctatgccatgaattattatctgataatccccttttcctaaataatgctcaactgaaattaagaatttttggtgaactagatacattatcaattaactttacattggataatatttcattcaacgaaatgctaactaggtattggtatagtatggcgatactatataagcttactgaagccatccaatatttttatcaacgatatagtcattttaaagattggcggttaatatgtggggttgct…	atggggtgcagacatcagctttgggttggttactgtcaatatggagtgcaccaggacctatgccaaaagttaggtgcgaggaaagctttgagtgaaaataaaattttagaaatattttataatgtacagtatgttaaaactagcagtaatattattctatgccatgaattattatctgataatccccttttcctaaataatgctcaactgaaattaagaatttttggtgaactagatacattatcaattaactttacattggataatatttcattcaacgaaatgctaactaggtattggtatagtatggcgatactatataagcttactgaagccatccaatatttttatcaacgatatagtcattttaaagattggcggttaatatgtggggttgct…	atggggtgcagacatcagctttgggttggttactgtcaatatggagtgcaccaggacctatgccaaaagttaggtgcgaggaaagctttgagtgaaaataaaattttagaaatattttataatgtacagtatgttaaaactagcagtaatattattctatgccatgaattattatctgataatccccttttcctaaataatgctcaactgaaattaagaatttttggtgaactagatacattatcaattaactttacattggataatatttcattcaacgaaatgctaactaggtattggtatagtatggcgatactatataagcttactgaagccatccaatatttttatcaacgatatagtcattttaaagattggcggttaatatgtggggttgct…	MGCRHQLWVGYCQYGVHQDLCQKLGARKALSENKILEIFYNVQYVKTSSNIILCHELLSDNPLFLNNAQLKLRIFGELDTLSINFTLDNISFNEMLTRYWYSMAILYKLTEAIQYFYQRYSHFKDWRLICGVAYNNVFDLHEIYNKEKTNIDIDEMMQLACMYDCNYTTIYYCFMLGADINRAMITSVMNFCEGNLFLCIDLGADAFEESMEIASQTNNWILINILLFKNYSPDSSLLSIKTTDPEKINALLDEEKYKSKNMLIYEESLFHIYGVNI*	MGCRHQLWVGYCQYGVHQDLCQKLGARKALSENKILEIFYNVQYVKTSSNIILCHELLSDNPLFLNNAQLKLRIFGELDTLSINFTLDNISFNEMLTRYWYSMAILYKLTEAIQYFYQRYSHFKDWRLICGVAYNNVFDLHEIYNKEKTNIDIDEMMKLTCSTYDGNYSTIYYCFMLGADINRAMLTSVINFHIGNLFLCIDLGADAFEDSMELAKQKNNNILVEILSFKNYYSSNTSLLSIKTTDPEKINALLDEEKYESKNMLMYEELSH*YKIIFYN	FALSE	834	840	278	280	Insertion	Three nucleotide bases GTA inserted resulting in the addition of an S amino acid	28
mgf_360-1la	19-02791-23_revised360	2295	483	Viet nam	This study	Common single country	-	atggggtgcagacatcagctttgggttggttactgtcaatatggagtgcaccaggacctatgccaaaagttaggtgcgaggaaagctttgagtgaaaataaaattttagaaatattttataatgtacagtatgttaaaactagcagtaatattattctatgccatgaattattatctgataatccccttttcctaaataatgctcaactgaaattaagaatttttggtgaactagatacattatcaattaactttacattggataatatttcattcaacgaaatgctaactaggtattggtatagtatggcgatactatataagcttactgaagccatccaatatttttatcaacgatatagtcattttaaagattggcggttaatatgtggggttgct…	t	atggggtgcagacatcagctttgggttggttactgtcaatatggagtgcaccaggacctatgccaaaagttaggtgcgaggaaagctttgagtgaaaataaaattttagaaatattttataatgtacagtatgttaaaactagcagtaatattattctatgccatgaattattatctgataatccccttttcctaaataatgctcaactgaaattaagaatttttggtgaactagatacattatcaattaactttacattggataatatttcattcaacgaaatgctaactaggtattggtatagtatggcgatactatataagcttactgaagccatccaatatttttatcaacgatatagtcattttaaagattggcggttaatatgtggggttgct…	atggggtgcagacatcagctttgggttggttactgtcaatatggagtgcaccaggacctatgccaaaagttaggtgcgaggaaagctttgagtgaaaataaaattttagaaatattttataatgtacagtatgttaaaactagcagtaatattattctatgccatgaattattatctgataatccccttttcctaaataatgctcaactgaaattaagaatttttggtgaactagatacattatcaattaactttacattggataatatttcattcaacgaaatgctaactaggtattggtatagtatggcgatactatataagcttactgaagccatccaatatttttatcaacgatatagtcattttaaagattggcggttaatatgtggggttgct…	atggggtgcagacatcagctttgggttggttactgtcaatatggagtgcaccaggacctatgccaaaagttaggtgcgaggaaagctttgagtgaaaataaaattttagaaatattttataatgtacagtatgttaaaactagcagtaatattattctatgccatgaattattatctgataatccccttttcctaaataatgctcaactgaaattaagaatttttggtgaactagatacattatcaattaactttacattggataatatttcattcaacgaaatgctaactaggtattggtatagtatggcgatactatataagcttactgaagccatccaatatttttatcaacgatatagtcattttaaagattggcggttaatatgtggggttgct…	MGCRHQLWVGYCQYGVHQDLCQKLGARKALSENKILEIFYNVQYVKTSSNIILCHELLSDNPLFLNNAQLKLRIFGELDTLSINFTLDNISFNEMLTRYWYSMAILYKLTEAIQYFYQRYSHFKDWRLICGVAYNNVFDLHEIYNKEKTNIDIDEMMQLACMYDCNYTTIYYCFMLGADINRAMITSVMNFCEGNLFLCIDLGADAFEESMEIASQTNNWILINILLFKNYSPDSSLLSIKTTDPEKINALLDEEKYKSKNMLIYEESLFHIYGVNI*	MGCRHQLWVGYCQYGVHQDLCQKLGARKALSENKILEIFYNVQYVKTSSNIILCHELLSDNPLFLNNAQLKLRIFGELDTLSINFTLDNISFNEMLTRYWYSMAILYKLTEAIQYFYQRYSHFKDWRLICGVAYNNVFDLHEIYNKEKTNIDIDEMMKLTCSTYDGNYSTIYYCFMLGADINRAMLTSVINFHIGNLFLCIDLGADAFEDSMELAKQKNNNILVEILSFKNYYSSNTSLLSIKTTDPEKINALLDEEKYESKNMLMYEELSH*YKIIFYN	FALSE	834	840	278	280	""	"	""
mgf_360-1la	19-02791-23_revised360	2296	484	Viet nam	This study	Common single country	-	atggggtgcagacatcagctttgggttggttactgtcaatatggagtgcaccaggacctatgccaaaagttaggtgcgaggaaagctttgagtgaaaataaaattttagaaatattttataatgtacagtatgttaaaactagcagtaatattattctatgccatgaattattatctgataatccccttttcctaaataatgctcaactgaaattaagaatttttggtgaactagatacattatcaattaactttacattggataatatttcattcaacgaaatgctaactaggtattggtatagtatggcgatactatataagcttactgaagccatccaatatttttatcaacgatatagtcattttaaagattggcggttaatatgtggggttgct…	a	atggggtgcagacatcagctttgggttggttactgtcaatatggagtgcaccaggacctatgccaaaagttaggtgcgaggaaagctttgagtgaaaataaaattttagaaatattttataatgtacagtatgttaaaactagcagtaatattattctatgccatgaattattatctgataatccccttttcctaaataatgctcaactgaaattaagaatttttggtgaactagatacattatcaattaactttacattggataatatttcattcaacgaaatgctaactaggtattggtatagtatggcgatactatataagcttactgaagccatccaatatttttatcaacgatatagtcattttaaagattggcggttaatatgtggggttgct…	atggggtgcagacatcagctttgggttggttactgtcaatatggagtgcaccaggacctatgccaaaagttaggtgcgaggaaagctttgagtgaaaataaaattttagaaatattttataatgtacagtatgttaaaactagcagtaatattattctatgccatgaattattatctgataatccccttttcctaaataatgctcaactgaaattaagaatttttggtgaactagatacattatcaattaactttacattggataatatttcattcaacgaaatgctaactaggtattggtatagtatggcgatactatataagcttactgaagccatccaatatttttatcaacgatatagtcattttaaagattggcggttaatatgtggggttgct…	atggggtgcagacatcagctttgggttggttactgtcaatatggagtgcaccaggacctatgccaaaagttaggtgcgaggaaagctttgagtgaaaataaaattttagaaatattttataatgtacagtatgttaaaactagcagtaatattattctatgccatgaattattatctgataatccccttttcctaaataatgctcaactgaaattaagaatttttggtgaactagatacattatcaattaactttacattggataatatttcattcaacgaaatgctaactaggtattggtatagtatggcgatactatataagcttactgaagccatccaatatttttatcaacgatatagtcattttaaagattggcggttaatatgtggggttgct…	MGCRHQLWVGYCQYGVHQDLCQKLGARKALSENKILEIFYNVQYVKTSSNIILCHELLSDNPLFLNNAQLKLRIFGELDTLSINFTLDNISFNEMLTRYWYSMAILYKLTEAIQYFYQRYSHFKDWRLICGVAYNNVFDLHEIYNKEKTNIDIDEMMQLACMYDCNYTTIYYCFMLGADINRAMITSVMNFCEGNLFLCIDLGADAFEESMEIASQTNNWILINILLFKNYSPDSSLLSIKTTDPEKINALLDEEKYKSKNMLIYEESLFHIYGVNI*	MGCRHQLWVGYCQYGVHQDLCQKLGARKALSENKILEIFYNVQYVKTSSNIILCHELLSDNPLFLNNAQLKLRIFGELDTLSINFTLDNISFNEMLTRYWYSMAILYKLTEAIQYFYQRYSHFKDWRLICGVAYNNVFDLHEIYNKEKTNIDIDEMMKLTCSTYDGNYSTIYYCFMLGADINRAMLTSVINFHIGNLFLCIDLGADAFEDSMELAKQKNNNILVEILSFKNYYSSNTSLLSIKTTDPEKINALLDEEKYESKNMLMYEELSH*YKIIFYN	FALSE	834	840	278	280	""	"	""
mgf_360-1la	19-02791-23_revised360	2300	488	Viet nam	This study	Common single country	t	atggggtgcagacatcagctttgggttggttactgtcaatatggagtgcaccaggacctatgccaaaagttaggtgcgaggaaagctttgagtgaaaataaaattttagaaatattttataatgtacagtatgttaaaactagcagtaatattattctatgccatgaattattatctgataatccccttttcctaaataatgctcaactgaaattaagaatttttggtgaactagatacattatcaattaactttacattggataatatttcattcaacgaaatgctaactaggtattggtatagtatggcgatactatataagcttactgaagccatccaatatttttatcaacgatatagtcattttaaagattggcggttaatatgtggggttgct…	c	atggggtgcagacatcagctttgggttggttactgtcaatatggagtgcaccaggacctatgccaaaagttaggtgcgaggaaagctttgagtgaaaataaaattttagaaatattttataatgtacagtatgttaaaactagcagtaatattattctatgccatgaattattatctgataatccccttttcctaaataatgctcaactgaaattaagaatttttggtgaactagatacattatcaattaactttacattggataatatttcattcaacgaaatgctaactaggtattggtatagtatggcgatactatataagcttactgaagccatccaatatttttatcaacgatatagtcattttaaagattggcggttaatatgtggggttgct…	atggggtgcagacatcagctttgggttggttactgtcaatatggagtgcaccaggacctatgccaaaagttaggtgcgaggaaagctttgagtgaaaataaaattttagaaatattttataatgtacagtatgttaaaactagcagtaatattattctatgccatgaattattatctgataatccccttttcctaaataatgctcaactgaaattaagaatttttggtgaactagatacattatcaattaactttacattggataatatttcattcaacgaaatgctaactaggtattggtatagtatggcgatactatataagcttactgaagccatccaatatttttatcaacgatatagtcattttaaagattggcggttaatatgtggggttgct…	atggggtgcagacatcagctttgggttggttactgtcaatatggagtgcaccaggacctatgccaaaagttaggtgcgaggaaagctttgagtgaaaataaaattttagaaatattttataatgtacagtatgttaaaactagcagtaatattattctatgccatgaattattatctgataatccccttttcctaaataatgctcaactgaaattaagaatttttggtgaactagatacattatcaattaactttacattggataatatttcattcaacgaaatgctaactaggtattggtatagtatggcgatactatataagcttactgaagccatccaatatttttatcaacgatatagtcattttaaagattggcggttaatatgtggggttgct…	MGCRHQLWVGYCQYGVHQDLCQKLGARKALSENKILEIFYNVQYVKTSSNIILCHELLSDNPLFLNNAQLKLRIFGELDTLSINFTLDNISFNEMLTRYWYSMAILYKLTEAIQYFYQRYSHFKDWRLICGVAYNNVFDLHEIYNKEKTNIDIDEMMQLACMYDCNYTTIYYCFMLGADINRAMITSVMNFCEGNLFLCIDLGADAFEESMEIASQTNNWILINILLFKNYSPDSSLLSIKTTDPEKINALLDEEKYKSKNMLIYEESLFHIYGVNI*	MGCRHQLWVGYCQYGVHQDLCQKLGARKALSENKILEIFYNVQYVKTSSNIILCHELLSDNPLFLNNAQLKLRIFGELDTLSINFTLDNISFNEMLTRYWYSMAILYKLTEAIQYFYQRYSHFKDWRLICGVAYNNVFDLHEIYNKEKTNIDIDEMMKLTCSTYDGNYSTIYYCFMLGADINRAMLTSVINFHIGNLFLCIDLGADAFEDSMELAKQKNNNILVEILSFKNYYSSNTSLLSIKTTDPEKINALLDEEKYESKNMLMYEELSH*YKIIFYN	FALSE	834	840	278	280	Missense substitution	Single T nucleotide base changed to C resulting in amino acid M changing to T	29
mgf_360-1la	19-02791-23_revised360	2308	496	Viet nam	This study	Common single country	t	atggggtgcagacatcagctttgggttggttactgtcaatatggagtgcaccaggacctatgccaaaagttaggtgcgaggaaagctttgagtgaaaataaaattttagaaatattttataatgtacagtatgttaaaactagcagtaatattattctatgccatgaattattatctgataatccccttttcctaaataatgctcaactgaaattaagaatttttggtgaactagatacattatcaattaactttacattggataatatttcattcaacgaaatgctaactaggtattggtatagtatggcgatactatataagcttactgaagccatccaatatttttatcaacgatatagtcattttaaagattggcggttaatatgtggggttgct…	g	atggggtgcagacatcagctttgggttggttactgtcaatatggagtgcaccaggacctatgccaaaagttaggtgcgaggaaagctttgagtgaaaataaaattttagaaatattttataatgtacagtatgttaaaactagcagtaatattattctatgccatgaattattatctgataatccccttttcctaaataatgctcaactgaaattaagaatttttggtgaactagatacattatcaattaactttacattggataatatttcattcaacgaaatgctaactaggtattggtatagtatggcgatactatataagcttactgaagccatccaatatttttatcaacgatatagtcattttaaagattggcggttaatatgtggggttgct…	atggggtgcagacatcagctttgggttggttactgtcaatatggagtgcaccaggacctatgccaaaagttaggtgcgaggaaagctttgagtgaaaataaaattttagaaatattttataatgtacagtatgttaaaactagcagtaatattattctatgccatgaattattatctgataatccccttttcctaaataatgctcaactgaaattaagaatttttggtgaactagatacattatcaattaactttacattggataatatttcattcaacgaaatgctaactaggtattggtatagtatggcgatactatataagcttactgaagccatccaatatttttatcaacgatatagtcattttaaagattggcggttaatatgtggggttgct…	atggggtgcagacatcagctttgggttggttactgtcaatatggagtgcaccaggacctatgccaaaagttaggtgcgaggaaagctttgagtgaaaataaaattttagaaatattttataatgtacagtatgttaaaactagcagtaatattattctatgccatgaattattatctgataatccccttttcctaaataatgctcaactgaaattaagaatttttggtgaactagatacattatcaattaactttacattggataatatttcattcaacgaaatgctaactaggtattggtatagtatggcgatactatataagcttactgaagccatccaatatttttatcaacgatatagtcattttaaagattggcggttaatatgtggggttgct…	MGCRHQLWVGYCQYGVHQDLCQKLGARKALSENKILEIFYNVQYVKTSSNIILCHELLSDNPLFLNNAQLKLRIFGELDTLSINFTLDNISFNEMLTRYWYSMAILYKLTEAIQYFYQRYSHFKDWRLICGVAYNNVFDLHEIYNKEKTNIDIDEMMQLACMYDCNYTTIYYCFMLGADINRAMITSVMNFCEGNLFLCIDLGADAFEESMEIASQTNNWILINILLFKNYSPDSSLLSIKTTDPEKINALLDEEKYKSKNMLIYEESLFHIYGVNI*	MGCRHQLWVGYCQYGVHQDLCQKLGARKALSENKILEIFYNVQYVKTSSNIILCHELLSDNPLFLNNAQLKLRIFGELDTLSINFTLDNISFNEMLTRYWYSMAILYKLTEAIQYFYQRYSHFKDWRLICGVAYNNVFDLHEIYNKEKTNIDIDEMMKLTCSTYDGNYSTIYYCFMLGADINRAMLTSVINFHIGNLFLCIDLGADAFEDSMELAKQKNNNILVEILSFKNYYSSNTSLLSIKTTDPEKINALLDEEKYESKNMLMYEELSH*YKIIFYN	FALSE	834	840	278	280	Missense substitution	Single T nucleotide base changed to G resulting in amino acid C changing to G	30
mgf_360-1la	19-02791-23_revised360	2317	505	Viet nam	This study	Common single country	a	atggggtgcagacatcagctttgggttggttactgtcaatatggagtgcaccaggacctatgccaaaagttaggtgcgaggaaagctttgagtgaaaataaaattttagaaatattttataatgtacagtatgttaaaactagcagtaatattattctatgccatgaattattatctgataatccccttttcctaaataatgctcaactgaaattaagaatttttggtgaactagatacattatcaattaactttacattggataatatttcattcaacgaaatgctaactaggtattggtatagtatggcgatactatataagcttactgaagccatccaatatttttatcaacgatatagtcattttaaagattggcggttaatatgtggggttgct…	t	atggggtgcagacatcagctttgggttggttactgtcaatatggagtgcaccaggacctatgccaaaagttaggtgcgaggaaagctttgagtgaaaataaaattttagaaatattttataatgtacagtatgttaaaactagcagtaatattattctatgccatgaattattatctgataatccccttttcctaaataatgctcaactgaaattaagaatttttggtgaactagatacattatcaattaactttacattggataatatttcattcaacgaaatgctaactaggtattggtatagtatggcgatactatataagcttactgaagccatccaatatttttatcaacgatatagtcattttaaagattggcggttaatatgtggggttgct…	atggggtgcagacatcagctttgggttggttactgtcaatatggagtgcaccaggacctatgccaaaagttaggtgcgaggaaagctttgagtgaaaataaaattttagaaatattttataatgtacagtatgttaaaactagcagtaatattattctatgccatgaattattatctgataatccccttttcctaaataatgctcaactgaaattaagaatttttggtgaactagatacattatcaattaactttacattggataatatttcattcaacgaaatgctaactaggtattggtatagtatggcgatactatataagcttactgaagccatccaatatttttatcaacgatatagtcattttaaagattggcggttaatatgtggggttgct…	atggggtgcagacatcagctttgggttggttactgtcaatatggagtgcaccaggacctatgccaaaagttaggtgcgaggaaagctttgagtgaaaataaaattttagaaatattttataatgtacagtatgttaaaactagcagtaatattattctatgccatgaattattatctgataatccccttttcctaaataatgctcaactgaaattaagaatttttggtgaactagatacattatcaattaactttacattggataatatttcattcaacgaaatgctaactaggtattggtatagtatggcgatactatataagcttactgaagccatccaatatttttatcaacgatatagtcattttaaagattggcggttaatatgtggggttgct…	MGCRHQLWVGYCQYGVHQDLCQKLGARKALSENKILEIFYNVQYVKTSSNIILCHELLSDNPLFLNNAQLKLRIFGELDTLSINFTLDNISFNEMLTRYWYSMAILYKLTEAIQYFYQRYSHFKDWRLICGVAYNNVFDLHEIYNKEKTNIDIDEMMQLACMYDCNYTTIYYCFMLGADINRAMITSVMNFCEGNLFLCIDLGADAFEESMEIASQTNNWILINILLFKNYSPDSSLLSIKTTDPEKINALLDEEKYKSKNMLIYEESLFHIYGVNI*	MGCRHQLWVGYCQYGVHQDLCQKLGARKALSENKILEIFYNVQYVKTSSNIILCHELLSDNPLFLNNAQLKLRIFGELDTLSINFTLDNISFNEMLTRYWYSMAILYKLTEAIQYFYQRYSHFKDWRLICGVAYNNVFDLHEIYNKEKTNIDIDEMMKLTCSTYDGNYSTIYYCFMLGADINRAMLTSVINFHIGNLFLCIDLGADAFEDSMELAKQKNNNILVEILSFKNYYSSNTSLLSIKTTDPEKINALLDEEKYESKNMLMYEELSH*YKIIFYN	FALSE	834	840	278	280	Missense substitution	Single A nucleotide base changed to T which along with mutation below results in an amino acid T chaning to an S	31
mgf_360-1la	19-02791-23_revised360	2319	507	Viet nam	This study	Common single country	a	atggggtgcagacatcagctttgggttggttactgtcaatatggagtgcaccaggacctatgccaaaagttaggtgcgaggaaagctttgagtgaaaataaaattttagaaatattttataatgtacagtatgttaaaactagcagtaatattattctatgccatgaattattatctgataatccccttttcctaaataatgctcaactgaaattaagaatttttggtgaactagatacattatcaattaactttacattggataatatttcattcaacgaaatgctaactaggtattggtatagtatggcgatactatataagcttactgaagccatccaatatttttatcaacgatatagtcattttaaagattggcggttaatatgtggggttgct…	g	atggggtgcagacatcagctttgggttggttactgtcaatatggagtgcaccaggacctatgccaaaagttaggtgcgaggaaagctttgagtgaaaataaaattttagaaatattttataatgtacagtatgttaaaactagcagtaatattattctatgccatgaattattatctgataatccccttttcctaaataatgctcaactgaaattaagaatttttggtgaactagatacattatcaattaactttacattggataatatttcattcaacgaaatgctaactaggtattggtatagtatggcgatactatataagcttactgaagccatccaatatttttatcaacgatatagtcattttaaagattggcggttaatatgtggggttgct…	atggggtgcagacatcagctttgggttggttactgtcaatatggagtgcaccaggacctatgccaaaagttaggtgcgaggaaagctttgagtgaaaataaaattttagaaatattttataatgtacagtatgttaaaactagcagtaatattattctatgccatgaattattatctgataatccccttttcctaaataatgctcaactgaaattaagaatttttggtgaactagatacattatcaattaactttacattggataatatttcattcaacgaaatgctaactaggtattggtatagtatggcgatactatataagcttactgaagccatccaatatttttatcaacgatatagtcattttaaagattggcggttaatatgtggggttgct…	atggggtgcagacatcagctttgggttggttactgtcaatatggagtgcaccaggacctatgccaaaagttaggtgcgaggaaagctttgagtgaaaataaaattttagaaatattttataatgtacagtatgttaaaactagcagtaatattattctatgccatgaattattatctgataatccccttttcctaaataatgctcaactgaaattaagaatttttggtgaactagatacattatcaattaactttacattggataatatttcattcaacgaaatgctaactaggtattggtatagtatggcgatactatataagcttactgaagccatccaatatttttatcaacgatatagtcattttaaagattggcggttaatatgtggggttgct…	MGCRHQLWVGYCQYGVHQDLCQKLGARKALSENKILEIFYNVQYVKTSSNIILCHELLSDNPLFLNNAQLKLRIFGELDTLSINFTLDNISFNEMLTRYWYSMAILYKLTEAIQYFYQRYSHFKDWRLICGVAYNNVFDLHEIYNKEKTNIDIDEMMQLACMYDCNYTTIYYCFMLGADINRAMITSVMNFCEGNLFLCIDLGADAFEESMEIASQTNNWILINILLFKNYSPDSSLLSIKTTDPEKINALLDEEKYKSKNMLIYEESLFHIYGVNI*	MGCRHQLWVGYCQYGVHQDLCQKLGARKALSENKILEIFYNVQYVKTSSNIILCHELLSDNPLFLNNAQLKLRIFGELDTLSINFTLDNISFNEMLTRYWYSMAILYKLTEAIQYFYQRYSHFKDWRLICGVAYNNVFDLHEIYNKEKTNIDIDEMMKLTCSTYDGNYSTIYYCFMLGADINRAMLTSVINFHIGNLFLCIDLGADAFEDSMELAKQKNNNILVEILSFKNYYSSNTSLLSIKTTDPEKINALLDEEKYESKNMLMYEELSH*YKIIFYN	FALSE	834	840	278	280	Missense substitution	Single A nucleotide base changed to G which along with mutation above results in an amino acid T chaning to an S	32
mgf_360-1la	19-02791-23_revised360	2325	513	Viet nam	This study	Common single country	a	atggggtgcagacatcagctttgggttggttactgtcaatatggagtgcaccaggacctatgccaaaagttaggtgcgaggaaagctttgagtgaaaataaaattttagaaatattttataatgtacagtatgttaaaactagcagtaatattattctatgccatgaattattatctgataatccccttttcctaaataatgctcaactgaaattaagaatttttggtgaactagatacattatcaattaactttacattggataatatttcattcaacgaaatgctaactaggtattggtatagtatggcgatactatataagcttactgaagccatccaatatttttatcaacgatatagtcattttaaagattggcggttaatatgtggggttgct…	t	atggggtgcagacatcagctttgggttggttactgtcaatatggagtgcaccaggacctatgccaaaagttaggtgcgaggaaagctttgagtgaaaataaaattttagaaatattttataatgtacagtatgttaaaactagcagtaatattattctatgccatgaattattatctgataatccccttttcctaaataatgctcaactgaaattaagaatttttggtgaactagatacattatcaattaactttacattggataatatttcattcaacgaaatgctaactaggtattggtatagtatggcgatactatataagcttactgaagccatccaatatttttatcaacgatatagtcattttaaagattggcggttaatatgtggggttgct…	atggggtgcagacatcagctttgggttggttactgtcaatatggagtgcaccaggacctatgccaaaagttaggtgcgaggaaagctttgagtgaaaataaaattttagaaatattttataatgtacagtatgttaaaactagcagtaatattattctatgccatgaattattatctgataatccccttttcctaaataatgctcaactgaaattaagaatttttggtgaactagatacattatcaattaactttacattggataatatttcattcaacgaaatgctaactaggtattggtatagtatggcgatactatataagcttactgaagccatccaatatttttatcaacgatatagtcattttaaagattggcggttaatatgtggggttgct…	atggggtgcagacatcagctttgggttggttactgtcaatatggagtgcaccaggacctatgccaaaagttaggtgcgaggaaagctttgagtgaaaataaaattttagaaatattttataatgtacagtatgttaaaactagcagtaatattattctatgccatgaattattatctgataatccccttttcctaaataatgctcaactgaaattaagaatttttggtgaactagatacattatcaattaactttacattggataatatttcattcaacgaaatgctaactaggtattggtatagtatggcgatactatataagcttactgaagccatccaatatttttatcaacgatatagtcattttaaagattggcggttaatatgtggggttgct…	MGCRHQLWVGYCQYGVHQDLCQKLGARKALSENKILEIFYNVQYVKTSSNIILCHELLSDNPLFLNNAQLKLRIFGELDTLSINFTLDNISFNEMLTRYWYSMAILYKLTEAIQYFYQRYSHFKDWRLICGVAYNNVFDLHEIYNKEKTNIDIDEMMQLACMYDCNYTTIYYCFMLGADINRAMITSVMNFCEGNLFLCIDLGADAFEESMEIASQTNNWILINILLFKNYSPDSSLLSIKTTDPEKINALLDEEKYKSKNMLIYEESLFHIYGVNI*	MGCRHQLWVGYCQYGVHQDLCQKLGARKALSENKILEIFYNVQYVKTSSNIILCHELLSDNPLFLNNAQLKLRIFGELDTLSINFTLDNISFNEMLTRYWYSMAILYKLTEAIQYFYQRYSHFKDWRLICGVAYNNVFDLHEIYNKEKTNIDIDEMMKLTCSTYDGNYSTIYYCFMLGADINRAMLTSVINFHIGNLFLCIDLGADAFEDSMELAKQKNNNILVEILSFKNYYSSNTSLLSIKTTDPEKINALLDEEKYESKNMLMYEELSH*YKIIFYN	FALSE	834	840	278	280	Silent substitution	Single A nucleic acid changing to T	33
mgf_360-1la	19-02791-23_revised360	2355	543	Viet nam	This study	Common single country	t	atggggtgcagacatcagctttgggttggttactgtcaatatggagtgcaccaggacctatgccaaaagttaggtgcgaggaaagctttgagtgaaaataaaattttagaaatattttataatgtacagtatgttaaaactagcagtaatattattctatgccatgaattattatctgataatccccttttcctaaataatgctcaactgaaattaagaatttttggtgaactagatacattatcaattaactttacattggataatatttcattcaacgaaatgctaactaggtattggtatagtatggcgatactatataagcttactgaagccatccaatatttttatcaacgatatagtcattttaaagattggcggttaatatgtggggttgct…	c	atggggtgcagacatcagctttgggttggttactgtcaatatggagtgcaccaggacctatgccaaaagttaggtgcgaggaaagctttgagtgaaaataaaattttagaaatattttataatgtacagtatgttaaaactagcagtaatattattctatgccatgaattattatctgataatccccttttcctaaataatgctcaactgaaattaagaatttttggtgaactagatacattatcaattaactttacattggataatatttcattcaacgaaatgctaactaggtattggtatagtatggcgatactatataagcttactgaagccatccaatatttttatcaacgatatagtcattttaaagattggcggttaatatgtggggttgct…	atggggtgcagacatcagctttgggttggttactgtcaatatggagtgcaccaggacctatgccaaaagttaggtgcgaggaaagctttgagtgaaaataaaattttagaaatattttataatgtacagtatgttaaaactagcagtaatattattctatgccatgaattattatctgataatccccttttcctaaataatgctcaactgaaattaagaatttttggtgaactagatacattatcaattaactttacattggataatatttcattcaacgaaatgctaactaggtattggtatagtatggcgatactatataagcttactgaagccatccaatatttttatcaacgatatagtcattttaaagattggcggttaatatgtggggttgct…	atggggtgcagacatcagctttgggttggttactgtcaatatggagtgcaccaggacctatgccaaaagttaggtgcgaggaaagctttgagtgaaaataaaattttagaaatattttataatgtacagtatgttaaaactagcagtaatattattctatgccatgaattattatctgataatccccttttcctaaataatgctcaactgaaattaagaatttttggtgaactagatacattatcaattaactttacattggataatatttcattcaacgaaatgctaactaggtattggtatagtatggcgatactatataagcttactgaagccatccaatatttttatcaacgatatagtcattttaaagattggcggttaatatgtggggttgct…	MGCRHQLWVGYCQYGVHQDLCQKLGARKALSENKILEIFYNVQYVKTSSNIILCHELLSDNPLFLNNAQLKLRIFGELDTLSINFTLDNISFNEMLTRYWYSMAILYKLTEAIQYFYQRYSHFKDWRLICGVAYNNVFDLHEIYNKEKTNIDIDEMMQLACMYDCNYTTIYYCFMLGADINRAMITSVMNFCEGNLFLCIDLGADAFEESMEIASQTNNWILINILLFKNYSPDSSLLSIKTTDPEKINALLDEEKYKSKNMLIYEESLFHIYGVNI*	MGCRHQLWVGYCQYGVHQDLCQKLGARKALSENKILEIFYNVQYVKTSSNIILCHELLSDNPLFLNNAQLKLRIFGELDTLSINFTLDNISFNEMLTRYWYSMAILYKLTEAIQYFYQRYSHFKDWRLICGVAYNNVFDLHEIYNKEKTNIDIDEMMKLTCSTYDGNYSTIYYCFMLGADINRAMLTSVINFHIGNLFLCIDLGADAFEDSMELAKQKNNNILVEILSFKNYYSSNTSLLSIKTTDPEKINALLDEEKYESKNMLMYEELSH*YKIIFYN	FALSE	834	840	278	280	Silent substitution	Single T nucleic acid changing to C	33
mgf_360-1la	19-02791-23_revised360	2368	556	Viet nam	This study	Common single country	a	atggggtgcagacatcagctttgggttggttactgtcaatatggagtgcaccaggacctatgccaaaagttaggtgcgaggaaagctttgagtgaaaataaaattttagaaatattttataatgtacagtatgttaaaactagcagtaatattattctatgccatgaattattatctgataatccccttttcctaaataatgctcaactgaaattaagaatttttggtgaactagatacattatcaattaactttacattggataatatttcattcaacgaaatgctaactaggtattggtatagtatggcgatactatataagcttactgaagccatccaatatttttatcaacgatatagtcattttaaagattggcggttaatatgtggggttgct…	t	atggggtgcagacatcagctttgggttggttactgtcaatatggagtgcaccaggacctatgccaaaagttaggtgcgaggaaagctttgagtgaaaataaaattttagaaatattttataatgtacagtatgttaaaactagcagtaatattattctatgccatgaattattatctgataatccccttttcctaaataatgctcaactgaaattaagaatttttggtgaactagatacattatcaattaactttacattggataatatttcattcaacgaaatgctaactaggtattggtatagtatggcgatactatataagcttactgaagccatccaatatttttatcaacgatatagtcattttaaagattggcggttaatatgtggggttgct…	atggggtgcagacatcagctttgggttggttactgtcaatatggagtgcaccaggacctatgccaaaagttaggtgcgaggaaagctttgagtgaaaataaaattttagaaatattttataatgtacagtatgttaaaactagcagtaatattattctatgccatgaattattatctgataatccccttttcctaaataatgctcaactgaaattaagaatttttggtgaactagatacattatcaattaactttacattggataatatttcattcaacgaaatgctaactaggtattggtatagtatggcgatactatataagcttactgaagccatccaatatttttatcaacgatatagtcattttaaagattggcggttaatatgtggggttgct…	atggggtgcagacatcagctttgggttggttactgtcaatatggagtgcaccaggacctatgccaaaagttaggtgcgaggaaagctttgagtgaaaataaaattttagaaatattttataatgtacagtatgttaaaactagcagtaatattattctatgccatgaattattatctgataatccccttttcctaaataatgctcaactgaaattaagaatttttggtgaactagatacattatcaattaactttacattggataatatttcattcaacgaaatgctaactaggtattggtatagtatggcgatactatataagcttactgaagccatccaatatttttatcaacgatatagtcattttaaagattggcggttaatatgtggggttgct…	MGCRHQLWVGYCQYGVHQDLCQKLGARKALSENKILEIFYNVQYVKTSSNIILCHELLSDNPLFLNNAQLKLRIFGELDTLSINFTLDNISFNEMLTRYWYSMAILYKLTEAIQYFYQRYSHFKDWRLICGVAYNNVFDLHEIYNKEKTNIDIDEMMQLACMYDCNYTTIYYCFMLGADINRAMITSVMNFCEGNLFLCIDLGADAFEESMEIASQTNNWILINILLFKNYSPDSSLLSIKTTDPEKINALLDEEKYKSKNMLIYEESLFHIYGVNI*	MGCRHQLWVGYCQYGVHQDLCQKLGARKALSENKILEIFYNVQYVKTSSNIILCHELLSDNPLFLNNAQLKLRIFGELDTLSINFTLDNISFNEMLTRYWYSMAILYKLTEAIQYFYQRYSHFKDWRLICGVAYNNVFDLHEIYNKEKTNIDIDEMMKLTCSTYDGNYSTIYYCFMLGADINRAMLTSVINFHIGNLFLCIDLGADAFEDSMELAKQKNNNILVEILSFKNYYSSNTSLLSIKTTDPEKINALLDEEKYESKNMLMYEELSH*YKIIFYN	FALSE	834	840	278	280	Missense substitution	Single A nucleotide base changed to T which along with mutation below results in an amino acid I chaning to an L	34
mgf_360-1la	19-02791-23_revised360	2370	558	Viet nam	This study	Common single country	t	atggggtgcagacatcagctttgggttggttactgtcaatatggagtgcaccaggacctatgccaaaagttaggtgcgaggaaagctttgagtgaaaataaaattttagaaatattttataatgtacagtatgttaaaactagcagtaatattattctatgccatgaattattatctgataatccccttttcctaaataatgctcaactgaaattaagaatttttggtgaactagatacattatcaattaactttacattggataatatttcattcaacgaaatgctaactaggtattggtatagtatggcgatactatataagcttactgaagccatccaatatttttatcaacgatatagtcattttaaagattggcggttaatatgtggggttgct…	a	atggggtgcagacatcagctttgggttggttactgtcaatatggagtgcaccaggacctatgccaaaagttaggtgcgaggaaagctttgagtgaaaataaaattttagaaatattttataatgtacagtatgttaaaactagcagtaatattattctatgccatgaattattatctgataatccccttttcctaaataatgctcaactgaaattaagaatttttggtgaactagatacattatcaattaactttacattggataatatttcattcaacgaaatgctaactaggtattggtatagtatggcgatactatataagcttactgaagccatccaatatttttatcaacgatatagtcattttaaagattggcggttaatatgtggggttgct…	atggggtgcagacatcagctttgggttggttactgtcaatatggagtgcaccaggacctatgccaaaagttaggtgcgaggaaagctttgagtgaaaataaaattttagaaatattttataatgtacagtatgttaaaactagcagtaatattattctatgccatgaattattatctgataatccccttttcctaaataatgctcaactgaaattaagaatttttggtgaactagatacattatcaattaactttacattggataatatttcattcaacgaaatgctaactaggtattggtatagtatggcgatactatataagcttactgaagccatccaatatttttatcaacgatatagtcattttaaagattggcggttaatatgtggggttgct…	atggggtgcagacatcagctttgggttggttactgtcaatatggagtgcaccaggacctatgccaaaagttaggtgcgaggaaagctttgagtgaaaataaaattttagaaatattttataatgtacagtatgttaaaactagcagtaatattattctatgccatgaattattatctgataatccccttttcctaaataatgctcaactgaaattaagaatttttggtgaactagatacattatcaattaactttacattggataatatttcattcaacgaaatgctaactaggtattggtatagtatggcgatactatataagcttactgaagccatccaatatttttatcaacgatatagtcattttaaagattggcggttaatatgtggggttgct…	MGCRHQLWVGYCQYGVHQDLCQKLGARKALSENKILEIFYNVQYVKTSSNIILCHELLSDNPLFLNNAQLKLRIFGELDTLSINFTLDNISFNEMLTRYWYSMAILYKLTEAIQYFYQRYSHFKDWRLICGVAYNNVFDLHEIYNKEKTNIDIDEMMQLACMYDCNYTTIYYCFMLGADINRAMITSVMNFCEGNLFLCIDLGADAFEESMEIASQTNNWILINILLFKNYSPDSSLLSIKTTDPEKINALLDEEKYKSKNMLIYEESLFHIYGVNI*	MGCRHQLWVGYCQYGVHQDLCQKLGARKALSENKILEIFYNVQYVKTSSNIILCHELLSDNPLFLNNAQLKLRIFGELDTLSINFTLDNISFNEMLTRYWYSMAILYKLTEAIQYFYQRYSHFKDWRLICGVAYNNVFDLHEIYNKEKTNIDIDEMMKLTCSTYDGNYSTIYYCFMLGADINRAMLTSVINFHIGNLFLCIDLGADAFEDSMELAKQKNNNILVEILSFKNYYSSNTSLLSIKTTDPEKINALLDEEKYESKNMLMYEELSH*YKIIFYN	FALSE	834	840	278	280	Missense substitution	Single T nucleotide base changed to A which along with mutation above results in an amino acid I chaning to an L	35
mgf_360-1la	19-02791-23_revised360	2382	570	Viet nam	This study	Common single country	g	atggggtgcagacatcagctttgggttggttactgtcaatatggagtgcaccaggacctatgccaaaagttaggtgcgaggaaagctttgagtgaaaataaaattttagaaatattttataatgtacagtatgttaaaactagcagtaatattattctatgccatgaattattatctgataatccccttttcctaaataatgctcaactgaaattaagaatttttggtgaactagatacattatcaattaactttacattggataatatttcattcaacgaaatgctaactaggtattggtatagtatggcgatactatataagcttactgaagccatccaatatttttatcaacgatatagtcattttaaagattggcggttaatatgtggggttgct…	a	atggggtgcagacatcagctttgggttggttactgtcaatatggagtgcaccaggacctatgccaaaagttaggtgcgaggaaagctttgagtgaaaataaaattttagaaatattttataatgtacagtatgttaaaactagcagtaatattattctatgccatgaattattatctgataatccccttttcctaaataatgctcaactgaaattaagaatttttggtgaactagatacattatcaattaactttacattggataatatttcattcaacgaaatgctaactaggtattggtatagtatggcgatactatataagcttactgaagccatccaatatttttatcaacgatatagtcattttaaagattggcggttaatatgtggggttgct…	atggggtgcagacatcagctttgggttggttactgtcaatatggagtgcaccaggacctatgccaaaagttaggtgcgaggaaagctttgagtgaaaataaaattttagaaatattttataatgtacagtatgttaaaactagcagtaatattattctatgccatgaattattatctgataatccccttttcctaaataatgctcaactgaaattaagaatttttggtgaactagatacattatcaattaactttacattggataatatttcattcaacgaaatgctaactaggtattggtatagtatggcgatactatataagcttactgaagccatccaatatttttatcaacgatatagtcattttaaagattggcggttaatatgtggggttgct…	atggggtgcagacatcagctttgggttggttactgtcaatatggagtgcaccaggacctatgccaaaagttaggtgcgaggaaagctttgagtgaaaataaaattttagaaatattttataatgtacagtatgttaaaactagcagtaatattattctatgccatgaattattatctgataatccccttttcctaaataatgctcaactgaaattaagaatttttggtgaactagatacattatcaattaactttacattggataatatttcattcaacgaaatgctaactaggtattggtatagtatggcgatactatataagcttactgaagccatccaatatttttatcaacgatatagtcattttaaagattggcggttaatatgtggggttgct…	MGCRHQLWVGYCQYGVHQDLCQKLGARKALSENKILEIFYNVQYVKTSSNIILCHELLSDNPLFLNNAQLKLRIFGELDTLSINFTLDNISFNEMLTRYWYSMAILYKLTEAIQYFYQRYSHFKDWRLICGVAYNNVFDLHEIYNKEKTNIDIDEMMQLACMYDCNYTTIYYCFMLGADINRAMITSVMNFCEGNLFLCIDLGADAFEESMEIASQTNNWILINILLFKNYSPDSSLLSIKTTDPEKINALLDEEKYKSKNMLIYEESLFHIYGVNI*	MGCRHQLWVGYCQYGVHQDLCQKLGARKALSENKILEIFYNVQYVKTSSNIILCHELLSDNPLFLNNAQLKLRIFGELDTLSINFTLDNISFNEMLTRYWYSMAILYKLTEAIQYFYQRYSHFKDWRLICGVAYNNVFDLHEIYNKEKTNIDIDEMMKLTCSTYDGNYSTIYYCFMLGADINRAMLTSVINFHIGNLFLCIDLGADAFEDSMELAKQKNNNILVEILSFKNYYSSNTSLLSIKTTDPEKINALLDEEKYESKNMLMYEELSH*YKIIFYN	FALSE	834	840	278	280	Missense substitution	SingleG nucleotide base changed to A resulting in amino acid M changing to I	36
mgf_360-1la	19-02791-23_revised360	2385	573	Viet nam	This study	Common single country	t	atggggtgcagacatcagctttgggttggttactgtcaatatggagtgcaccaggacctatgccaaaagttaggtgcgaggaaagctttgagtgaaaataaaattttagaaatattttataatgtacagtatgttaaaactagcagtaatattattctatgccatgaattattatctgataatccccttttcctaaataatgctcaactgaaattaagaatttttggtgaactagatacattatcaattaactttacattggataatatttcattcaacgaaatgctaactaggtattggtatagtatggcgatactatataagcttactgaagccatccaatatttttatcaacgatatagtcattttaaagattggcggttaatatgtggggttgct…	c	atggggtgcagacatcagctttgggttggttactgtcaatatggagtgcaccaggacctatgccaaaagttaggtgcgaggaaagctttgagtgaaaataaaattttagaaatattttataatgtacagtatgttaaaactagcagtaatattattctatgccatgaattattatctgataatccccttttcctaaataatgctcaactgaaattaagaatttttggtgaactagatacattatcaattaactttacattggataatatttcattcaacgaaatgctaactaggtattggtatagtatggcgatactatataagcttactgaagccatccaatatttttatcaacgatatagtcattttaaagattggcggttaatatgtggggttgct…	atggggtgcagacatcagctttgggttggttactgtcaatatggagtgcaccaggacctatgccaaaagttaggtgcgaggaaagctttgagtgaaaataaaattttagaaatattttataatgtacagtatgttaaaactagcagtaatattattctatgccatgaattattatctgataatccccttttcctaaataatgctcaactgaaattaagaatttttggtgaactagatacattatcaattaactttacattggataatatttcattcaacgaaatgctaactaggtattggtatagtatggcgatactatataagcttactgaagccatccaatatttttatcaacgatatagtcattttaaagattggcggttaatatgtggggttgct…	atggggtgcagacatcagctttgggttggttactgtcaatatggagtgcaccaggacctatgccaaaagttaggtgcgaggaaagctttgagtgaaaataaaattttagaaatattttataatgtacagtatgttaaaactagcagtaatattattctatgccatgaattattatctgataatccccttttcctaaataatgctcaactgaaattaagaatttttggtgaactagatacattatcaattaactttacattggataatatttcattcaacgaaatgctaactaggtattggtatagtatggcgatactatataagcttactgaagccatccaatatttttatcaacgatatagtcattttaaagattggcggttaatatgtggggttgct…	MGCRHQLWVGYCQYGVHQDLCQKLGARKALSENKILEIFYNVQYVKTSSNIILCHELLSDNPLFLNNAQLKLRIFGELDTLSINFTLDNISFNEMLTRYWYSMAILYKLTEAIQYFYQRYSHFKDWRLICGVAYNNVFDLHEIYNKEKTNIDIDEMMQLACMYDCNYTTIYYCFMLGADINRAMITSVMNFCEGNLFLCIDLGADAFEESMEIASQTNNWILINILLFKNYSPDSSLLSIKTTDPEKINALLDEEKYKSKNMLIYEESLFHIYGVNI*	MGCRHQLWVGYCQYGVHQDLCQKLGARKALSENKILEIFYNVQYVKTSSNIILCHELLSDNPLFLNNAQLKLRIFGELDTLSINFTLDNISFNEMLTRYWYSMAILYKLTEAIQYFYQRYSHFKDWRLICGVAYNNVFDLHEIYNKEKTNIDIDEMMKLTCSTYDGNYSTIYYCFMLGADINRAMLTSVINFHIGNLFLCIDLGADAFEDSMELAKQKNNNILVEILSFKNYYSSNTSLLSIKTTDPEKINALLDEEKYESKNMLMYEELSH*YKIIFYN	FALSE	834	840	278	280	Silent substitution	Single T nucleic acid changing to C	37
mgf_360-1la	19-02791-23_revised360	2389	577	Viet nam	This study	Common single country	t	atggggtgcagacatcagctttgggttggttactgtcaatatggagtgcaccaggacctatgccaaaagttaggtgcgaggaaagctttgagtgaaaataaaattttagaaatattttataatgtacagtatgttaaaactagcagtaatattattctatgccatgaattattatctgataatccccttttcctaaataatgctcaactgaaattaagaatttttggtgaactagatacattatcaattaactttacattggataatatttcattcaacgaaatgctaactaggtattggtatagtatggcgatactatataagcttactgaagccatccaatatttttatcaacgatatagtcattttaaagattggcggttaatatgtggggttgct…	c	atggggtgcagacatcagctttgggttggttactgtcaatatggagtgcaccaggacctatgccaaaagttaggtgcgaggaaagctttgagtgaaaataaaattttagaaatattttataatgtacagtatgttaaaactagcagtaatattattctatgccatgaattattatctgataatccccttttcctaaataatgctcaactgaaattaagaatttttggtgaactagatacattatcaattaactttacattggataatatttcattcaacgaaatgctaactaggtattggtatagtatggcgatactatataagcttactgaagccatccaatatttttatcaacgatatagtcattttaaagattggcggttaatatgtggggttgct…	atggggtgcagacatcagctttgggttggttactgtcaatatggagtgcaccaggacctatgccaaaagttaggtgcgaggaaagctttgagtgaaaataaaattttagaaatattttataatgtacagtatgttaaaactagcagtaatattattctatgccatgaattattatctgataatccccttttcctaaataatgctcaactgaaattaagaatttttggtgaactagatacattatcaattaactttacattggataatatttcattcaacgaaatgctaactaggtattggtatagtatggcgatactatataagcttactgaagccatccaatatttttatcaacgatatagtcattttaaagattggcggttaatatgtggggttgct…	atggggtgcagacatcagctttgggttggttactgtcaatatggagtgcaccaggacctatgccaaaagttaggtgcgaggaaagctttgagtgaaaataaaattttagaaatattttataatgtacagtatgttaaaactagcagtaatattattctatgccatgaattattatctgataatccccttttcctaaataatgctcaactgaaattaagaatttttggtgaactagatacattatcaattaactttacattggataatatttcattcaacgaaatgctaactaggtattggtatagtatggcgatactatataagcttactgaagccatccaatatttttatcaacgatatagtcattttaaagattggcggttaatatgtggggttgct…	MGCRHQLWVGYCQYGVHQDLCQKLGARKALSENKILEIFYNVQYVKTSSNIILCHELLSDNPLFLNNAQLKLRIFGELDTLSINFTLDNISFNEMLTRYWYSMAILYKLTEAIQYFYQRYSHFKDWRLICGVAYNNVFDLHEIYNKEKTNIDIDEMMQLACMYDCNYTTIYYCFMLGADINRAMITSVMNFCEGNLFLCIDLGADAFEESMEIASQTNNWILINILLFKNYSPDSSLLSIKTTDPEKINALLDEEKYKSKNMLIYEESLFHIYGVNI*	MGCRHQLWVGYCQYGVHQDLCQKLGARKALSENKILEIFYNVQYVKTSSNIILCHELLSDNPLFLNNAQLKLRIFGELDTLSINFTLDNISFNEMLTRYWYSMAILYKLTEAIQYFYQRYSHFKDWRLICGVAYNNVFDLHEIYNKEKTNIDIDEMMKLTCSTYDGNYSTIYYCFMLGADINRAMLTSVINFHIGNLFLCIDLGADAFEDSMELAKQKNNNILVEILSFKNYYSSNTSLLSIKTTDPEKINALLDEEKYESKNMLMYEELSH*YKIIFYN	FALSE	834	840	278	280	Missense substitution	Nucleic acids T G changed to CA resulting in amino acid C changing to H	38
mgf_360-1la	19-02791-23_revised360	2390	578	Viet nam	This study	Common single country	g	atggggtgcagacatcagctttgggttggttactgtcaatatggagtgcaccaggacctatgccaaaagttaggtgcgaggaaagctttgagtgaaaataaaattttagaaatattttataatgtacagtatgttaaaactagcagtaatattattctatgccatgaattattatctgataatccccttttcctaaataatgctcaactgaaattaagaatttttggtgaactagatacattatcaattaactttacattggataatatttcattcaacgaaatgctaactaggtattggtatagtatggcgatactatataagcttactgaagccatccaatatttttatcaacgatatagtcattttaaagattggcggttaatatgtggggttgct…	a	atggggtgcagacatcagctttgggttggttactgtcaatatggagtgcaccaggacctatgccaaaagttaggtgcgaggaaagctttgagtgaaaataaaattttagaaatattttataatgtacagtatgttaaaactagcagtaatattattctatgccatgaattattatctgataatccccttttcctaaataatgctcaactgaaattaagaatttttggtgaactagatacattatcaattaactttacattggataatatttcattcaacgaaatgctaactaggtattggtatagtatggcgatactatataagcttactgaagccatccaatatttttatcaacgatatagtcattttaaagattggcggttaatatgtggggttgct…	atggggtgcagacatcagctttgggttggttactgtcaatatggagtgcaccaggacctatgccaaaagttaggtgcgaggaaagctttgagtgaaaataaaattttagaaatattttataatgtacagtatgttaaaactagcagtaatattattctatgccatgaattattatctgataatccccttttcctaaataatgctcaactgaaattaagaatttttggtgaactagatacattatcaattaactttacattggataatatttcattcaacgaaatgctaactaggtattggtatagtatggcgatactatataagcttactgaagccatccaatatttttatcaacgatatagtcattttaaagattggcggttaatatgtggggttgct…	atggggtgcagacatcagctttgggttggttactgtcaatatggagtgcaccaggacctatgccaaaagttaggtgcgaggaaagctttgagtgaaaataaaattttagaaatattttataatgtacagtatgttaaaactagcagtaatattattctatgccatgaattattatctgataatccccttttcctaaataatgctcaactgaaattaagaatttttggtgaactagatacattatcaattaactttacattggataatatttcattcaacgaaatgctaactaggtattggtatagtatggcgatactatataagcttactgaagccatccaatatttttatcaacgatatagtcattttaaagattggcggttaatatgtggggttgct…	MGCRHQLWVGYCQYGVHQDLCQKLGARKALSENKILEIFYNVQYVKTSSNIILCHELLSDNPLFLNNAQLKLRIFGELDTLSINFTLDNISFNEMLTRYWYSMAILYKLTEAIQYFYQRYSHFKDWRLICGVAYNNVFDLHEIYNKEKTNIDIDEMMQLACMYDCNYTTIYYCFMLGADINRAMITSVMNFCEGNLFLCIDLGADAFEESMEIASQTNNWILINILLFKNYSPDSSLLSIKTTDPEKINALLDEEKYKSKNMLIYEESLFHIYGVNI*	MGCRHQLWVGYCQYGVHQDLCQKLGARKALSENKILEIFYNVQYVKTSSNIILCHELLSDNPLFLNNAQLKLRIFGELDTLSINFTLDNISFNEMLTRYWYSMAILYKLTEAIQYFYQRYSHFKDWRLICGVAYNNVFDLHEIYNKEKTNIDIDEMMKLTCSTYDGNYSTIYYCFMLGADINRAMLTSVINFHIGNLFLCIDLGADAFEDSMELAKQKNNNILVEILSFKNYYSSNTSLLSIKTTDPEKINALLDEEKYESKNMLMYEELSH*YKIIFYN	FALSE	834	840	278	280	""	""	""
mgf_360-1la	19-02791-23_revised360	2392	580	Viet nam	This study	Common single country	g	atggggtgcagacatcagctttgggttggttactgtcaatatggagtgcaccaggacctatgccaaaagttaggtgcgaggaaagctttgagtgaaaataaaattttagaaatattttataatgtacagtatgttaaaactagcagtaatattattctatgccatgaattattatctgataatccccttttcctaaataatgctcaactgaaattaagaatttttggtgaactagatacattatcaattaactttacattggataatatttcattcaacgaaatgctaactaggtattggtatagtatggcgatactatataagcttactgaagccatccaatatttttatcaacgatatagtcattttaaagattggcggttaatatgtggggttgct…	a	atggggtgcagacatcagctttgggttggttactgtcaatatggagtgcaccaggacctatgccaaaagttaggtgcgaggaaagctttgagtgaaaataaaattttagaaatattttataatgtacagtatgttaaaactagcagtaatattattctatgccatgaattattatctgataatccccttttcctaaataatgctcaactgaaattaagaatttttggtgaactagatacattatcaattaactttacattggataatatttcattcaacgaaatgctaactaggtattggtatagtatggcgatactatataagcttactgaagccatccaatatttttatcaacgatatagtcattttaaagattggcggttaatatgtggggttgct…	atggggtgcagacatcagctttgggttggttactgtcaatatggagtgcaccaggacctatgccaaaagttaggtgcgaggaaagctttgagtgaaaataaaattttagaaatattttataatgtacagtatgttaaaactagcagtaatattattctatgccatgaattattatctgataatccccttttcctaaataatgctcaactgaaattaagaatttttggtgaactagatacattatcaattaactttacattggataatatttcattcaacgaaatgctaactaggtattggtatagtatggcgatactatataagcttactgaagccatccaatatttttatcaacgatatagtcattttaaagattggcggttaatatgtggggttgct…	atggggtgcagacatcagctttgggttggttactgtcaatatggagtgcaccaggacctatgccaaaagttaggtgcgaggaaagctttgagtgaaaataaaattttagaaatattttataatgtacagtatgttaaaactagcagtaatattattctatgccatgaattattatctgataatccccttttcctaaataatgctcaactgaaattaagaatttttggtgaactagatacattatcaattaactttacattggataatatttcattcaacgaaatgctaactaggtattggtatagtatggcgatactatataagcttactgaagccatccaatatttttatcaacgatatagtcattttaaagattggcggttaatatgtggggttgct…	MGCRHQLWVGYCQYGVHQDLCQKLGARKALSENKILEIFYNVQYVKTSSNIILCHELLSDNPLFLNNAQLKLRIFGELDTLSINFTLDNISFNEMLTRYWYSMAILYKLTEAIQYFYQRYSHFKDWRLICGVAYNNVFDLHEIYNKEKTNIDIDEMMQLACMYDCNYTTIYYCFMLGADINRAMITSVMNFCEGNLFLCIDLGADAFEESMEIASQTNNWILINILLFKNYSPDSSLLSIKTTDPEKINALLDEEKYKSKNMLIYEESLFHIYGVNI*	MGCRHQLWVGYCQYGVHQDLCQKLGARKALSENKILEIFYNVQYVKTSSNIILCHELLSDNPLFLNNAQLKLRIFGELDTLSINFTLDNISFNEMLTRYWYSMAILYKLTEAIQYFYQRYSHFKDWRLICGVAYNNVFDLHEIYNKEKTNIDIDEMMKLTCSTYDGNYSTIYYCFMLGADINRAMLTSVINFHIGNLFLCIDLGADAFEDSMELAKQKNNNILVEILSFKNYYSSNTSLLSIKTTDPEKINALLDEEKYESKNMLMYEELSH*YKIIFYN	FALSE	834	840	278	280	Missense substitution	Nucleic acids GAA changed to ATT resulting in amino acid E changing to I	39
mgf_360-1la	19-02791-23_revised360	2393	581	Viet nam	This study	Common single country	a	atggggtgcagacatcagctttgggttggttactgtcaatatggagtgcaccaggacctatgccaaaagttaggtgcgaggaaagctttgagtgaaaataaaattttagaaatattttataatgtacagtatgttaaaactagcagtaatattattctatgccatgaattattatctgataatccccttttcctaaataatgctcaactgaaattaagaatttttggtgaactagatacattatcaattaactttacattggataatatttcattcaacgaaatgctaactaggtattggtatagtatggcgatactatataagcttactgaagccatccaatatttttatcaacgatatagtcattttaaagattggcggttaatatgtggggttgct…	t	atggggtgcagacatcagctttgggttggttactgtcaatatggagtgcaccaggacctatgccaaaagttaggtgcgaggaaagctttgagtgaaaataaaattttagaaatattttataatgtacagtatgttaaaactagcagtaatattattctatgccatgaattattatctgataatccccttttcctaaataatgctcaactgaaattaagaatttttggtgaactagatacattatcaattaactttacattggataatatttcattcaacgaaatgctaactaggtattggtatagtatggcgatactatataagcttactgaagccatccaatatttttatcaacgatatagtcattttaaagattggcggttaatatgtggggttgct…	atggggtgcagacatcagctttgggttggttactgtcaatatggagtgcaccaggacctatgccaaaagttaggtgcgaggaaagctttgagtgaaaataaaattttagaaatattttataatgtacagtatgttaaaactagcagtaatattattctatgccatgaattattatctgataatccccttttcctaaataatgctcaactgaaattaagaatttttggtgaactagatacattatcaattaactttacattggataatatttcattcaacgaaatgctaactaggtattggtatagtatggcgatactatataagcttactgaagccatccaatatttttatcaacgatatagtcattttaaagattggcggttaatatgtggggttgct…	atggggtgcagacatcagctttgggttggttactgtcaatatggagtgcaccaggacctatgccaaaagttaggtgcgaggaaagctttgagtgaaaataaaattttagaaatattttataatgtacagtatgttaaaactagcagtaatattattctatgccatgaattattatctgataatccccttttcctaaataatgctcaactgaaattaagaatttttggtgaactagatacattatcaattaactttacattggataatatttcattcaacgaaatgctaactaggtattggtatagtatggcgatactatataagcttactgaagccatccaatatttttatcaacgatatagtcattttaaagattggcggttaatatgtggggttgct…	MGCRHQLWVGYCQYGVHQDLCQKLGARKALSENKILEIFYNVQYVKTSSNIILCHELLSDNPLFLNNAQLKLRIFGELDTLSINFTLDNISFNEMLTRYWYSMAILYKLTEAIQYFYQRYSHFKDWRLICGVAYNNVFDLHEIYNKEKTNIDIDEMMQLACMYDCNYTTIYYCFMLGADINRAMITSVMNFCEGNLFLCIDLGADAFEESMEIASQTNNWILINILLFKNYSPDSSLLSIKTTDPEKINALLDEEKYKSKNMLIYEESLFHIYGVNI*	MGCRHQLWVGYCQYGVHQDLCQKLGARKALSENKILEIFYNVQYVKTSSNIILCHELLSDNPLFLNNAQLKLRIFGELDTLSINFTLDNISFNEMLTRYWYSMAILYKLTEAIQYFYQRYSHFKDWRLICGVAYNNVFDLHEIYNKEKTNIDIDEMMKLTCSTYDGNYSTIYYCFMLGADINRAMLTSVINFHIGNLFLCIDLGADAFEDSMELAKQKNNNILVEILSFKNYYSSNTSLLSIKTTDPEKINALLDEEKYESKNMLMYEELSH*YKIIFYN	FALSE	834	840	278	280	""	""	""
mgf_360-1la	19-02791-23_revised360	2394	582	Viet nam	This study	Common single country	a	atggggtgcagacatcagctttgggttggttactgtcaatatggagtgcaccaggacctatgccaaaagttaggtgcgaggaaagctttgagtgaaaataaaattttagaaatattttataatgtacagtatgttaaaactagcagtaatattattctatgccatgaattattatctgataatccccttttcctaaataatgctcaactgaaattaagaatttttggtgaactagatacattatcaattaactttacattggataatatttcattcaacgaaatgctaactaggtattggtatagtatggcgatactatataagcttactgaagccatccaatatttttatcaacgatatagtcattttaaagattggcggttaatatgtggggttgct…	t	atggggtgcagacatcagctttgggttggttactgtcaatatggagtgcaccaggacctatgccaaaagttaggtgcgaggaaagctttgagtgaaaataaaattttagaaatattttataatgtacagtatgttaaaactagcagtaatattattctatgccatgaattattatctgataatccccttttcctaaataatgctcaactgaaattaagaatttttggtgaactagatacattatcaattaactttacattggataatatttcattcaacgaaatgctaactaggtattggtatagtatggcgatactatataagcttactgaagccatccaatatttttatcaacgatatagtcattttaaagattggcggttaatatgtggggttgct…	atggggtgcagacatcagctttgggttggttactgtcaatatggagtgcaccaggacctatgccaaaagttaggtgcgaggaaagctttgagtgaaaataaaattttagaaatattttataatgtacagtatgttaaaactagcagtaatattattctatgccatgaattattatctgataatccccttttcctaaataatgctcaactgaaattaagaatttttggtgaactagatacattatcaattaactttacattggataatatttcattcaacgaaatgctaactaggtattggtatagtatggcgatactatataagcttactgaagccatccaatatttttatcaacgatatagtcattttaaagattggcggttaatatgtggggttgct…	atggggtgcagacatcagctttgggttggttactgtcaatatggagtgcaccaggacctatgccaaaagttaggtgcgaggaaagctttgagtgaaaataaaattttagaaatattttataatgtacagtatgttaaaactagcagtaatattattctatgccatgaattattatctgataatccccttttcctaaataatgctcaactgaaattaagaatttttggtgaactagatacattatcaattaactttacattggataatatttcattcaacgaaatgctaactaggtattggtatagtatggcgatactatataagcttactgaagccatccaatatttttatcaacgatatagtcattttaaagattggcggttaatatgtggggttgct…	MGCRHQLWVGYCQYGVHQDLCQKLGARKALSENKILEIFYNVQYVKTSSNIILCHELLSDNPLFLNNAQLKLRIFGELDTLSINFTLDNISFNEMLTRYWYSMAILYKLTEAIQYFYQRYSHFKDWRLICGVAYNNVFDLHEIYNKEKTNIDIDEMMQLACMYDCNYTTIYYCFMLGADINRAMITSVMNFCEGNLFLCIDLGADAFEESMEIASQTNNWILINILLFKNYSPDSSLLSIKTTDPEKINALLDEEKYKSKNMLIYEESLFHIYGVNI*	MGCRHQLWVGYCQYGVHQDLCQKLGARKALSENKILEIFYNVQYVKTSSNIILCHELLSDNPLFLNNAQLKLRIFGELDTLSINFTLDNISFNEMLTRYWYSMAILYKLTEAIQYFYQRYSHFKDWRLICGVAYNNVFDLHEIYNKEKTNIDIDEMMKLTCSTYDGNYSTIYYCFMLGADINRAMLTSVINFHIGNLFLCIDLGADAFEDSMELAKQKNNNILVEILSFKNYYSSNTSLLSIKTTDPEKINALLDEEKYESKNMLMYEELSH*YKIIFYN	FALSE	834	840	278	280	""	""	""
mgf_360-1la	19-02791-23_revised360	2403	591	Viet nam	This study	Common single country	a	atggggtgcagacatcagctttgggttggttactgtcaatatggagtgcaccaggacctatgccaaaagttaggtgcgaggaaagctttgagtgaaaataaaattttagaaatattttataatgtacagtatgttaaaactagcagtaatattattctatgccatgaattattatctgataatccccttttcctaaataatgctcaactgaaattaagaatttttggtgaactagatacattatcaattaactttacattggataatatttcattcaacgaaatgctaactaggtattggtatagtatggcgatactatataagcttactgaagccatccaatatttttatcaacgatatagtcattttaaagattggcggttaatatgtggggttgct…	g	atggggtgcagacatcagctttgggttggttactgtcaatatggagtgcaccaggacctatgccaaaagttaggtgcgaggaaagctttgagtgaaaataaaattttagaaatattttataatgtacagtatgttaaaactagcagtaatattattctatgccatgaattattatctgataatccccttttcctaaataatgctcaactgaaattaagaatttttggtgaactagatacattatcaattaactttacattggataatatttcattcaacgaaatgctaactaggtattggtatagtatggcgatactatataagcttactgaagccatccaatatttttatcaacgatatagtcattttaaagattggcggttaatatgtggggttgct…	atggggtgcagacatcagctttgggttggttactgtcaatatggagtgcaccaggacctatgccaaaagttaggtgcgaggaaagctttgagtgaaaataaaattttagaaatattttataatgtacagtatgttaaaactagcagtaatattattctatgccatgaattattatctgataatccccttttcctaaataatgctcaactgaaattaagaatttttggtgaactagatacattatcaattaactttacattggataatatttcattcaacgaaatgctaactaggtattggtatagtatggcgatactatataagcttactgaagccatccaatatttttatcaacgatatagtcattttaaagattggcggttaatatgtggggttgct…	atggggtgcagacatcagctttgggttggttactgtcaatatggagtgcaccaggacctatgccaaaagttaggtgcgaggaaagctttgagtgaaaataaaattttagaaatattttataatgtacagtatgttaaaactagcagtaatattattctatgccatgaattattatctgataatccccttttcctaaataatgctcaactgaaattaagaatttttggtgaactagatacattatcaattaactttacattggataatatttcattcaacgaaatgctaactaggtattggtatagtatggcgatactatataagcttactgaagccatccaatatttttatcaacgatatagtcattttaaagattggcggttaatatgtggggttgct…	MGCRHQLWVGYCQYGVHQDLCQKLGARKALSENKILEIFYNVQYVKTSSNIILCHELLSDNPLFLNNAQLKLRIFGELDTLSINFTLDNISFNEMLTRYWYSMAILYKLTEAIQYFYQRYSHFKDWRLICGVAYNNVFDLHEIYNKEKTNIDIDEMMQLACMYDCNYTTIYYCFMLGADINRAMITSVMNFCEGNLFLCIDLGADAFEESMEIASQTNNWILINILLFKNYSPDSSLLSIKTTDPEKINALLDEEKYKSKNMLIYEESLFHIYGVNI*	MGCRHQLWVGYCQYGVHQDLCQKLGARKALSENKILEIFYNVQYVKTSSNIILCHELLSDNPLFLNNAQLKLRIFGELDTLSINFTLDNISFNEMLTRYWYSMAILYKLTEAIQYFYQRYSHFKDWRLICGVAYNNVFDLHEIYNKEKTNIDIDEMMKLTCSTYDGNYSTIYYCFMLGADINRAMLTSVINFHIGNLFLCIDLGADAFEDSMELAKQKNNNILVEILSFKNYYSSNTSLLSIKTTDPEKINALLDEEKYESKNMLMYEELSH*YKIIFYN	FALSE	834	840	278	280	Silent substitution	Single A nucleic acid changing to G	40
mgf_360-1la	19-02791-23_revised360	2442	630	Viet nam	This study	Common single country	g	atggggtgcagacatcagctttgggttggttactgtcaatatggagtgcaccaggacctatgccaaaagttaggtgcgaggaaagctttgagtgaaaataaaattttagaaatattttataatgtacagtatgttaaaactagcagtaatattattctatgccatgaattattatctgataatccccttttcctaaataatgctcaactgaaattaagaatttttggtgaactagatacattatcaattaactttacattggataatatttcattcaacgaaatgctaactaggtattggtatagtatggcgatactatataagcttactgaagccatccaatatttttatcaacgatatagtcattttaaagattggcggttaatatgtggggttgct…	c	atggggtgcagacatcagctttgggttggttactgtcaatatggagtgcaccaggacctatgccaaaagttaggtgcgaggaaagctttgagtgaaaataaaattttagaaatattttataatgtacagtatgttaaaactagcagtaatattattctatgccatgaattattatctgataatccccttttcctaaataatgctcaactgaaattaagaatttttggtgaactagatacattatcaattaactttacattggataatatttcattcaacgaaatgctaactaggtattggtatagtatggcgatactatataagcttactgaagccatccaatatttttatcaacgatatagtcattttaaagattggcggttaatatgtggggttgct…	atggggtgcagacatcagctttgggttggttactgtcaatatggagtgcaccaggacctatgccaaaagttaggtgcgaggaaagctttgagtgaaaataaaattttagaaatattttataatgtacagtatgttaaaactagcagtaatattattctatgccatgaattattatctgataatccccttttcctaaataatgctcaactgaaattaagaatttttggtgaactagatacattatcaattaactttacattggataatatttcattcaacgaaatgctaactaggtattggtatagtatggcgatactatataagcttactgaagccatccaatatttttatcaacgatatagtcattttaaagattggcggttaatatgtggggttgct…	atggggtgcagacatcagctttgggttggttactgtcaatatggagtgcaccaggacctatgccaaaagttaggtgcgaggaaagctttgagtgaaaataaaattttagaaatattttataatgtacagtatgttaaaactagcagtaatattattctatgccatgaattattatctgataatccccttttcctaaataatgctcaactgaaattaagaatttttggtgaactagatacattatcaattaactttacattggataatatttcattcaacgaaatgctaactaggtattggtatagtatggcgatactatataagcttactgaagccatccaatatttttatcaacgatatagtcattttaaagattggcggttaatatgtggggttgct…	MGCRHQLWVGYCQYGVHQDLCQKLGARKALSENKILEIFYNVQYVKTSSNIILCHELLSDNPLFLNNAQLKLRIFGELDTLSINFTLDNISFNEMLTRYWYSMAILYKLTEAIQYFYQRYSHFKDWRLICGVAYNNVFDLHEIYNKEKTNIDIDEMMQLACMYDCNYTTIYYCFMLGADINRAMITSVMNFCEGNLFLCIDLGADAFEESMEIASQTNNWILINILLFKNYSPDSSLLSIKTTDPEKINALLDEEKYKSKNMLIYEESLFHIYGVNI*	MGCRHQLWVGYCQYGVHQDLCQKLGARKALSENKILEIFYNVQYVKTSSNIILCHELLSDNPLFLNNAQLKLRIFGELDTLSINFTLDNISFNEMLTRYWYSMAILYKLTEAIQYFYQRYSHFKDWRLICGVAYNNVFDLHEIYNKEKTNIDIDEMMKLTCSTYDGNYSTIYYCFMLGADINRAMLTSVINFHIGNLFLCIDLGADAFEDSMELAKQKNNNILVEILSFKNYYSSNTSLLSIKTTDPEKINALLDEEKYESKNMLMYEELSH*YKIIFYN	FALSE	834	840	278	280	Missense substitution	SingleG nucleotide base changed to C resulting in amino acid E changing to D	41
mgf_360-1la	19-02791-23_revised360	2452	640	Viet nam	This study	Common single country	a	atggggtgcagacatcagctttgggttggttactgtcaatatggagtgcaccaggacctatgccaaaagttaggtgcgaggaaagctttgagtgaaaataaaattttagaaatattttataatgtacagtatgttaaaactagcagtaatattattctatgccatgaattattatctgataatccccttttcctaaataatgctcaactgaaattaagaatttttggtgaactagatacattatcaattaactttacattggataatatttcattcaacgaaatgctaactaggtattggtatagtatggcgatactatataagcttactgaagccatccaatatttttatcaacgatatagtcattttaaagattggcggttaatatgtggggttgct…	c	atggggtgcagacatcagctttgggttggttactgtcaatatggagtgcaccaggacctatgccaaaagttaggtgcgaggaaagctttgagtgaaaataaaattttagaaatattttataatgtacagtatgttaaaactagcagtaatattattctatgccatgaattattatctgataatccccttttcctaaataatgctcaactgaaattaagaatttttggtgaactagatacattatcaattaactttacattggataatatttcattcaacgaaatgctaactaggtattggtatagtatggcgatactatataagcttactgaagccatccaatatttttatcaacgatatagtcattttaaagattggcggttaatatgtggggttgct…	atggggtgcagacatcagctttgggttggttactgtcaatatggagtgcaccaggacctatgccaaaagttaggtgcgaggaaagctttgagtgaaaataaaattttagaaatattttataatgtacagtatgttaaaactagcagtaatattattctatgccatgaattattatctgataatccccttttcctaaataatgctcaactgaaattaagaatttttggtgaactagatacattatcaattaactttacattggataatatttcattcaacgaaatgctaactaggtattggtatagtatggcgatactatataagcttactgaagccatccaatatttttatcaacgatatagtcattttaaagattggcggttaatatgtggggttgct…	atggggtgcagacatcagctttgggttggttactgtcaatatggagtgcaccaggacctatgccaaaagttaggtgcgaggaaagctttgagtgaaaataaaattttagaaatattttataatgtacagtatgttaaaactagcagtaatattattctatgccatgaattattatctgataatccccttttcctaaataatgctcaactgaaattaagaatttttggtgaactagatacattatcaattaactttacattggataatatttcattcaacgaaatgctaactaggtattggtatagtatggcgatactatataagcttactgaagccatccaatatttttatcaacgatatagtcattttaaagattggcggttaatatgtggggttgct…	MGCRHQLWVGYCQYGVHQDLCQKLGARKALSENKILEIFYNVQYVKTSSNIILCHELLSDNPLFLNNAQLKLRIFGELDTLSINFTLDNISFNEMLTRYWYSMAILYKLTEAIQYFYQRYSHFKDWRLICGVAYNNVFDLHEIYNKEKTNIDIDEMMQLACMYDCNYTTIYYCFMLGADINRAMITSVMNFCEGNLFLCIDLGADAFEESMEIASQTNNWILINILLFKNYSPDSSLLSIKTTDPEKINALLDEEKYKSKNMLIYEESLFHIYGVNI*	MGCRHQLWVGYCQYGVHQDLCQKLGARKALSENKILEIFYNVQYVKTSSNIILCHELLSDNPLFLNNAQLKLRIFGELDTLSINFTLDNISFNEMLTRYWYSMAILYKLTEAIQYFYQRYSHFKDWRLICGVAYNNVFDLHEIYNKEKTNIDIDEMMKLTCSTYDGNYSTIYYCFMLGADINRAMLTSVINFHIGNLFLCIDLGADAFEDSMELAKQKNNNILVEILSFKNYYSSNTSLLSIKTTDPEKINALLDEEKYESKNMLMYEELSH*YKIIFYN	FALSE	834	840	278	280	Missense substitution	Single A nucleotide base changed to C resulting in amino acid I changing to L	42
mgf_360-1la	19-02791-23_revised360	2457	645	Viet nam	This study	Common single country	g	atggggtgcagacatcagctttgggttggttactgtcaatatggagtgcaccaggacctatgccaaaagttaggtgcgaggaaagctttgagtgaaaataaaattttagaaatattttataatgtacagtatgttaaaactagcagtaatattattctatgccatgaattattatctgataatccccttttcctaaataatgctcaactgaaattaagaatttttggtgaactagatacattatcaattaactttacattggataatatttcattcaacgaaatgctaactaggtattggtatagtatggcgatactatataagcttactgaagccatccaatatttttatcaacgatatagtcattttaaagattggcggttaatatgtggggttgct…	a	atggggtgcagacatcagctttgggttggttactgtcaatatggagtgcaccaggacctatgccaaaagttaggtgcgaggaaagctttgagtgaaaataaaattttagaaatattttataatgtacagtatgttaaaactagcagtaatattattctatgccatgaattattatctgataatccccttttcctaaataatgctcaactgaaattaagaatttttggtgaactagatacattatcaattaactttacattggataatatttcattcaacgaaatgctaactaggtattggtatagtatggcgatactatataagcttactgaagccatccaatatttttatcaacgatatagtcattttaaagattggcggttaatatgtggggttgct…	atggggtgcagacatcagctttgggttggttactgtcaatatggagtgcaccaggacctatgccaaaagttaggtgcgaggaaagctttgagtgaaaataaaattttagaaatattttataatgtacagtatgttaaaactagcagtaatattattctatgccatgaattattatctgataatccccttttcctaaataatgctcaactgaaattaagaatttttggtgaactagatacattatcaattaactttacattggataatatttcattcaacgaaatgctaactaggtattggtatagtatggcgatactatataagcttactgaagccatccaatatttttatcaacgatatagtcattttaaagattggcggttaatatgtggggttgct…	atggggtgcagacatcagctttgggttggttactgtcaatatggagtgcaccaggacctatgccaaaagttaggtgcgaggaaagctttgagtgaaaataaaattttagaaatattttataatgtacagtatgttaaaactagcagtaatattattctatgccatgaattattatctgataatccccttttcctaaataatgctcaactgaaattaagaatttttggtgaactagatacattatcaattaactttacattggataatatttcattcaacgaaatgctaactaggtattggtatagtatggcgatactatataagcttactgaagccatccaatatttttatcaacgatatagtcattttaaagattggcggttaatatgtggggttgct…	MGCRHQLWVGYCQYGVHQDLCQKLGARKALSENKILEIFYNVQYVKTSSNIILCHELLSDNPLFLNNAQLKLRIFGELDTLSINFTLDNISFNEMLTRYWYSMAILYKLTEAIQYFYQRYSHFKDWRLICGVAYNNVFDLHEIYNKEKTNIDIDEMMQLACMYDCNYTTIYYCFMLGADINRAMITSVMNFCEGNLFLCIDLGADAFEESMEIASQTNNWILINILLFKNYSPDSSLLSIKTTDPEKINALLDEEKYKSKNMLIYEESLFHIYGVNI*	MGCRHQLWVGYCQYGVHQDLCQKLGARKALSENKILEIFYNVQYVKTSSNIILCHELLSDNPLFLNNAQLKLRIFGELDTLSINFTLDNISFNEMLTRYWYSMAILYKLTEAIQYFYQRYSHFKDWRLICGVAYNNVFDLHEIYNKEKTNIDIDEMMKLTCSTYDGNYSTIYYCFMLGADINRAMLTSVINFHIGNLFLCIDLGADAFEDSMELAKQKNNNILVEILSFKNYYSSNTSLLSIKTTDPEKINALLDEEKYESKNMLMYEELSH*YKIIFYN	FALSE	834	840	278	280	Silent substitution	Single G nucleic acid changing to A	43
mgf_360-1la	19-02791-23_revised360	2459	647	Viet nam	This study	Common single country	g	atggggtgcagacatcagctttgggttggttactgtcaatatggagtgcaccaggacctatgccaaaagttaggtgcgaggaaagctttgagtgaaaataaaattttagaaatattttataatgtacagtatgttaaaactagcagtaatattattctatgccatgaattattatctgataatccccttttcctaaataatgctcaactgaaattaagaatttttggtgaactagatacattatcaattaactttacattggataatatttcattcaacgaaatgctaactaggtattggtatagtatggcgatactatataagcttactgaagccatccaatatttttatcaacgatatagtcattttaaagattggcggttaatatgtggggttgct…	a	atggggtgcagacatcagctttgggttggttactgtcaatatggagtgcaccaggacctatgccaaaagttaggtgcgaggaaagctttgagtgaaaataaaattttagaaatattttataatgtacagtatgttaaaactagcagtaatattattctatgccatgaattattatctgataatccccttttcctaaataatgctcaactgaaattaagaatttttggtgaactagatacattatcaattaactttacattggataatatttcattcaacgaaatgctaactaggtattggtatagtatggcgatactatataagcttactgaagccatccaatatttttatcaacgatatagtcattttaaagattggcggttaatatgtggggttgct…	atggggtgcagacatcagctttgggttggttactgtcaatatggagtgcaccaggacctatgccaaaagttaggtgcgaggaaagctttgagtgaaaataaaattttagaaatattttataatgtacagtatgttaaaactagcagtaatattattctatgccatgaattattatctgataatccccttttcctaaataatgctcaactgaaattaagaatttttggtgaactagatacattatcaattaactttacattggataatatttcattcaacgaaatgctaactaggtattggtatagtatggcgatactatataagcttactgaagccatccaatatttttatcaacgatatagtcattttaaagattggcggttaatatgtggggttgct…	atggggtgcagacatcagctttgggttggttactgtcaatatggagtgcaccaggacctatgccaaaagttaggtgcgaggaaagctttgagtgaaaataaaattttagaaatattttataatgtacagtatgttaaaactagcagtaatattattctatgccatgaattattatctgataatccccttttcctaaataatgctcaactgaaattaagaatttttggtgaactagatacattatcaattaactttacattggataatatttcattcaacgaaatgctaactaggtattggtatagtatggcgatactatataagcttactgaagccatccaatatttttatcaacgatatagtcattttaaagattggcggttaatatgtggggttgct…	MGCRHQLWVGYCQYGVHQDLCQKLGARKALSENKILEIFYNVQYVKTSSNIILCHELLSDNPLFLNNAQLKLRIFGELDTLSINFTLDNISFNEMLTRYWYSMAILYKLTEAIQYFYQRYSHFKDWRLICGVAYNNVFDLHEIYNKEKTNIDIDEMMQLACMYDCNYTTIYYCFMLGADINRAMITSVMNFCEGNLFLCIDLGADAFEESMEIASQTNNWILINILLFKNYSPDSSLLSIKTTDPEKINALLDEEKYKSKNMLIYEESLFHIYGVNI*	MGCRHQLWVGYCQYGVHQDLCQKLGARKALSENKILEIFYNVQYVKTSSNIILCHELLSDNPLFLNNAQLKLRIFGELDTLSINFTLDNISFNEMLTRYWYSMAILYKLTEAIQYFYQRYSHFKDWRLICGVAYNNVFDLHEIYNKEKTNIDIDEMMKLTCSTYDGNYSTIYYCFMLGADINRAMLTSVINFHIGNLFLCIDLGADAFEDSMELAKQKNNNILVEILSFKNYYSSNTSLLSIKTTDPEKINALLDEEKYESKNMLMYEELSH*YKIIFYN	FALSE	834	840	278	280	Missense substitution	Nucleic acids GC changed to AA resulting in amino acid S changing to K	44
mgf_360-1la	19-02791-23_revised360	2460	648	Viet nam	This study	Common single country	c	atggggtgcagacatcagctttgggttggttactgtcaatatggagtgcaccaggacctatgccaaaagttaggtgcgaggaaagctttgagtgaaaataaaattttagaaatattttataatgtacagtatgttaaaactagcagtaatattattctatgccatgaattattatctgataatccccttttcctaaataatgctcaactgaaattaagaatttttggtgaactagatacattatcaattaactttacattggataatatttcattcaacgaaatgctaactaggtattggtatagtatggcgatactatataagcttactgaagccatccaatatttttatcaacgatatagtcattttaaagattggcggttaatatgtggggttgct…	a	atggggtgcagacatcagctttgggttggttactgtcaatatggagtgcaccaggacctatgccaaaagttaggtgcgaggaaagctttgagtgaaaataaaattttagaaatattttataatgtacagtatgttaaaactagcagtaatattattctatgccatgaattattatctgataatccccttttcctaaataatgctcaactgaaattaagaatttttggtgaactagatacattatcaattaactttacattggataatatttcattcaacgaaatgctaactaggtattggtatagtatggcgatactatataagcttactgaagccatccaatatttttatcaacgatatagtcattttaaagattggcggttaatatgtggggttgct…	atggggtgcagacatcagctttgggttggttactgtcaatatggagtgcaccaggacctatgccaaaagttaggtgcgaggaaagctttgagtgaaaataaaattttagaaatattttataatgtacagtatgttaaaactagcagtaatattattctatgccatgaattattatctgataatccccttttcctaaataatgctcaactgaaattaagaatttttggtgaactagatacattatcaattaactttacattggataatatttcattcaacgaaatgctaactaggtattggtatagtatggcgatactatataagcttactgaagccatccaatatttttatcaacgatatagtcattttaaagattggcggttaatatgtggggttgct…	atggggtgcagacatcagctttgggttggttactgtcaatatggagtgcaccaggacctatgccaaaagttaggtgcgaggaaagctttgagtgaaaataaaattttagaaatattttataatgtacagtatgttaaaactagcagtaatattattctatgccatgaattattatctgataatccccttttcctaaataatgctcaactgaaattaagaatttttggtgaactagatacattatcaattaactttacattggataatatttcattcaacgaaatgctaactaggtattggtatagtatggcgatactatataagcttactgaagccatccaatatttttatcaacgatatagtcattttaaagattggcggttaatatgtggggttgct…	MGCRHQLWVGYCQYGVHQDLCQKLGARKALSENKILEIFYNVQYVKTSSNIILCHELLSDNPLFLNNAQLKLRIFGELDTLSINFTLDNISFNEMLTRYWYSMAILYKLTEAIQYFYQRYSHFKDWRLICGVAYNNVFDLHEIYNKEKTNIDIDEMMQLACMYDCNYTTIYYCFMLGADINRAMITSVMNFCEGNLFLCIDLGADAFEESMEIASQTNNWILINILLFKNYSPDSSLLSIKTTDPEKINALLDEEKYKSKNMLIYEESLFHIYGVNI*	MGCRHQLWVGYCQYGVHQDLCQKLGARKALSENKILEIFYNVQYVKTSSNIILCHELLSDNPLFLNNAQLKLRIFGELDTLSINFTLDNISFNEMLTRYWYSMAILYKLTEAIQYFYQRYSHFKDWRLICGVAYNNVFDLHEIYNKEKTNIDIDEMMKLTCSTYDGNYSTIYYCFMLGADINRAMLTSVINFHIGNLFLCIDLGADAFEDSMELAKQKNNNILVEILSFKNYYSSNTSLLSIKTTDPEKINALLDEEKYESKNMLMYEELSH*YKIIFYN	FALSE	834	840	278	280	""	""	""
mgf_360-1la	19-02791-23_revised360	2465	653	Viet nam	This study	Common single country	c	atggggtgcagacatcagctttgggttggttactgtcaatatggagtgcaccaggacctatgccaaaagttaggtgcgaggaaagctttgagtgaaaataaaattttagaaatattttataatgtacagtatgttaaaactagcagtaatattattctatgccatgaattattatctgataatccccttttcctaaataatgctcaactgaaattaagaatttttggtgaactagatacattatcaattaactttacattggataatatttcattcaacgaaatgctaactaggtattggtatagtatggcgatactatataagcttactgaagccatccaatatttttatcaacgatatagtcattttaaagattggcggttaatatgtggggttgct…	a	atggggtgcagacatcagctttgggttggttactgtcaatatggagtgcaccaggacctatgccaaaagttaggtgcgaggaaagctttgagtgaaaataaaattttagaaatattttataatgtacagtatgttaaaactagcagtaatattattctatgccatgaattattatctgataatccccttttcctaaataatgctcaactgaaattaagaatttttggtgaactagatacattatcaattaactttacattggataatatttcattcaacgaaatgctaactaggtattggtatagtatggcgatactatataagcttactgaagccatccaatatttttatcaacgatatagtcattttaaagattggcggttaatatgtggggttgct…	atggggtgcagacatcagctttgggttggttactgtcaatatggagtgcaccaggacctatgccaaaagttaggtgcgaggaaagctttgagtgaaaataaaattttagaaatattttataatgtacagtatgttaaaactagcagtaatattattctatgccatgaattattatctgataatccccttttcctaaataatgctcaactgaaattaagaatttttggtgaactagatacattatcaattaactttacattggataatatttcattcaacgaaatgctaactaggtattggtatagtatggcgatactatataagcttactgaagccatccaatatttttatcaacgatatagtcattttaaagattggcggttaatatgtggggttgct…	atggggtgcagacatcagctttgggttggttactgtcaatatggagtgcaccaggacctatgccaaaagttaggtgcgaggaaagctttgagtgaaaataaaattttagaaatattttataatgtacagtatgttaaaactagcagtaatattattctatgccatgaattattatctgataatccccttttcctaaataatgctcaactgaaattaagaatttttggtgaactagatacattatcaattaactttacattggataatatttcattcaacgaaatgctaactaggtattggtatagtatggcgatactatataagcttactgaagccatccaatatttttatcaacgatatagtcattttaaagattggcggttaatatgtggggttgct…	MGCRHQLWVGYCQYGVHQDLCQKLGARKALSENKILEIFYNVQYVKTSSNIILCHELLSDNPLFLNNAQLKLRIFGELDTLSINFTLDNISFNEMLTRYWYSMAILYKLTEAIQYFYQRYSHFKDWRLICGVAYNNVFDLHEIYNKEKTNIDIDEMMQLACMYDCNYTTIYYCFMLGADINRAMITSVMNFCEGNLFLCIDLGADAFEESMEIASQTNNWILINILLFKNYSPDSSLLSIKTTDPEKINALLDEEKYKSKNMLIYEESLFHIYGVNI*	MGCRHQLWVGYCQYGVHQDLCQKLGARKALSENKILEIFYNVQYVKTSSNIILCHELLSDNPLFLNNAQLKLRIFGELDTLSINFTLDNISFNEMLTRYWYSMAILYKLTEAIQYFYQRYSHFKDWRLICGVAYNNVFDLHEIYNKEKTNIDIDEMMKLTCSTYDGNYSTIYYCFMLGADINRAMLTSVINFHIGNLFLCIDLGADAFEDSMELAKQKNNNILVEILSFKNYYSSNTSLLSIKTTDPEKINALLDEEKYESKNMLMYEELSH*YKIIFYN	FALSE	834	840	278	280	Missense substitution	Single C nucleotide base changed to A resulting in amino acid T changing to K	45
mgf_360-1la	19-02791-23_revised360	2473	661	Viet nam	This study	Common single country	t	atggggtgcagacatcagctttgggttggttactgtcaatatggagtgcaccaggacctatgccaaaagttaggtgcgaggaaagctttgagtgaaaataaaattttagaaatattttataatgtacagtatgttaaaactagcagtaatattattctatgccatgaattattatctgataatccccttttcctaaataatgctcaactgaaattaagaatttttggtgaactagatacattatcaattaactttacattggataatatttcattcaacgaaatgctaactaggtattggtatagtatggcgatactatataagcttactgaagccatccaatatttttatcaacgatatagtcattttaaagattggcggttaatatgtggggttgct…	a	atggggtgcagacatcagctttgggttggttactgtcaatatggagtgcaccaggacctatgccaaaagttaggtgcgaggaaagctttgagtgaaaataaaattttagaaatattttataatgtacagtatgttaaaactagcagtaatattattctatgccatgaattattatctgataatccccttttcctaaataatgctcaactgaaattaagaatttttggtgaactagatacattatcaattaactttacattggataatatttcattcaacgaaatgctaactaggtattggtatagtatggcgatactatataagcttactgaagccatccaatatttttatcaacgatatagtcattttaaagattggcggttaatatgtggggttgct…	atggggtgcagacatcagctttgggttggttactgtcaatatggagtgcaccaggacctatgccaaaagttaggtgcgaggaaagctttgagtgaaaataaaattttagaaatattttataatgtacagtatgttaaaactagcagtaatattattctatgccatgaattattatctgataatccccttttcctaaataatgctcaactgaaattaagaatttttggtgaactagatacattatcaattaactttacattggataatatttcattcaacgaaatgctaactaggtattggtatagtatggcgatactatataagcttactgaagccatccaatatttttatcaacgatatagtcattttaaagattggcggttaatatgtggggttgct…	atggggtgcagacatcagctttgggttggttactgtcaatatggagtgcaccaggacctatgccaaaagttaggtgcgaggaaagctttgagtgaaaataaaattttagaaatattttataatgtacagtatgttaaaactagcagtaatattattctatgccatgaattattatctgataatccccttttcctaaataatgctcaactgaaattaagaatttttggtgaactagatacattatcaattaactttacattggataatatttcattcaacgaaatgctaactaggtattggtatagtatggcgatactatataagcttactgaagccatccaatatttttatcaacgatatagtcattttaaagattggcggttaatatgtggggttgct…	MGCRHQLWVGYCQYGVHQDLCQKLGARKALSENKILEIFYNVQYVKTSSNIILCHELLSDNPLFLNNAQLKLRIFGELDTLSINFTLDNISFNEMLTRYWYSMAILYKLTEAIQYFYQRYSHFKDWRLICGVAYNNVFDLHEIYNKEKTNIDIDEMMQLACMYDCNYTTIYYCFMLGADINRAMITSVMNFCEGNLFLCIDLGADAFEESMEIASQTNNWILINILLFKNYSPDSSLLSIKTTDPEKINALLDEEKYKSKNMLIYEESLFHIYGVNI*	MGCRHQLWVGYCQYGVHQDLCQKLGARKALSENKILEIFYNVQYVKTSSNIILCHELLSDNPLFLNNAQLKLRIFGELDTLSINFTLDNISFNEMLTRYWYSMAILYKLTEAIQYFYQRYSHFKDWRLICGVAYNNVFDLHEIYNKEKTNIDIDEMMKLTCSTYDGNYSTIYYCFMLGADINRAMLTSVINFHIGNLFLCIDLGADAFEDSMELAKQKNNNILVEILSFKNYYSSNTSLLSIKTTDPEKINALLDEEKYESKNMLMYEELSH*YKIIFYN	FALSE	834	840	278	280	Missense substitution	Nucleic acids TGG changed to AAT resulting in amino acid W changing to N	46
mgf_360-1la	19-02791-23_revised360	2474	662	Viet nam	This study	Common single country	g	atggggtgcagacatcagctttgggttggttactgtcaatatggagtgcaccaggacctatgccaaaagttaggtgcgaggaaagctttgagtgaaaataaaattttagaaatattttataatgtacagtatgttaaaactagcagtaatattattctatgccatgaattattatctgataatccccttttcctaaataatgctcaactgaaattaagaatttttggtgaactagatacattatcaattaactttacattggataatatttcattcaacgaaatgctaactaggtattggtatagtatggcgatactatataagcttactgaagccatccaatatttttatcaacgatatagtcattttaaagattggcggttaatatgtggggttgct…	a	atggggtgcagacatcagctttgggttggttactgtcaatatggagtgcaccaggacctatgccaaaagttaggtgcgaggaaagctttgagtgaaaataaaattttagaaatattttataatgtacagtatgttaaaactagcagtaatattattctatgccatgaattattatctgataatccccttttcctaaataatgctcaactgaaattaagaatttttggtgaactagatacattatcaattaactttacattggataatatttcattcaacgaaatgctaactaggtattggtatagtatggcgatactatataagcttactgaagccatccaatatttttatcaacgatatagtcattttaaagattggcggttaatatgtggggttgct…	atggggtgcagacatcagctttgggttggttactgtcaatatggagtgcaccaggacctatgccaaaagttaggtgcgaggaaagctttgagtgaaaataaaattttagaaatattttataatgtacagtatgttaaaactagcagtaatattattctatgccatgaattattatctgataatccccttttcctaaataatgctcaactgaaattaagaatttttggtgaactagatacattatcaattaactttacattggataatatttcattcaacgaaatgctaactaggtattggtatagtatggcgatactatataagcttactgaagccatccaatatttttatcaacgatatagtcattttaaagattggcggttaatatgtggggttgct…	atggggtgcagacatcagctttgggttggttactgtcaatatggagtgcaccaggacctatgccaaaagttaggtgcgaggaaagctttgagtgaaaataaaattttagaaatattttataatgtacagtatgttaaaactagcagtaatattattctatgccatgaattattatctgataatccccttttcctaaataatgctcaactgaaattaagaatttttggtgaactagatacattatcaattaactttacattggataatatttcattcaacgaaatgctaactaggtattggtatagtatggcgatactatataagcttactgaagccatccaatatttttatcaacgatatagtcattttaaagattggcggttaatatgtggggttgct…	MGCRHQLWVGYCQYGVHQDLCQKLGARKALSENKILEIFYNVQYVKTSSNIILCHELLSDNPLFLNNAQLKLRIFGELDTLSINFTLDNISFNEMLTRYWYSMAILYKLTEAIQYFYQRYSHFKDWRLICGVAYNNVFDLHEIYNKEKTNIDIDEMMQLACMYDCNYTTIYYCFMLGADINRAMITSVMNFCEGNLFLCIDLGADAFEESMEIASQTNNWILINILLFKNYSPDSSLLSIKTTDPEKINALLDEEKYKSKNMLIYEESLFHIYGVNI*	MGCRHQLWVGYCQYGVHQDLCQKLGARKALSENKILEIFYNVQYVKTSSNIILCHELLSDNPLFLNNAQLKLRIFGELDTLSINFTLDNISFNEMLTRYWYSMAILYKLTEAIQYFYQRYSHFKDWRLICGVAYNNVFDLHEIYNKEKTNIDIDEMMKLTCSTYDGNYSTIYYCFMLGADINRAMLTSVINFHIGNLFLCIDLGADAFEDSMELAKQKNNNILVEILSFKNYYSSNTSLLSIKTTDPEKINALLDEEKYESKNMLMYEELSH*YKIIFYN	FALSE	834	840	278	280	""	""	""
mgf_360-1la	19-02791-23_revised360	2475	663	Viet nam	This study	Common single country	g	atggggtgcagacatcagctttgggttggttactgtcaatatggagtgcaccaggacctatgccaaaagttaggtgcgaggaaagctttgagtgaaaataaaattttagaaatattttataatgtacagtatgttaaaactagcagtaatattattctatgccatgaattattatctgataatccccttttcctaaataatgctcaactgaaattaagaatttttggtgaactagatacattatcaattaactttacattggataatatttcattcaacgaaatgctaactaggtattggtatagtatggcgatactatataagcttactgaagccatccaatatttttatcaacgatatagtcattttaaagattggcggttaatatgtggggttgct…	t	atggggtgcagacatcagctttgggttggttactgtcaatatggagtgcaccaggacctatgccaaaagttaggtgcgaggaaagctttgagtgaaaataaaattttagaaatattttataatgtacagtatgttaaaactagcagtaatattattctatgccatgaattattatctgataatccccttttcctaaataatgctcaactgaaattaagaatttttggtgaactagatacattatcaattaactttacattggataatatttcattcaacgaaatgctaactaggtattggtatagtatggcgatactatataagcttactgaagccatccaatatttttatcaacgatatagtcattttaaagattggcggttaatatgtggggttgct…	atggggtgcagacatcagctttgggttggttactgtcaatatggagtgcaccaggacctatgccaaaagttaggtgcgaggaaagctttgagtgaaaataaaattttagaaatattttataatgtacagtatgttaaaactagcagtaatattattctatgccatgaattattatctgataatccccttttcctaaataatgctcaactgaaattaagaatttttggtgaactagatacattatcaattaactttacattggataatatttcattcaacgaaatgctaactaggtattggtatagtatggcgatactatataagcttactgaagccatccaatatttttatcaacgatatagtcattttaaagattggcggttaatatgtggggttgct…	atggggtgcagacatcagctttgggttggttactgtcaatatggagtgcaccaggacctatgccaaaagttaggtgcgaggaaagctttgagtgaaaataaaattttagaaatattttataatgtacagtatgttaaaactagcagtaatattattctatgccatgaattattatctgataatccccttttcctaaataatgctcaactgaaattaagaatttttggtgaactagatacattatcaattaactttacattggataatatttcattcaacgaaatgctaactaggtattggtatagtatggcgatactatataagcttactgaagccatccaatatttttatcaacgatatagtcattttaaagattggcggttaatatgtggggttgct…	MGCRHQLWVGYCQYGVHQDLCQKLGARKALSENKILEIFYNVQYVKTSSNIILCHELLSDNPLFLNNAQLKLRIFGELDTLSINFTLDNISFNEMLTRYWYSMAILYKLTEAIQYFYQRYSHFKDWRLICGVAYNNVFDLHEIYNKEKTNIDIDEMMQLACMYDCNYTTIYYCFMLGADINRAMITSVMNFCEGNLFLCIDLGADAFEESMEIASQTNNWILINILLFKNYSPDSSLLSIKTTDPEKINALLDEEKYKSKNMLIYEESLFHIYGVNI*	MGCRHQLWVGYCQYGVHQDLCQKLGARKALSENKILEIFYNVQYVKTSSNIILCHELLSDNPLFLNNAQLKLRIFGELDTLSINFTLDNISFNEMLTRYWYSMAILYKLTEAIQYFYQRYSHFKDWRLICGVAYNNVFDLHEIYNKEKTNIDIDEMMKLTCSTYDGNYSTIYYCFMLGADINRAMLTSVINFHIGNLFLCIDLGADAFEDSMELAKQKNNNILVEILSFKNYYSSNTSLLSIKTTDPEKINALLDEEKYESKNMLMYEELSH*YKIIFYN	FALSE	834	840	278	280	""	""	""
mgf_360-1la	19-02791-23_revised360	2482	670	Viet nam	This study	Common single country	a	atggggtgcagacatcagctttgggttggttactgtcaatatggagtgcaccaggacctatgccaaaagttaggtgcgaggaaagctttgagtgaaaataaaattttagaaatattttataatgtacagtatgttaaaactagcagtaatattattctatgccatgaattattatctgataatccccttttcctaaataatgctcaactgaaattaagaatttttggtgaactagatacattatcaattaactttacattggataatatttcattcaacgaaatgctaactaggtattggtatagtatggcgatactatataagcttactgaagccatccaatatttttatcaacgatatagtcattttaaagattggcggttaatatgtggggttgct…	g	atggggtgcagacatcagctttgggttggttactgtcaatatggagtgcaccaggacctatgccaaaagttaggtgcgaggaaagctttgagtgaaaataaaattttagaaatattttataatgtacagtatgttaaaactagcagtaatattattctatgccatgaattattatctgataatccccttttcctaaataatgctcaactgaaattaagaatttttggtgaactagatacattatcaattaactttacattggataatatttcattcaacgaaatgctaactaggtattggtatagtatggcgatactatataagcttactgaagccatccaatatttttatcaacgatatagtcattttaaagattggcggttaatatgtggggttgct…	atggggtgcagacatcagctttgggttggttactgtcaatatggagtgcaccaggacctatgccaaaagttaggtgcgaggaaagctttgagtgaaaataaaattttagaaatattttataatgtacagtatgttaaaactagcagtaatattattctatgccatgaattattatctgataatccccttttcctaaataatgctcaactgaaattaagaatttttggtgaactagatacattatcaattaactttacattggataatatttcattcaacgaaatgctaactaggtattggtatagtatggcgatactatataagcttactgaagccatccaatatttttatcaacgatatagtcattttaaagattggcggttaatatgtggggttgct…	atggggtgcagacatcagctttgggttggttactgtcaatatggagtgcaccaggacctatgccaaaagttaggtgcgaggaaagctttgagtgaaaataaaattttagaaatattttataatgtacagtatgttaaaactagcagtaatattattctatgccatgaattattatctgataatccccttttcctaaataatgctcaactgaaattaagaatttttggtgaactagatacattatcaattaactttacattggataatatttcattcaacgaaatgctaactaggtattggtatagtatggcgatactatataagcttactgaagccatccaatatttttatcaacgatatagtcattttaaagattggcggttaatatgtggggttgct…	MGCRHQLWVGYCQYGVHQDLCQKLGARKALSENKILEIFYNVQYVKTSSNIILCHELLSDNPLFLNNAQLKLRIFGELDTLSINFTLDNISFNEMLTRYWYSMAILYKLTEAIQYFYQRYSHFKDWRLICGVAYNNVFDLHEIYNKEKTNIDIDEMMQLACMYDCNYTTIYYCFMLGADINRAMITSVMNFCEGNLFLCIDLGADAFEESMEIASQTNNWILINILLFKNYSPDSSLLSIKTTDPEKINALLDEEKYKSKNMLIYEESLFHIYGVNI*	MGCRHQLWVGYCQYGVHQDLCQKLGARKALSENKILEIFYNVQYVKTSSNIILCHELLSDNPLFLNNAQLKLRIFGELDTLSINFTLDNISFNEMLTRYWYSMAILYKLTEAIQYFYQRYSHFKDWRLICGVAYNNVFDLHEIYNKEKTNIDIDEMMKLTCSTYDGNYSTIYYCFMLGADINRAMLTSVINFHIGNLFLCIDLGADAFEDSMELAKQKNNNILVEILSFKNYYSSNTSLLSIKTTDPEKINALLDEEKYESKNMLMYEELSH*YKIIFYN	FALSE	834	840	278	280	Missense substitution	Single A nucleotide base changed to G resulting in amino acid N changing to E	47
mgf_360-1la	19-02791-23_revised360	2485	673	Viet nam	This study	Common single country	a	atggggtgcagacatcagctttgggttggttactgtcaatatggagtgcaccaggacctatgccaaaagttaggtgcgaggaaagctttgagtgaaaataaaattttagaaatattttataatgtacagtatgttaaaactagcagtaatattattctatgccatgaattattatctgataatccccttttcctaaataatgctcaactgaaattaagaatttttggtgaactagatacattatcaattaactttacattggataatatttcattcaacgaaatgctaactaggtattggtatagtatggcgatactatataagcttactgaagccatccaatatttttatcaacgatatagtcattttaaagattggcggttaatatgtggggttgct…	g	atggggtgcagacatcagctttgggttggttactgtcaatatggagtgcaccaggacctatgccaaaagttaggtgcgaggaaagctttgagtgaaaataaaattttagaaatattttataatgtacagtatgttaaaactagcagtaatattattctatgccatgaattattatctgataatccccttttcctaaataatgctcaactgaaattaagaatttttggtgaactagatacattatcaattaactttacattggataatatttcattcaacgaaatgctaactaggtattggtatagtatggcgatactatataagcttactgaagccatccaatatttttatcaacgatatagtcattttaaagattggcggttaatatgtggggttgct…	atggggtgcagacatcagctttgggttggttactgtcaatatggagtgcaccaggacctatgccaaaagttaggtgcgaggaaagctttgagtgaaaataaaattttagaaatattttataatgtacagtatgttaaaactagcagtaatattattctatgccatgaattattatctgataatccccttttcctaaataatgctcaactgaaattaagaatttttggtgaactagatacattatcaattaactttacattggataatatttcattcaacgaaatgctaactaggtattggtatagtatggcgatactatataagcttactgaagccatccaatatttttatcaacgatatagtcattttaaagattggcggttaatatgtggggttgct…	atggggtgcagacatcagctttgggttggttactgtcaatatggagtgcaccaggacctatgccaaaagttaggtgcgaggaaagctttgagtgaaaataaaattttagaaatattttataatgtacagtatgttaaaactagcagtaatattattctatgccatgaattattatctgataatccccttttcctaaataatgctcaactgaaattaagaatttttggtgaactagatacattatcaattaactttacattggataatatttcattcaacgaaatgctaactaggtattggtatagtatggcgatactatataagcttactgaagccatccaatatttttatcaacgatatagtcattttaaagattggcggttaatatgtggggttgct…	MGCRHQLWVGYCQYGVHQDLCQKLGARKALSENKILEIFYNVQYVKTSSNIILCHELLSDNPLFLNNAQLKLRIFGELDTLSINFTLDNISFNEMLTRYWYSMAILYKLTEAIQYFYQRYSHFKDWRLICGVAYNNVFDLHEIYNKEKTNIDIDEMMQLACMYDCNYTTIYYCFMLGADINRAMITSVMNFCEGNLFLCIDLGADAFEESMEIASQTNNWILINILLFKNYSPDSSLLSIKTTDPEKINALLDEEKYKSKNMLIYEESLFHIYGVNI*	MGCRHQLWVGYCQYGVHQDLCQKLGARKALSENKILEIFYNVQYVKTSSNIILCHELLSDNPLFLNNAQLKLRIFGELDTLSINFTLDNISFNEMLTRYWYSMAILYKLTEAIQYFYQRYSHFKDWRLICGVAYNNVFDLHEIYNKEKTNIDIDEMMKLTCSTYDGNYSTIYYCFMLGADINRAMLTSVINFHIGNLFLCIDLGADAFEDSMELAKQKNNNILVEILSFKNYYSSNTSLLSIKTTDPEKINALLDEEKYESKNMLMYEELSH*YKIIFYN	FALSE	834	840	278	280	Missense substitution	Single A nucleotide base changed to G which along with mutation below results in an amino acid N chaning to an E	48
mgf_360-1la	19-02791-23_revised360	2487	675	Viet nam	This study	Common single country	t	atggggtgcagacatcagctttgggttggttactgtcaatatggagtgcaccaggacctatgccaaaagttaggtgcgaggaaagctttgagtgaaaataaaattttagaaatattttataatgtacagtatgttaaaactagcagtaatattattctatgccatgaattattatctgataatccccttttcctaaataatgctcaactgaaattaagaatttttggtgaactagatacattatcaattaactttacattggataatatttcattcaacgaaatgctaactaggtattggtatagtatggcgatactatataagcttactgaagccatccaatatttttatcaacgatatagtcattttaaagattggcggttaatatgtggggttgct…	a	atggggtgcagacatcagctttgggttggttactgtcaatatggagtgcaccaggacctatgccaaaagttaggtgcgaggaaagctttgagtgaaaataaaattttagaaatattttataatgtacagtatgttaaaactagcagtaatattattctatgccatgaattattatctgataatccccttttcctaaataatgctcaactgaaattaagaatttttggtgaactagatacattatcaattaactttacattggataatatttcattcaacgaaatgctaactaggtattggtatagtatggcgatactatataagcttactgaagccatccaatatttttatcaacgatatagtcattttaaagattggcggttaatatgtggggttgct…	atggggtgcagacatcagctttgggttggttactgtcaatatggagtgcaccaggacctatgccaaaagttaggtgcgaggaaagctttgagtgaaaataaaattttagaaatattttataatgtacagtatgttaaaactagcagtaatattattctatgccatgaattattatctgataatccccttttcctaaataatgctcaactgaaattaagaatttttggtgaactagatacattatcaattaactttacattggataatatttcattcaacgaaatgctaactaggtattggtatagtatggcgatactatataagcttactgaagccatccaatatttttatcaacgatatagtcattttaaagattggcggttaatatgtggggttgct…	atggggtgcagacatcagctttgggttggttactgtcaatatggagtgcaccaggacctatgccaaaagttaggtgcgaggaaagctttgagtgaaaataaaattttagaaatattttataatgtacagtatgttaaaactagcagtaatattattctatgccatgaattattatctgataatccccttttcctaaataatgctcaactgaaattaagaatttttggtgaactagatacattatcaattaactttacattggataatatttcattcaacgaaatgctaactaggtattggtatagtatggcgatactatataagcttactgaagccatccaatatttttatcaacgatatagtcattttaaagattggcggttaatatgtggggttgct…	MGCRHQLWVGYCQYGVHQDLCQKLGARKALSENKILEIFYNVQYVKTSSNIILCHELLSDNPLFLNNAQLKLRIFGELDTLSINFTLDNISFNEMLTRYWYSMAILYKLTEAIQYFYQRYSHFKDWRLICGVAYNNVFDLHEIYNKEKTNIDIDEMMQLACMYDCNYTTIYYCFMLGADINRAMITSVMNFCEGNLFLCIDLGADAFEESMEIASQTNNWILINILLFKNYSPDSSLLSIKTTDPEKINALLDEEKYKSKNMLIYEESLFHIYGVNI*	MGCRHQLWVGYCQYGVHQDLCQKLGARKALSENKILEIFYNVQYVKTSSNIILCHELLSDNPLFLNNAQLKLRIFGELDTLSINFTLDNISFNEMLTRYWYSMAILYKLTEAIQYFYQRYSHFKDWRLICGVAYNNVFDLHEIYNKEKTNIDIDEMMKLTCSTYDGNYSTIYYCFMLGADINRAMLTSVINFHIGNLFLCIDLGADAFEDSMELAKQKNNNILVEILSFKNYYSSNTSLLSIKTTDPEKINALLDEEKYESKNMLMYEELSH*YKIIFYN	FALSE	834	840	278	280	Missense substitution	Single T nucleotide base changed to A which along with mutation above results in an amino acid N chaning to an E	59
mgf_360-1la	19-02791-23_revised360	2490	678	Viet nam	This study	Common single country	c	atggggtgcagacatcagctttgggttggttactgtcaatatggagtgcaccaggacctatgccaaaagttaggtgcgaggaaagctttgagtgaaaataaaattttagaaatattttataatgtacagtatgttaaaactagcagtaatattattctatgccatgaattattatctgataatccccttttcctaaataatgctcaactgaaattaagaatttttggtgaactagatacattatcaattaactttacattggataatatttcattcaacgaaatgctaactaggtattggtatagtatggcgatactatataagcttactgaagccatccaatatttttatcaacgatatagtcattttaaagattggcggttaatatgtggggttgct…	a	atggggtgcagacatcagctttgggttggttactgtcaatatggagtgcaccaggacctatgccaaaagttaggtgcgaggaaagctttgagtgaaaataaaattttagaaatattttataatgtacagtatgttaaaactagcagtaatattattctatgccatgaattattatctgataatccccttttcctaaataatgctcaactgaaattaagaatttttggtgaactagatacattatcaattaactttacattggataatatttcattcaacgaaatgctaactaggtattggtatagtatggcgatactatataagcttactgaagccatccaatatttttatcaacgatatagtcattttaaagattggcggttaatatgtggggttgct…	atggggtgcagacatcagctttgggttggttactgtcaatatggagtgcaccaggacctatgccaaaagttaggtgcgaggaaagctttgagtgaaaataaaattttagaaatattttataatgtacagtatgttaaaactagcagtaatattattctatgccatgaattattatctgataatccccttttcctaaataatgctcaactgaaattaagaatttttggtgaactagatacattatcaattaactttacattggataatatttcattcaacgaaatgctaactaggtattggtatagtatggcgatactatataagcttactgaagccatccaatatttttatcaacgatatagtcattttaaagattggcggttaatatgtggggttgct…	atggggtgcagacatcagctttgggttggttactgtcaatatggagtgcaccaggacctatgccaaaagttaggtgcgaggaaagctttgagtgaaaataaaattttagaaatattttataatgtacagtatgttaaaactagcagtaatattattctatgccatgaattattatctgataatccccttttcctaaataatgctcaactgaaattaagaatttttggtgaactagatacattatcaattaactttacattggataatatttcattcaacgaaatgctaactaggtattggtatagtatggcgatactatataagcttactgaagccatccaatatttttatcaacgatatagtcattttaaagattggcggttaatatgtggggttgct…	MGCRHQLWVGYCQYGVHQDLCQKLGARKALSENKILEIFYNVQYVKTSSNIILCHELLSDNPLFLNNAQLKLRIFGELDTLSINFTLDNISFNEMLTRYWYSMAILYKLTEAIQYFYQRYSHFKDWRLICGVAYNNVFDLHEIYNKEKTNIDIDEMMQLACMYDCNYTTIYYCFMLGADINRAMITSVMNFCEGNLFLCIDLGADAFEESMEIASQTNNWILINILLFKNYSPDSSLLSIKTTDPEKINALLDEEKYKSKNMLIYEESLFHIYGVNI*	MGCRHQLWVGYCQYGVHQDLCQKLGARKALSENKILEIFYNVQYVKTSSNIILCHELLSDNPLFLNNAQLKLRIFGELDTLSINFTLDNISFNEMLTRYWYSMAILYKLTEAIQYFYQRYSHFKDWRLICGVAYNNVFDLHEIYNKEKTNIDIDEMMKLTCSTYDGNYSTIYYCFMLGADINRAMLTSVINFHIGNLFLCIDLGADAFEDSMELAKQKNNNILVEILSFKNYYSSNTSLLSIKTTDPEKINALLDEEKYESKNMLMYEELSH*YKIIFYN	FALSE	834	840	278	280	Silent substitution	Single C nucleic acid changing to A	50
mgf_360-1la	19-02791-23_revised360	2495	683	Viet nam	This study	Common single country	t	atggggtgcagacatcagctttgggttggttactgtcaatatggagtgcaccaggacctatgccaaaagttaggtgcgaggaaagctttgagtgaaaataaaattttagaaatattttataatgtacagtatgttaaaactagcagtaatattattctatgccatgaattattatctgataatccccttttcctaaataatgctcaactgaaattaagaatttttggtgaactagatacattatcaattaactttacattggataatatttcattcaacgaaatgctaactaggtattggtatagtatggcgatactatataagcttactgaagccatccaatatttttatcaacgatatagtcattttaaagattggcggttaatatgtggggttgct…	c	atggggtgcagacatcagctttgggttggttactgtcaatatggagtgcaccaggacctatgccaaaagttaggtgcgaggaaagctttgagtgaaaataaaattttagaaatattttataatgtacagtatgttaaaactagcagtaatattattctatgccatgaattattatctgataatccccttttcctaaataatgctcaactgaaattaagaatttttggtgaactagatacattatcaattaactttacattggataatatttcattcaacgaaatgctaactaggtattggtatagtatggcgatactatataagcttactgaagccatccaatatttttatcaacgatatagtcattttaaagattggcggttaatatgtggggttgct…	atggggtgcagacatcagctttgggttggttactgtcaatatggagtgcaccaggacctatgccaaaagttaggtgcgaggaaagctttgagtgaaaataaaattttagaaatattttataatgtacagtatgttaaaactagcagtaatattattctatgccatgaattattatctgataatccccttttcctaaataatgctcaactgaaattaagaatttttggtgaactagatacattatcaattaactttacattggataatatttcattcaacgaaatgctaactaggtattggtatagtatggcgatactatataagcttactgaagccatccaatatttttatcaacgatatagtcattttaaagattggcggttaatatgtggggttgct…	atggggtgcagacatcagctttgggttggttactgtcaatatggagtgcaccaggacctatgccaaaagttaggtgcgaggaaagctttgagtgaaaataaaattttagaaatattttataatgtacagtatgttaaaactagcagtaatattattctatgccatgaattattatctgataatccccttttcctaaataatgctcaactgaaattaagaatttttggtgaactagatacattatcaattaactttacattggataatatttcattcaacgaaatgctaactaggtattggtatagtatggcgatactatataagcttactgaagccatccaatatttttatcaacgatatagtcattttaaagattggcggttaatatgtggggttgct…	MGCRHQLWVGYCQYGVHQDLCQKLGARKALSENKILEIFYNVQYVKTSSNIILCHELLSDNPLFLNNAQLKLRIFGELDTLSINFTLDNISFNEMLTRYWYSMAILYKLTEAIQYFYQRYSHFKDWRLICGVAYNNVFDLHEIYNKEKTNIDIDEMMQLACMYDCNYTTIYYCFMLGADINRAMITSVMNFCEGNLFLCIDLGADAFEESMEIASQTNNWILINILLFKNYSPDSSLLSIKTTDPEKINALLDEEKYKSKNMLIYEESLFHIYGVNI*	MGCRHQLWVGYCQYGVHQDLCQKLGARKALSENKILEIFYNVQYVKTSSNIILCHELLSDNPLFLNNAQLKLRIFGELDTLSINFTLDNISFNEMLTRYWYSMAILYKLTEAIQYFYQRYSHFKDWRLICGVAYNNVFDLHEIYNKEKTNIDIDEMMKLTCSTYDGNYSTIYYCFMLGADINRAMLTSVINFHIGNLFLCIDLGADAFEDSMELAKQKNNNILVEILSFKNYYSSNTSLLSIKTTDPEKINALLDEEKYESKNMLMYEELSH*YKIIFYN	FALSE	834	840	278	280	Missense substitution	Single T nucleotide base changed to C resulting in amino acid L changing to S	51
mgf_360-1la	19-02791-23_revised360	2504	692	Viet nam	This study	Common single country	-	atggggtgcagacatcagctttgggttggttactgtcaatatggagtgcaccaggacctatgccaaaagttaggtgcgaggaaagctttgagtgaaaataaaattttagaaatattttataatgtacagtatgttaaaactagcagtaatattattctatgccatgaattattatctgataatccccttttcctaaataatgctcaactgaaattaagaatttttggtgaactagatacattatcaattaactttacattggataatatttcattcaacgaaatgctaactaggtattggtatagtatggcgatactatataagcttactgaagccatccaatatttttatcaacgatatagtcattttaaagattggcggttaatatgtggggttgct…	a	atggggtgcagacatcagctttgggttggttactgtcaatatggagtgcaccaggacctatgccaaaagttaggtgcgaggaaagctttgagtgaaaataaaattttagaaatattttataatgtacagtatgttaaaactagcagtaatattattctatgccatgaattattatctgataatccccttttcctaaataatgctcaactgaaattaagaatttttggtgaactagatacattatcaattaactttacattggataatatttcattcaacgaaatgctaactaggtattggtatagtatggcgatactatataagcttactgaagccatccaatatttttatcaacgatatagtcattttaaagattggcggttaatatgtggggttgct…	atggggtgcagacatcagctttgggttggttactgtcaatatggagtgcaccaggacctatgccaaaagttaggtgcgaggaaagctttgagtgaaaataaaattttagaaatattttataatgtacagtatgttaaaactagcagtaatattattctatgccatgaattattatctgataatccccttttcctaaataatgctcaactgaaattaagaatttttggtgaactagatacattatcaattaactttacattggataatatttcattcaacgaaatgctaactaggtattggtatagtatggcgatactatataagcttactgaagccatccaatatttttatcaacgatatagtcattttaaagattggcggttaatatgtggggttgct…	atggggtgcagacatcagctttgggttggttactgtcaatatggagtgcaccaggacctatgccaaaagttaggtgcgaggaaagctttgagtgaaaataaaattttagaaatattttataatgtacagtatgttaaaactagcagtaatattattctatgccatgaattattatctgataatccccttttcctaaataatgctcaactgaaattaagaatttttggtgaactagatacattatcaattaactttacattggataatatttcattcaacgaaatgctaactaggtattggtatagtatggcgatactatataagcttactgaagccatccaatatttttatcaacgatatagtcattttaaagattggcggttaatatgtggggttgct…	MGCRHQLWVGYCQYGVHQDLCQKLGARKALSENKILEIFYNVQYVKTSSNIILCHELLSDNPLFLNNAQLKLRIFGELDTLSINFTLDNISFNEMLTRYWYSMAILYKLTEAIQYFYQRYSHFKDWRLICGVAYNNVFDLHEIYNKEKTNIDIDEMMQLACMYDCNYTTIYYCFMLGADINRAMITSVMNFCEGNLFLCIDLGADAFEESMEIASQTNNWILINILLFKNYSPDSSLLSIKTTDPEKINALLDEEKYKSKNMLIYEESLFHIYGVNI*	MGCRHQLWVGYCQYGVHQDLCQKLGARKALSENKILEIFYNVQYVKTSSNIILCHELLSDNPLFLNNAQLKLRIFGELDTLSINFTLDNISFNEMLTRYWYSMAILYKLTEAIQYFYQRYSHFKDWRLICGVAYNNVFDLHEIYNKEKTNIDIDEMMKLTCSTYDGNYSTIYYCFMLGADINRAMLTSVINFHIGNLFLCIDLGADAFEDSMELAKQKNNNILVEILSFKNYYSSNTSLLSIKTTDPEKINALLDEEKYESKNMLMYEELSH*YKIIFYN	FALSE	834	840	278	280	Insertion	Insertion of three nucleotide bases ATT resulting in the addition of one Y amino acid	52
[truncated: 378 more rows]

## Sheet: Definition_of_variables
gene	the name of the gene where the mutation was present
name	The name of the sample
pos	The absolute base pair position of the mutation relative to its position on the Georgia/07 genome
posgene	The relative position of the mutation within the gene
Country	The country where each ASFV sample was collected from
Study	Whether this ASFV samples is from this study or a reference
SNPtype	Variable to describe how common the specific mutation is among other samples at different geographic scales
	Common single country=the mutation was found in only one country and was present in > 50% of samples taken from that country
[truncated: 26 more rows]
